# Supplementary material for: Multicopy gene family evolution on primate Y chromosomes
Source: BMC Genomics. 2016 Feb 29;17:157. doi: 10.1186/s12864-015-2187-8 (PMC4772468; doi:10.1186/s12864-015-2187-8)
Supplement: Additional file 2 — Nine concatenated msrY-linked singleton genes BEAST input file. Alignment, calibration nodes, nucleotide substitution model, and specification of priors for tree shown in Fig. 1. (XML 129 kb) [file 12864_2015_2187_MOESM2_ESM.xml]

<?xml version="1.0" encoding="UTF-8"?>
<!-- Generated by BEAUTi v1.7.5                                              --><!--       by Alexei J. Drummond, Andrew Rambaut and Marc A. Suchard         --><!--       Department of Computer Science, University of Auckland and        --><!--       Institute of Evolutionary Biology, University of Edinburgh        --><!--       David Geffen School of Medicine, University of California, Los Angeles--><!--       http://beast.bio.ed.ac.uk/                                        --><beast>

	<!-- The list of taxa to be analysed (can also include dates/ages).          -->
	<!-- ntax=19                                                                 -->
	<taxa id="taxa">
		<taxon id="human"/>
		<taxon id="chimp"/>
		<taxon id="M.hecki_1014"/>
		<taxon id="M.tonk_E"/>
		<taxon id="M.tonkW_561"/>
		<taxon id="M.tonkW_582"/>
		<taxon id="M.tonkW_604"/>
		<taxon id="M.hecki_638"/>
		<taxon id="M.ochreata"/>
		<taxon id="M.nigrescens"/>
		<taxon id="M.nigra"/>
		<taxon id="M.maura_P001"/>
		<taxon id="M.maura_PM616"/>
		<taxon id="M.nemest"/>
		<taxon id="M.mulatta"/>
		<taxon id="M.arctoids"/>
		<taxon id="M.fasc_242"/>
		<taxon id="M.fasc_1929"/>
		<taxon id="marmoset"/>
	</taxa>
	<taxa id="OldWorld">
		<taxon idref="M.arctoids"/>
		<taxon idref="M.fasc_1929"/>
		<taxon idref="M.fasc_242"/>
		<taxon idref="M.hecki_1014"/>
		<taxon idref="M.hecki_638"/>
		<taxon idref="M.maura_P001"/>
		<taxon idref="M.maura_PM616"/>
		<taxon idref="M.mulatta"/>
		<taxon idref="M.nemest"/>
		<taxon idref="M.nigra"/>
		<taxon idref="M.nigrescens"/>
		<taxon idref="M.ochreata"/>
		<taxon idref="M.tonkW_561"/>
		<taxon idref="M.tonkW_582"/>
		<taxon idref="M.tonkW_604"/>
		<taxon idref="M.tonk_E"/>
	</taxa>
	<taxa id="apes">
		<taxon idref="chimp"/>
		<taxon idref="human"/>
	</taxa>

	<!-- The sequence alignment (each sequence refers to a taxon above).         -->
	<!-- ntax=19 nchar=6209                                                      -->
	<alignment id="alignment" dataType="nucleotide">
		<sequence>
			<taxon idref="human"/>
			TGCTGACACCTAGCTGACGGCGTACCCC-----------------------CTGCCCTGCCCTGGCGGGGCCCTGAGCGTATGCTGTCCCTGCAGGTTCTGGACGTGGCATGAGGAGCGCTTCCTCTACATGCTCATGGAGTATGTGCCGGGTGGCGAGCTCTTCAGCTACCTGCGCAACCGGGGGCACTTCTCCAGCACCACGGGGCTCTTCTACTCTGCGGAGATCATCTGTGCCATTGAGTACCTGCACTCCAAGGAGATCGTCTACAGGGATTTGAAGCCGGAGAACATCCTGCTGGATAGGGATGGTCACATCAAGCTCACGGACTTTGGGTTTGCCAAGAAGCTGGTAGACAGGTAAGAGGAACGTGAACTCCGATGGAATCTACACTGCTTGGCAATGAGAAAGGTGGTGGTAGTTGTGGCAGGTCAGGCAGGGAAAGATTGGGAACCAGAGTTTAACTCTCATGTGTGGGAGACACTTGCAATCAGGGATGAGAGAGCCAGGTTGACCCACAGCTCATTTTAGGTGGGCTGCGATTGCTGGCAACTTCAATGGAAGTGGAGGGTATTATCGTTAAGTGAAGTAACTCAGAAATGGAAAACCAAATAGGATGTGTTGTCACTTATAGGTGGGAGAGGGGGTAGGCTGGTTGGGCGGGGTTGAG-GGGGTGTTGAGGGCGGAGAAATGCAAGTTTCATTACAAAAGTTAACGTAACAAAGAATCTGGTAGAAGTGAGTTTTGGATAGTAAAATAAGTTTCGAACTCTGGCACCTTTCAATTTTGTCGCACTCTCCTTGTTTTTGACAATGCAATCATATGCTTCTGCTATGTTAAGCGTATTCAACAGCGATGATTACAGTCCAGCTGTGCAAGAGAATATTCCCGCTCTCCGGAGAAGCTCTTCCTTCCTTTGCACTGAAAGCTGTAACTCTAAGTATCAGTGTGAAACGGGAGAAAACAGTAAAGGCAACGTCCAGGATAGAGTGAAGCGACCCATGAACGCATTCATCGTGTGGTCTCGCGATCAGAGGCGCAAGATGGCTCTAGAGAATCCCAGAATGCGAAACTCAGAGATCAGCAAGCAGCTGGGATACCAGTGGAAAATGCTTACTGAAGCCGAAAAATGGCCATTCTTCCAGGAGGCACAGAAATTACAGGCCATGCACAGAGAGAAATACCCGAATTATAAGTATCGACCTCGTCGGAAGGCGAAGATGCTGCCGAAGAATTGCAGTTTGCTTCCCGCAGATCCCGCTTCGGTACTCTGCAGCGAAGTGCAACTGGACAACAGGTTG------------TACAGGGATGACTGTACGAAAGCCACACACTCAAGAATGGAGCACCAGCTAGGCCACTTACCGCCCATCAACGCAGCCAGCTCACCGCAGCAACGGGACCGCTACAGCCACTGGACAAAGCTATACAATATTCCTATGGCCATAATGGCAAAGACAACACTGCTGCTTCTCTGGTTGGAGTCACGTGAGCCAATGGTAAACCTGCATCTCTGTTTCTCACCAGTACTCTTCCTATGGTTACGAGCCCATGGGTGGATGGCTGCACCACCAAATCATCCCCGTGGTGTCCCAACAGCACCCCCTGACTCACACCCTGCAGTCTCATCACCACATCCCAGTGGTGCCAGCTCAGCAGCCCAGGGTCCGCCAGCAAGCACTGATGCCTGTTCCTGGCCAGCAATCCATGACTCCAACCCAACACCATCAGCCAAACCTCCCTCTGCCTGCCCAGCAGCCCTTCCAGCCCCAGCCTGTTCAGCCACAGCCTCACCAGCCCATGCAGCCCCAGCCACCTGTGCAACCCATGCAGCCCCTGCTGCCACAGCCACCTCTGCCTCCAATGTTCCCCCTGCGGCCCCTGCCCCCCATACTTCCTGATCTGCATCTGGAAGCTTGGCCAGCAACAGACAAGACCAAGCAGGAGGAAGTGGTGAGTACACCTTGAAGCCACTACAATGCAAATCCTG
			
			
			TTCCTGAACACCTTGCCAAGAAGAAGTACCACTGTACTGACTGTGATTACACTACCAATAAGAAGATAAGTTTACATAACCACCTGGAGAGCCACAAGCTGACCAGCAAGGCAGAGAAGGCCATTGAATGTGATGAGTGTGGGAAGCATTTTTCTCATGCAGGGGCTTTGTTTACTCACAAAATGGTGCATAAGGAAAAAGGGGCCAACAAAATGCACAAGTGTAAATTCTGTGAATATGAGACAGCTGAACAGGGGTTATTGAATCGCCACCTCTTGGCAGTCCACAGCAAGAACTTTCCTCATATTTGTGTGGAGTGTGGTAAAGGTTTCCGACACCCGTCGGAACTGAGAAAGCACATGCGAATCCATACCGGCGAGAAGCCATACCAATGCCAGTACTGTGAATATAGGTCTGCAGACTCTTCTAACTTGAAAACACATATAAAAACAAAGCATAGTAAAGAGATGCCATTCAAGTGTGACATTTGTCTTCTGACTTTCTCAGATACCAAAGAAGTGCAGCAACATACTCTTGTCCACCAAGAAAGCAAAACACATCAGTGTTTGCATTGCGACCACAAGAGTTCAAACTCAAGTGATTTGAAACGACATGTAATTTCAGTTCATACGAAAGACTATCCTCATAAGTGTGAGATGTGCGAGAAAGGCTTTCACAGGCCTTCAGAAAGCCATATGTCTCTTTGTGTTTCCTATGACAGATAATCACTCAAAGCCAATGGAAATAGATGGGGATGTTGAGATTCCACCCAACAAAGCCACAGTCCTTCGGGGCCACGAGTCTGAGGTGTTCATTTGTGCCTGGAACCCTGTCAGTGATTTGCTAGCCTCTGGGTAAGGAAGTCAGGATGGGGGCACTCCAGGGTCAGGGAGACGCAAGCTGCTTGCCCTTCCCTGGAGTTCTGCCTTGAGGAACGTGCACTCCACTTCTTATCCCAATGTGGGCAGACCCAGGAATGGGCTGCTCTTTGAGCCACCTCTATACGTGTCTCGTATTGTGAAGAAGCCTTAGTTCCGAGTCATTTTCTCCATGGAGTGAGGAGCAATACAAGGCAGTTAAATTTACCAAATGCAAAGATGACAAGGAGGGAAACAGGGATCCACTGGTATGATAAAGACAGAAGAGCACATGCCTACAATGTCACCTGGCCAGAGAGCAAGCTGCAGTGAGCTTCTCATCCCATTTGAACCAAATACCGGAGGCTTCTGTGTTTTTATTCTGTAGATCTGGAGACTCAACTGCAAGGATATGGAACCTGAATGAGAATAGCAACGGGGGCTCCACCCAGCTCGTGTTGAGACATTGTATACGAGAAGGGGGGCACGACGTCCCAAGTAATAAAGATGTCACCTCACTGGACTGGAACGTAAGCATCTTCCACCCCCTGGGCACTTTGAAATTGGTAAAATCTGCCAGCCAGGCATGGGCTGCAGTGATTGACACAGTAAAGCGCCTGCTAATTAAAAAATTGCCTCGGGTTCTTGCTATCCAACTCAAACGATTTGACTATGACTGGGAAAGAGAATGTGCAATTAAATTCAATGATTATTTTGAATTTCCTCGAGAGCTGGATATGGGACCTTACACAGTAGCAGGTGTTGCAAACCTGGAAAGGGATAATGTAAACTCAGAAAATGAGTTGATTGAACAGAAAGAGCAGTCTGACAATGAAACTGCAGGAGGCACAAAGTACAGACTTGTAGGAGTGCTTGTACACAGTGGTCAAGCAAGCGGTGGGCATTATTATTCTTACATCATTCAAAGGAATGGTAAAGATGATCAGACAGATCACTGGTATAAATTTGATGATGGAGATGTAACAGAATGCAAAATGGATGATGATGAAGAAATGAAAAATCAGTGTTTTGGTGGAGAGTACATGGGAGAAGTATTTGATCACATGATGAAGCGCATGTCATATAGGCGACAGAAGAGGTGGTGGAATGCTTACATACTTTTTTATGAACAAAT
			GGAT
			ATGA
			TAGATGAAGATGATGAGATGATAAGATACATATCAGAGCTAACTATTGCAAGACCCCATCAGATCATTATGTCACCAGCCATTGAGAGAAGTGTACGGAAACAAAATGTGAAATTTATGCATAACCGATTGCAATATAGTTTAGAGTATTTTCAGTTTGTGAAAAAACTGCTTACATGTAATGGTGTTTATTTAAACCCTGCTCCAGGTAAGCTTTGAAAGTAGCTTCTT-CTAATAAAGAATAGGATGCCAGACAAGGGCGAGGGTGGACTGCTGACCTACTTTCCCCCTCTTCTGGATATGGCAGATTGTGGCCTTCAAGGAAGGGGAACAGAAGGAGAAGGAGGGTATCCTGCAGCTGCGTCGCACCAACTCAGCCAAGCCCAGTCCACTGGCACCATCCCTCATGGCCTCTTCTCCGACTTCTATCTGTGTGTGTGGGCAGGTGCCAGCTGGGGTGGGAGTTCTGCAGTGTGACCTGTGTCAGGACTGGTTCCATGGGCAGTGTGTGTCAGTGCCCCATCTCCTCACCTCTCCAAAGCCCAGTCTCACTTCATCTCCACTGCTAGCCTGGTGGGAATGGGACACAAAATTCCTGTGTCCACTGTGTATGCGCTCACGACGGCCACGCCTAGAGACAATCCTAGCCTTGCTGGTTGCCCTGCAGAGGCTGCCCGTGCGGCTGCCTGAGGGTGAGGCCCTTCAGTGTCTCACAGAGAGGGCCATTGGCTGGCAAGACCGTGCCAGAAAGGCTCTGGCCTCTGAAGATGTGACTGCTCTGTTGCGACAGCTGGCTGAGCTTCGCCAACAGCTACAGGCCAAACCCAGACCAGAGGAGGCCTCAGTCTACACTTCAGCCACTGCCTGTGACCCTATCAGAGAAGGCAGTGGCAACAATATTTCTAAGGTGAGCTTTCCAGGCCAGCCATTGTCCTCATATTTCTGTCTTCTAGCCCCTGTCCTTCTTG-TAGCTCCAGTCTTGTTTTTTTTTTTTTAGGGGCTTCATAAAAGTCAGAGTTCATGTTTGTCAGGACCTAATGAAGAACAACCTCTGTTTTCCACTGGGTCAGCCCAGTATCACCAGGCAACTAGCACTGGTATTAAGAAGGCGAATGAACATCTCACTCTGCCTAGTAATTCAGTACCACAGGGGGATGCTGACAGTCACCTCTCCTGTCATACTGCTACCTCAGGTGGACAACAAGGCATTATGTTTACCAAAGAGAGCAAGCCTTCAAAAAATAGATCCTTGGTGCCTGAAACAAGCAGGCATACTGGAGACACATCTAATGGCTGTGCTGATGTCAAGGGACTTTCTAATCATGTTCATCAGTTGATAGCAGATGCTGTTTCCAGTCCTAACCATGGAGATTCACCAAATTTATTAATTGCAGACAATCCTCAGCTCTCTGCTTTGTTGATTGGAAAAGCCAATGGCAATGTGGGTACTGGAACCTGTGACAAAGTGAATAATATTCACCCAGCTGTTCATACAAAGACTGATCATTCTGTTGCCTCTTCACCCTCTTCAGCCATTTCCACAGCAACACCTTCTCCTAAATCCACTGAGCAGAGAAGCATAAACAGTGTTACCAGCCTTAACAGTCCTCACAGTGGATTACACACAGTCAATGGAGAGGGGCTGGGGAAGTCACAGAGCTCTACAAAAGTAGACCTGCCTTTAGCTAGCCACAGATCTACTTCTCAGATCTTACCATCAATGTCAG-------------------------------------------------------------------------------------------------------------------------------------------------------------------------------------------------------------------------------------------------------------TTC
			ATTTTTTT
			TTAATTGT
			GATGCATACAGCCAGGATTTGACACAGAATCTTAAAAATAGAATGTTTATTTTTGAGGTAAAATTTCATATCAGATTAATCAGCCAAGTAAAAGTTTTTCTTTCAGTATCTTTGATTTGGTTATATTACAAATTACAATGTCGTATTTTAGTTTCTTTCTTACTATATTTTATACAGGAATATAA
		</sequence>
		<sequence>
			<taxon idref="chimp"/>
			TGCTGACACCTAGCTGATGGCGTACCCC-----------------------CTGCCCTGCCCTGGCGGGGCCCTGAGCGTATGCTGTCCCCGCAGGTTCTGGACGTGGCATGACGAGCACTTCCTCTACATGCTCATGGAGTACGTGCCGGGCGGCGAGCTCTTCAGCTACCTGCGCAACCAGGGGTGCTTCTCCAGCACCACGGGGCTCTTCTACTCTGCGGAGATCATCTGTGCCATGGAGTACCTGCACTCCAAGGAGATCGTCTACAGGGATTTGGAGCCGGAGAACATCCTGCTGGATAGGGATGGCCACATCAAGCTCACGGACTTTGGGTTCGCCAAGAAGCTGGTAGACAGGTAAGAGGAACGTGAACTCCGATGGAATCTACACTGCTTGGCAATGAGAAAGGTGGTGGTAGTTGTGGCAGGTCAGGCAGGGAAAGATTGGGAACCAGAGTTTAACTCTCATGTGTAGGAGACACTTGCAACCAGGGATGAGAGAGCCAGCTTGACCCACAGCTCGTTTTAGGTGGGCTGCGATTACTGGCAACTTCAATGGAAGTGGAGGGTATTATCGTTAAGTGAAGTAACTCAGAAATGGAAAACCAAATAGGATGTGTTGTCACTTATAGGTGGGAGAGGGGGTAGGCTGGTTGGGAGGGGTTGAG-GGGGTGTTGAGGGCGGAGAAATGAAAGTTTCATTACAAAAGTTAACGTAACAAAGAACCTGGTAGAAGTGAGTTTTGGATAGTAAAATAAGTTTCGAACTCTGGCACCTTTAAATTTTGTCGCACCCTCCTTGTTTTTGACAATGCAATCATATGCTTCTGCTATGTTAAGCGTATTCAACAGCGATGATTACAGTCCAGCTGTGCAACAGAATATTCCCGCTCTCCGGAGAAGCTCTTCCTTCCTTTGCACTGAAAGCTATAACTCTAAGTATCAGCGTGAAACGGGAGAAAACAGTAAAGATAGCGTCCAGGATAGAGTGAAGCGACCCATGAACGCATTCTTCGTGTGGTCTCGCGATCAGAGGCGCAAGATGGCTCTAGAGAATCCCAGAATGCGAAACTCAGAGATCAGCAAGCAGCTGGGATACCAGTGGAAAATGCTTACTGAAGCCGAAAAATGGCCATTCTTCCAGGAGGCACAGAAATTACAGGCCATGCACAGAGAGAAATACCCGAATTATAAGTATCGACCTCGTCGGAAGGCGAACATGCTGCCGAAGAATTGCAGTTTGCTTCCCGCAGATCCCGCTTCGGTACTCTGCAGCGAAGTGCAACTGGACAACAGGTTG------------TACAGGGATGACTGTACGAAAGCCACACACTCAAGAATGGAGCACCAGCTAGGCCACTTACCGCCCATCAACGCAGCCAGCTCACCGCAGCAACGGGACCGCTACAGCCACTGGACAAAGCTATAAAATATTCCTATGGCCATAATGGCAAAGAAAACACTGCTGCTTCTCTGGTTGGAGTCACCTGAGCCAATGGTAAACCTGCGTCTCTGTTTCTCACCAGTACTCTTCCTATGGTTACGAGCCCATGGGTGGATGGCTGCACCACCAAATCATCCCCGTGGTGTCCCAACAGCACCCCCTGACTCATACCCTGCAGTCTCATCACCACATCCCAGTGGTGCCAGCTCAGCAGCCCAGGGTCCCCCAGCAAGCAATGATGCCTGTTCCTGGCCAGCAATCCATGACTCCAACCCAACACCATCAGCCAAACCTCCCTCTGCCTGCCCAGCAGCCCTTCCAGCCCCAGCCTGTTCAGCCACTGCCTCACCAGCCCATGCAGCCCCAGCCACCTGTGCAACCCATGCAGCCCCTGCTGCCACAGCCACCTCTGCCTCCAATGTTCCCCATGCGGCCCCTGCCCCCCATACTTCCTGATCTGCATCTGGAAGCTTGGCCAGCAACAGACAAGACCAAGCAGGAGGAAGTGGTGAGTACACCTTGAAGCCACTACAATGCCAATCCTG
			
			
			TTCCTGAACACCTTGCCAAGAAGAAGTACCACTGTACTGACTGTGATTACACTACCAATAAGAAGATAAGTTTACATAACCACCTGGAGAGCCACAAGCTGACCAGCAAGGCAGAGAAGGCCATTGAATGTGATGAGTGTGGGAAGCATTTTTCTCATGCAGGGGCTTTGTTTACTCACAAAATGGTGCATAAGGAAAAAGGGGCCAACAAAATGCACAAGTGTAAATTCTGTGAATATGAGACAGCTGAACAGGGGTTATTGAATCGCCACCTCTTGGCAGTCCACAGCAAGAACTTTCCTCATATTTGTGTGGAGTGTGGTAAAGGTTTCCGACACCCGTCGGAACTCAAAAAGCACATGCGAATCCATACCGGCGAGAAGCCATACCAATGCCAGTACTGTGAATATAGGTCTGCAGACTCTTCTAACTTGAAAACACATATAAAAACAAAGCATAGTAAAGAGATGCCATTGAAGTGTGACATTTGTCTTCTGACTTTCTCAGATACCAAAGAAGTGCAGCAACATACTCTTGTCCACCAAGAAAGCAAAACACATCAGTGTTTGCATTGCGACCACAAGAGTTCAAACTCAAGTGATTTGAAACGACATGTAATTTCAGTTCATACGAAAGACTATCCTCATAAGTGTGAGATGTGCGAGAAAGGCTTTCACAGGCCTTCAGAAAGCCATATGTCTCTTTGTGTTTCCTATGACAGATAATCACTGAAAGCCAATGGAAATAGATGGGGATGTTGAGATTCCACCCAACAAAGCCACAGTCCTTCGGGGCCACGAGTCTGAGGTGTTCATTTGTGCCTGGAACCCTGTCAGTGATTTGCTAGCCTCCGGGTAAGGAAGTCAGGATGGGGGCACTCCAGGGTCAGGGAGACGCAAGCTGCTTGCCCTTCCCTGGAGTTCTGCCTTGAGGAACGTGCACTCCCCTTCTTATCCCAATGTGGGCAGACCCAGGAATGGGCTGCTCTTTGAGCCACCTCTATATGTGTCTCGTATTGTGAAGAAGCCTTAGTTCCGAGTCATTTTCTCCATGGAGTGAGGAGCAATACAAGGCAGTTAAATTTACCAAATGCAAAGATGACAAGGAGGGAAACAGGGATCCACTGGTATGATAAAGACAGAAGAGCACATGCGGACGATGTCACCTGGCCAGAGAGCAAGCTGCAGTGAGCTTCTCATCCCATTTGAACCAAATACCGGAGGCTTCTGTGTTTTTATTCTGTAGATCCGGAGACTCAACTGCAAGGATATGGAACCTGAATGAGAATAGCAACGGGGGCTCCACCCAGCTCGTGTTGAGACATTGTATACGAGAAGGGGGGCACGACGTCCCAAGTAATAAAGATGTCACCTCACTGGACTGGAACGTAAGCATCTTCCACCCCCTGGGCACTTTGAAATTGGTAAAATCTGCCAGCCAGGCATGGGCTGCAGTGATTGACACAGTAAAGCGCCTGCTAATTAAAAAATTGCCTCGGGTTCTTGCTATCCAACTCAAACGATTTGACTATGACTGGGAAAGAGAATGTGCAATTAAATTCAATGATTATTTTGAATTTCCTCGAGAGCTGGATATGGGACCTTACACAGTAGCAGGTGTTGCAAACCTGGAAAGGGATAATGTAAACTCAGAAAATGAGTTGACTGAACAGAAAGAGCAGTCTGAC----AAACTGCAGGAGGCACAAAGTACAGACTTGTAGGAGTGCTTGTACACAGTGGTCAAGCAAGCAGTGGGCATTATTATTCTTACATCATTCAAAGGAATGGTAAAGATGATCAGACAGATCACTGGTATAAATTTGATGATGGAGATGTAACAGAATGCAAAATGGATGATGATGAAGAAATGAAAAATCAGTGTTTTGGTGGAGAGTACATGGGAGAAGTATTTGATCACATGATGAAGCGCATGTCATATAGGCGACAGAAGAGGTGGTGGAATGCTTACATACTTTTTTATGAACAAAT
			GGAT
			ATGA
			TAGATGAAGATGATGAGATGATAAGATATATATCAGAGCTAACTATTGCAAGACCCCATCAGATCATTATGTCACCAGCCATTGAGAGAAGTGTACGGAAACAAAATGTGAAATTTATGCATAACCGAATGCAATATAGTTTAGAGTATTTTCAGTTTGTGAAAAAACTGCTTACATGTAATGGTGTTTATTTAAACCTTGCTCCAGGTAAGCTTTGAAAGTAGCTTCTT-CTAATAAAGAACAGGATGCCAGACAAGGGCGAGGGTGGACTGCTGACCTACTTTCCCCCTCTTCTGGACATGGCAGATTGTGGCCTTCAAGGAAGGGGAACAGAAGGAGAAGGAGGGTATCCTGCAGCTGCGTCGCACCAACTCAGCCAAGCCCAGTCCACTGGCACCATCCCTCATGGCCTCTTCTCCGACTTCTATCTGTGTGTGTGGGCAGGTGCCAGCTGGGGTGGGAGCTCTGCAGTGTGACCTGTGTCAGGACTGGTTCCATGGGCAGTGTGTGTCAGTGCCCCATCTCCTCACCTCTCCAAAGCCCAGTCTCACTTCATCTCCACTGCTAGCCTGGTGGGAATGGGACACAAAATTCCTGTGTCCACTGTGTATGCGCTCACGACGGCCACGCCTAGAGACAATCCTAGCCTTGCTGGTTGCCCTGCAGAGGCTGCCCGTGCGGCTGCCTGAGGGTGAGGCCCTTCAGTGTCTCACAGAGAGGGCCATTGGCTGGCAAGACCGTGCCAGAAAGGCTCTGGCCTCTGAAGATGTGACTGCTCTGTTGCGACACCTGGCTGAGCTTCGCCAACAGCTACAGGCCAAACCCAGAC------------CGGTCTACACTTCAGCCACTGCCTGTGACCCTATCAGAGAAGGCAGTGGCAACAATATTTCTAAGGTGAGCTTTCCAGGCCAGCCATTGTCCTCACATTTCTGTCTTCTAGCCCCTGTCCTTCTTG-TAGCTCCAGTCTTGTTTTTTTTTTTTTAGGGGCTTCATAAAAGTCAGAGTTCATGTTTGTCAGGACCTAATGAAGAACAACCTCTGTTTTCCACTGGGTCAGCCCAGTATCACCAGGCAACTAGCACTGGTATTAAAAAGTCGAATGAACATCTCACTCTGCCTAGTAATTCAGTACCACAGGGGGATGCTGACAGTCACCTCTCCTCTCATACTGCTACCTCAGGTGGACAACAAGGCATTATGTTTACCAAAGAGAGCAAGCCTTCAAAAAATAGATCCTTGGTGCCTGAAACAAGCAGGCATACTGGAGACCCATCTAATGGCTGTGCTGATGTCAAGGGACTTTCTAATCATGTTCATCAGTTGATAGCAGATGCTGTTTCCAGTCCTAACCATGGAGATTCACCAAATTTATTAATTGCAGACAATCCTCAGCTCTCTGCTTTGTTGATTGGAAAAGCCAATGGCAATGTGGGTACTGGAACCTGTGACAAAGTGAATAATATTCACCCAGCTGTTCATACAAAGACTGATCATTCTGTTGCCTCTTCACCCTCTTCAGCCATTTCCACAGCAACACCTTCTCCTAAATCCACTGAGCAGAGAAGCATAAACAGTGTTACCAGCCTTAACAGTCCTCACAGTGGATTACACACAGTCAATGGAGAGGGGCTGGGGAACTCACAGAGCTCTACAAAAGTAGACCTGCCTTTAGTTAGCCACAGATCTACTTCTCAGATCATACCATCAATGTCAG-------------------------------------------------------------------------------------------------------------------------------------------------------------------------------------------------------------------------------------------------------------TTC
			ATTTTTTT
			TTAATTGT
			GATGCATACAGCCAAGATTTGACACAGAATCTTAAAAATAGAATGTTTATTTTTGAGGTAAAATTTCATATCAGATTAATCAGCCAAGTAAAAGTTTTTCTTTCAGTCTCTTTGATTTGGTTATATTACAAATTACAATGTCATATTTTAGTTTCTTTCTTACTATATTTTATATAGGAATATAA
		</sequence>
		<sequence>
			<taxon idref="M.hecki_1014"/>
			TGCTGACACCTAGCTGCATCTGTACCCCAACACCTAGCTGACAATGTACCCCTGCCCTGCCCTGGCAGGGCCCTGAGCGTGTGCTGTCCCCGCAGGTTCTGGACGTGGCATGACGAGCGCTTCCTCTACATGCTCATGGAGTACGTGCCGGGCGGGGAGCTCTTCAGCTACCTGCGCAACCGGGGGCGCTTCTCCAGCACCACGGGGCTCTTCTACTCTGCGGAGATCATCTGTGCCATAGAGTACCTGCACTTCAAGGAGATCGTCTACAGAGACTTGAAGCCGGAGAACATCCTGCTGGATAGGGATGGCCACATCAAGCTCACAGACTTTGGATTTGCCAAGAAGCTGGTAGACAGGTAAGAGGAATGTGAGCTCAGACGGGATCTACGCTGCTTGGCAATAAGAAAGATCGTGGTAGTTGTGGCAGGTCAG-CAGGGAAAGACTGGGAACCAGAGTTTAACTTTCATGTGTGGGAGACACTTGCAGCCAGGGATGAGAGAGCCAGGCTGACC-------TTGTTTAAGTGGGCTGTGATTGCTGGCAACTTCAATTGGACTGGAGGCCATTATC-CTAAGTGAAGTAACTCAGAAATGGAAAACCAAATAGGATGTGTT----CTTATAGGTGGGAGAGGGGGTAGCCTGGTTGGGCGGAGTTGAGAGGGGTGTTGGGGGCGGAGACATGAAAGTTTCATTACAAAAGTTAAGGTAACAAAGAATCTGGTAGAAGTAAGTTGTGGATAGTAAATTAAGTTTCAAAATCTGGCACCTTTCAGTTTTGTCGCAGCCTCCTTGTTTTTGACAATGCAATCATATGCTTCTGCCATGTTAAGCGTATTTAACACTGATGGTTACAGTCCAGCTGCGCAACAGAATATTCCTGCTCTCCGGAGAAGCTCTTCCTTCATTTGCACTGAAAGCTGTAGCTCTAAGTATCAGTGTGAAGCAGGAGAAAACAGTAAAGGCAGCGTCCAGGATAGAGTGAAGCGACCCATGAACGCATTCATTGTGTGGTCTCGCGATCAGAGGCGCAAGATGGCTCTAGAGAATCCCAAAATGCGAAACTCAGAGATCAGCAAGCATCTGGGATACCAGTGGAAAATGCTTACCGAAGCCGATAAATGGCCATTCTTCCAGGAGGCACAGAAACTACAGGCCATGCATAGAGAGAAATACCCGAATTATAAGTATCGACCTCGTCGGAAGGCGAAGATGCTGCAAAACAGTTGCAGTTTGCTTCCGGCAGATCCCTCTTCGGTACCCTGCAGAGAAGTGTAC---AACAACAGGTTG------------TACAGGGATGACCGTACCAAAGCCACGCACTCAAGAATGCAGCACCAGTTAGGCCACTTACCGCCCATCAACACAGCCAGCTCACCGCAGCAACGGGACCGCTACAGCCACTCGACAAAGCTATAAAATATTCCTGGGGCCATAATGGCAAAGAAAACACTGCTGCTTCTCTGGTTGGAGTCACCTGAGCCAATGGTAAACCTGCCTCTCTGTTTCTCACTAGTACTCTTCCTATGGTTACGAGCCCATGGGTGGATGGCTGCACCACCAAATCATCCCCGTGCTGTCCCAACAGCACCCCCCGACTCACACCCTGCAGCCTCATCACTACATCCCAGTGGTGCCAGCTCAGCAGCCCGTGCTCCCCCAACAACCAATGATGCCCGTTCCTGGCCAACACTCCATGACTCCAACCCAACACCACCAGCCAAACCTCCCTCCACCCGCCCAGCAGCCCTACCAGCCCCAGCCTGTTCAGCCACAGCCTCACCAGCCCACGCAGCCCCAGCCACCTGTGCACCCCATGCAGCCCCTGCTGCCACAGCCACCTCTGCCTCCGATGTTCCCCATGCAGCCCCTGCACCCCATACTTCCTGATCTGACTCTGGAAGCTTGGCCAGCAACAGACAAGACCAAGCAGGAGGAAGTGGTGAGTATACCTTGAAGCCACTACAATGCAAATCCTG
			
			
			TTCCCGAACACCTTGCCAAGAAGAAGTACCACTGTACTGACTGTGATTACACTACCAACAAGAAGATAAGTTTACATAACCACCTGGAGAGCCACAAGCTGACCAGCAAGGCAGAGAAGGCCATTCAATGTGATGAGTGTGGGAAGCATTTTTCTCATGCGGGGGCTTTGTTTACTCACAAAATGGTGCACAAGGAAAAAGGGGCCAACAAAATGCACAAGTGTAAATTCTGTGAATATGAGACAGCTGAACAGGGGTTATTGAATCGCCACCTCTTGGCAGTCCACAGCAAGAACTTTCCTCATATTTGTGTGGAGTGTGGTAAAGGTTTCCGACACCCATCGGAACTCAAAAAGCACATGCGAATCCATACAGGGGAGAAGCCATACCAATGCCAGTACTGCGAATATAGGTCTGCAGACTCTTCCAACTTGAAAACACATATAAAAACAAAGCATAGTAAAGAGATGCCATTCAAGTGTGATATTTGTCTTCTGACTTTCTCAGATACCAAAGAAGTGCAGCAGCATACTCTTGTCCACCAAGAAAACAAAACACACCAGTGTTTGCATTGTGACCACAAGAGTTCAAACTCAAGTGATTTGAAACGACACGTAATTTCAGTTCATACAAAAGACTATCCTCATAAGTGTGAGATGTGCGAGAAAGGCTTTCACAGGCCTTCAGAAAGCCACATGTCTCTTTGTGTTTCCTATGACAGATAATCATTCAAAGCCAATGGAAATAGACGGGGATGTTGAAATTCCACCCAACAAAGCCACAGTCCTTCGGGGCCACGAGTCCGAGGTGTTCATTTGTGCCTGGAACCCTGTCAGTGATTTGCTAGCTTCTGGGTAAGGAAGTCAGGATGGGGATGCTCTGGGGTCAGGGAGATGCAAGCTGCTTGCCTTTCCC-GGAGTTCTGCCTTAAGGAACATGCACTACCCTTCTTACCCCAGTGTGGGCAGACCAAGGAATGGGCGGCTCTTTCAACCACTGCTGTACGTGTCTCGTATTGTGAAGAAGCCTTAGTTCCAAGTCATTTTCTCGGTGGGGTGAAG-------TTAGGCAGTTAAATTTACCAAATGCAAAGATGACAAGGAGGGAAACAGGGATCCACTGGTATGAAAAAGACAGAAGAGCACATGCCGACGATATCACCTGGCTAGAGAGTAAGCGGCAGTGAG-TTCTCATCCCATTTGAACCAAATGCCAGAGGCTCCTGTGTTTTTATTCTGCAGATCAGGAGACTCAACTGCAAGGATATGGAACCTGAATGAGAATGGCAGCAGGGCCTCCACCCAGCTCGTGTTACGGCACTGTATACGAGAAGGGGGCCACGATGTCCCAAGTAACAAAGATGTCACCTCACTGGACTGGAACGTAAGCATCTTCCACCCCCTGGGCACTTTGAAATCAGTAAAATCTGCCAGCCAGGCATGGGCTGCAGTGATTGACACAGTAAAGCGCCTGCTAATTAAAAAATTGCCTCGGGTTCTTGCTATCCAACTCAAACGATTTGACTATGACTGGGAAAGAGAATGTGCAATTAAATTCAATGATTATTTTGAATTTCCTCGAGAGCTGGATATGGGACCTTACACAGTAACAGGTGTTGCAAAGCTGGAAAGGGATAATATAAACTCAGAAAATCAGTTGATTGAACAGAAAGAGCAGTCTGAAAATGAAACTACAGGAGGCACAAAGTACAGACTTATAGGTGTGCTTGTACACAGTGGTCAAGCAAGCGGTGGGCATTATTATTCTTACATCATTCAAAGGAATGGTAAAGATGATGAGAAAGATCACTGGTATAAGTTTGATGATGGAGATGTGTCAGAATGCAAAATGGATGATGATGAAGAAATGAAAAATCAGTGTTTTGGTGGAGAGTACATGGGAGAAGTATTTGATCACATGATGAAGCGCATGTCATATAGGCGGCAGAAGAGGTGGTGGAATGCTTACATACTTTTTTATGAACAAAT
			GGAT
			ATGA
			TAGATGAAGATGATGAGATGATAAGATATATATCAGAGCTAACTATTGCAAGACCCCATCAGATCATTATGTCACCAGCCATTGAGAGAAGTGTACGGAAACAAAATGTGCAATTTATGCATAACCGAATGCAATATAGTTTAGAGTATTTTCAGTTTGTGAAAAAACTGCTTACATGTAATGGTGTTTATTTAAACCTTGCTCCAGGTAAGCTTTGGAAGTAGCTTCTTACTAATAAAGAATAGGATGCCAGACAAGGGCGAGGGTGGACTGCTGACCTACTTTCCCCCTCTTCTGGACATGATAGATTGTGGCCTTCAAGGAAGGGGAACAGAAGGAAAAGGAAGGTATCCTGCAGCTGCGTCGCACCAACTCAGCCAAGCCCAGTCCACTGACACCATCCCTCATGGCCTCCTCTGCGACTTCTATGTGTGTGTGTGGCCAGGTGCCAGCTGGGGTGGGAGCTCTGCAGTGTGACCTCTGTCAGGACTGGTTCCATGGGCAATGTGTGTCAGTGCCCCGTCTCCTCACCTCTCCAAGGCCCAGTCTCACGTCATCTCCACTGCTGGCCTGGTGGGAATGGGACACAAAATTCCTGTGTCCACTGTGTATGCGCTCACGACGGCCACGCCTAGAGACAATCCTAGCCTTGCTAGTTGCCCTGCAGAGACTGCCTGTGCGGCTGCCTGAAGGTGAGGCTCTTCAGTGTCTCACAGAGAGGGCCATTGGCTGGCAAGACCGTGCCAGAAAGGCTCTGGCTTCTGAGGATGTGACTGCTCTGTTGCAACAGCTGGCTGAGCTTCGCCAACAGCTACAGGCCAAACCTAGATCAGAGGAGGCCTCGGTCTACACTTTAGCCACTGCCTGTGACCCTATCAGAGGAGGCAGTGGGAACACTGTTTCTAAGGTGAGCTTTCCAGGCTGGCCATTGTTCTCACATTTAGGTCTTCTAGCCCCTGTCCTCCTCT-TGGCTCCAGTTTTGT----------------------------------------------------------------------------------------------------------------------------------------------------------------------------------------------------------------------------------------------------------------------------------------------------------------------------------------------------------------------------------------------------------------------------------------------------------------------------------------------------------------------------------------------------------------------------------------------------------------------------------------------------------------------------------------------------------------------------------------------------------------------------------------------------------------------------------------------------------------------------------------------------------------------------------------------------------------------------------------------------------------------------------------
			--------
			--------
			-----------------------------------------------------------------------------------------------------------------------------------------------------------------------------------------
		</sequence>
		<sequence>
			<taxon idref="M.tonk_E"/>
			TGCTGACACCTAGCTGCATCTGTACCCCAACACCTAGCTGACAATGTACCCCTGCCCTGCCCTGGCAGGGCCCTGAGCGTGTGCTGTCCCCGCAGGTTCTGGACGTGGCATGACGAGCGCTTCCTCTACATGCTCATGGAGTACGTGCCGGGCGGGGAGCTCTTCAGCTACCTGCGCAACCGGGGGCGCTTCTCCAGCACCACGGGGCTCTTCTACTCTGCGGAGATCATCTGTGCCATAGAGTACCTGCACTTCAAGGAGATCGTCTACAGAGACTTGAAGCCGGAGAACATCCTGCTGGATAGGGATGGCCACATCAAGCTCACAGACTTTGGATTTGCCAAGAAGCTGGTAGACAGGTAAGAGGAATGTGAGCTCAGACGGGATCTACGCTGCTTGGCAATAAGAAAGATCGTGGTAGTTGTGGCAGGTCAG-CAGGGAAAGACTGGGAACCAGAGTTTAACTTTCATGTGTGGGAGACACTTGCAGCCAGGGATGAGAGAGCCAGGTTGACC-------TTGTTTAAGTGGGCTGTGATTGCTGGCAACTTCAGTTGGACTGGAGGCCATTATC-CTAAGTGAAGTAACTCAGAAATGGAAAACCAAATAGGATGTGTT----CTTATAGGTGGGAGAGGGGGTAGCCTGGTTGGGCGGAGTTGAGAGGGGTGTTGGGGGCGGAGAAATGAAAGTTTCATTACAAAAGTTAAGGTAACAAAGAATCTGGTAGAAGTAAGTTGTGGATAGTAAATTAAGTTTCAAAATCTGGCACCTTTCAGTTTTGTCGCAGCCTCCTTGTTTTTGACAATGCAATCATATGCTTCTGCCATGTTAAGCGTATTTAACACTGATGGTTACAGTCCTGCTGCGCAACAGAATATTCCTGCTCTCCGGAGAAGCTCTTCCTTCATTTGCACTGAAAGCTGTAGCTCTAAGTATCAGTGTGAAGCAGGAGAAAACAGTAAAGGCAGCGTCCAGGATAGAGTGAAGCGACCCATGAACGCATTCATTGTGTGGTCTCGCGATCAGAGGCGCAAGATGGCTCTAGAGAATCCCAAAATGCGAAACTCAGAGATCAGCAAGCATCTGGGATACCAGTGGAAAATGCTTACCGAAGCCGATAAATGGCCATTCTTCCAGGAGGCACAGAAACTACAGGCCATGCATAGAGAGAAATACCCGAATTATAAGTATCGACCTCGTCGGAAGGCGAAGATGCTGCAAAACAGTTGCAGTTTGCTTCCGGCAGATCCCTCTTCGGTACCCTGCAGAGAAGTGTAC---AACAACAGGTTG------------TACAGAGATGACTGTACCAAAGCCACGCACTCAAGAATGCAGCACCAGTTAGGCCACTTACCGCCCATCAACACAGCCAGCTCACCGCAGCAACGGGACCGCTACAGCCACTCGACAAAGCTATAAAATATTCCTGGGGCCATAATGGCAAAGAA-------GTGCTTCTCTGGTTGGAGTCACCTGAGCCAATGGTAAACCTGCCTCTCTGTTTCTCACTAGTACTCTTCCTATGGTTACGAGCCCATGGGTGGATGGCTGCACCACCAAATCATCCCCGTGCTGTCCCAACAGCACCCCCCGACTCACACCCTGCAGCCTCATCACTACATCCCAGTGGTGCCAGCTCAGCAGCCCGTGCTCCCCCAACAACCAATGATGCCCGTTCCTGGCCAACACTCCATGACTCCAACCCAACACCACCAGCCAAACCTCCCTCCACCCGCCCAGCAGCCCTACCAGCCCCAGCCTGTTCAGCCACAGCCTCACCAGCCCATGCAGCCCCAGCCACCTGTGCACCCCATGCAGCCCCTGCTGCCACAGCCACCTCTGCCTCTGATGTTCCCCATGCAGCCCCTGCCCCCCATACTTCCTGATCTGACTCTGGAAGCTTGGCCAGCAACAGACAAGACCAAGCAGGAGGAAGTGGTGAGTATACCTTGAAGCCACTACAATGCAAATCCTG
			
			
			TTCCCGAACACCTTGCCAAGAAGAAGTACCACTGTACTGACTGTGATTACACTACCAACAAGAAGATAAGTTTACATAACCACCTGGAGAGCCACAAGCTGACCAGCAAGGCAGAGAAGGCCATTCAATGTGATGAGTGTGGGAAGCATTTTTCTCATGCGGGGGCTTTGTTTACTCACAAAATGGTGCACAAGGAAAAAGGGGCCAACAAAATGCACAAGTGTAAATTCTGTGAATATGAGACAGCTGAACAGGGGTTATTGAATCGCCACCTCTTGGCAGTCCACAGCAAGAACTTTCCTCATATTTGTGTGGAGTGTGGTAAAGGTTTCCGACACCCATCGGAACTCAAAAAGCACATGCGAATCCATACAGGGGAGAAGCCATACCAATGCCAGTACTGCGAATATAGGTCTGCAGACTCTTCCAACTTGAAAACACATATAAAAACAAAGCATAGTAAAGAGATGCCATTCAAGTGTGATATTTGTCTTCTGACTTTCTCAGATACCAAAGAAGTGCAGCAGCATACTCTTGTCCACCAAGAAAACAAAACACACCAGTGTTTGCATTGTGACCACAAGAGTTCAAACTCAAGTGATTTGAAACGACACGTAATTTCAGTTCATACAAAAGACTATCCTCATAAGTGTGAGATGTGCGAGAAAGGCTTTCACAGGCCTTCAGAAAGCCACATGTCTCTTTGTGTTTCCTATGACAGATAATCATTCAAAGCCAATGGAAATAGACGGGGATGTTGAAATTCCACCCAACAAAGCCACAGTCCTTCGGGGCCACGAGTCCGAGGTGTTCATTTGTGCCTGGAACCCTGTCAGTGATTTGCTAGCTTCTGGGTAAGGAAGTCAGGATGGGGATGCTCTGGGGTCAGGGAGATGCAAGCTGCTTGCCTTTCCT-GGAGTTCTGCCTTAAGGAACATGCACTACCCTTCTTACCCCAGTGTGGGCAGACCAAGGAATGGGCGGCTCTTTCAACCACTGCTGTACGTGTCTCGTATTGTGAAGAAGCCTTAGTTCCAAGTCATTTTCTCGGTGGGATGAAG-------TTAGGCAGTTAAATTTACCAAATGCAAAGATGACAAGGAGGGAAACAGGGATCCACTGGTATGAAAAAGACAGAAGAGCACATGCCGACGATATCACCTGGCTAGAGAGTAAGCGGCAGTGAG-TTCTCATCCCATTTGAACCAAATGCCAGAGGCTCCTGTGTTTTTATTCTGCAGATCAGGAGACTCAACTGCAAGGATATGGAACCTGAATGAGAATGGCAGCAGGGCCTCCACCCAGCTCGTGTTACGGCACTGTATACGAGAAGGGGGCCACGATGTCCCGAGTAACAAAGATGTCACCTCACTGGACTGGAACGTAAGCATCTTCCACCCCCTGGGCACTTTGAAATCAGTAAAATCTGCCAGCCAGGCATGGGCTGCAGTGATTGACACAGTAAAGCGCCTGCTAATTAAAAAATTGCCTCGGGTTCTTGCTATCCAACTCAAACGATTTGACTATGACTGGGAAAGAGAATGTGCAATTAAATTCAATGATTATTTTGAATTTCCTCGAGAGCTGGATATGGGACCTTACACAGTAACAGGTGTTGCAAAGCTGGAAAGGGATAATATAAACTCAGAAAATCAGTTGATTGAACAGAAAGAGCAGTCTGAAAATGAAACTACAGGAGGCACAAAGTACAGACTTATAGGTGTGCTTGTACACAGTGGTCAAGCAAGCGGTGGGCATTATTATTCTTACATCATTCAAAGGAATGGTAAAGATGATGAGAAAGATCACTGGTATAAGTTTGATGATGGAGATGTGTCAGAATGCAAAATGGATGATGATGAAGAAATGAAAAATCAGTGTTTTGGTGGAGAGTACATGGGAGAAGTATTTGATCACATGATGAAGCGCATGTCATATAGGCGGCAGAAGAGGTGGTGGAATGCTTACATACTTTTTTATGAACAAAT
			GGAT
			ATGA
			TAGATGAAGATGATGAGATGATAAGATATATATCAGAGCTAACTATTGCAAGACCCCATCAGATCATTATGTCACCAGCCATTGAGAGAAGTGTACGGAAACAAAATGTGCAATTTATGCATAACCGAATGCAATATAGTTTAGAGTATTTTCAGTTTGTGAAAAAACTGCTTACATGTAATGGTGTTTATTTAAACCTTGCTCCAGGTAAGCTTTGGAAGTAGCTTCTTACTAATAAAGAATAGGATGCCAGACAAGGGCGAGGGTGGACTGCTGACCTACTTTCCCCCTCTTCTGGACATGATAGATTGTGGCCTTCAAGGAAGGGGAACAGAAGGAAAAGGAAGGTATCCTGCAGCTGCGTCGCACCAACTCAGCCAAGCCCAGTCCACTGACACCATCCCTCATGGCCTCCTCTGCGACTTCTATGTGTGTGTGTGGCCAGGTGCCAGCTGGGGTGGGAGCTCTGCAGTGTGACCTCTGTCAGGACTGGTTCCATGGGCAATGTGTGTCAGTGCCCCGTCTCCTCACCTCTCCAAGGCCCAGTCTCACGTCATCTCCACTGCTGGCCTGGTGGGAATGGGACACAAAATTCCTGTGTCCACTGTGTATGCGCTCACGACGGCCACGCCTAGAGACAATCCTAGCCTTGCTAGTTGCCCTGCAGAGACTGCCTGTGCGGCTGCCTGAAGGTGAGGCTCTTCAGTGTCTCACAGAGAGGGCCATTGGCTGGCAAGACCGTGCCAGAAAGGCTCTGGCTTCTGAGGATGTGACTGCTCTGTTGCAACAGCTGGCTGAGCTTCGCCAACAGCTACAGGCCAAACCTAGATCAGAGGAGGCCTCGGTCTACACTTTAGCCACTGCCTGTGACCCTATCAGAGGAGGCAGTGGGAACACTGTTTCTAAGGTGAGCTTTCCAGGCTGGCCATTGTTCTCACATTTAGGTCTTCTAGCCCCTGTCCTCCTCT-TGGCTCCAGTTTTGT------------------------------------------------------------------------------------------------------------------------------------------------------------------------------------------------------------------------------------------------------------------------------------------------------------------------------------------------------------------------------------------------------------------------------------------------------------------------------------------------------------------------------------------------------------------------------------------------------------------------------------------------------------------------------------------------------------------------------------------------------------------------GGCTCACTGCAACCTCCACCACCCAGGTTCATGCCTTTCTTCTGCCTCAGCCTCCAGAGTAGCTGGGACTACAGGCACCCGCCACCATGCCCAGCTAATTTTT-TGTATCTTTAGTAGAGATGGGGTTTCACCGTGTTAGCCAGGATAGTCTCGATCTCCTGACCTCG----------------TAATCTGCCTGCCTTGGCCTCCCAAAGTGCTGGGATTACAGGCGTGAGCCACCGCGCCCAGCCGACGGTTTC
			ATTTTTTT
			--AATTAT
			GATGCATATAGCCGAGATTTGACACAGAATCTTAAAAATAGAACCTTTATTTCTGAGGAAAAATTTTATA-----TTAATTAGCCAAGTAAAAGTTTTTCTTCCACTCTCTTTGATGTGGTTATATTACAAATTACAATATCATATTTTAGTTTCTT----ACTATATTTTATGTAGGTATATAA
		</sequence>
		<sequence>
			<taxon idref="M.tonkW_561"/>
			TGCTGACACCTAGCTGCATCTGTACCCCAACACCTAGCTGACAATGTACCCCTGCCCTGCCCTGGCAGGGCCCTGAGCGTGTGCTGTCCCCGCAGGTTCTGGACGTGGCATGACGAGCGCTTCCTCTACATGCTCATGGAGTACGTGCCGGGCGGGGAGCTCTTCAGCTACCTGCGCAACCGGGGGCGCTTCTCCAGCACCACGGGGCTCTTCTACTCTGCGGAGATCATCTGTGCCATAGAGTACCTGCACTTCAAGGAGATCGTCTACAGAGACTTGAAGCCGGAGAACATCCTGCTGGATAGGGATGGCCACATCAAGCTCACAGACTTTGGATTTGCCAAGAAGCTGGTAGACAGGTAAGAGGAATGTGAGCTCAGACGGGATCTACGCTGCTTGGCAATAAGAAAGATCGTGGTAGTTGTGGCAGGTCAG-CAGGGAAAGACTGGGAACCAGAGTTTAACTTTCATGTGTGGGAGACACTTGCAGCCAGGGATGAGAGAGCCAGGTTGACC-------TTGTTTAAGTGGGCTGTGATTGCTGGCAACTTCAGTTGGACTGGAGGCCATTATC-CTAAGTGAAGTAACTCAGAAATGGAAAACCAAATAGGATGTGTT----CTTATAGGTGGGAGAGGGGGTAGCCTGGTTGGGCGGAGTTGAGAGGGGTGTTGGGGGCGGAGAAATGAAAGTTTCATTACAAAAGTTAAGGTAACAAAGAATCTGGTAGAAGTAAGTTGTGGATAGTAAATTAAGTTTCAAAATCTGGCACCTTTCAGTTTTGTCGCAGCCTCCTTGTTTTTGACAATGCAATCATATGCTTCTGCCATGTTAAGCGTATTTAACACTGATGGTTACAGTCCTGCTGCGCAACAGAATATTCCTGCTCTCCGGAGAAGCTCTTCCTTCATTTGCACTGAAAGCTGTAGCTCTAAGTATCAGTGTGAAGCAGGAGAAAACAGTAAAGGCAGCGTCCAGGATAGAGTGAAGCGACCCATGAACGCATTCATTGTGTGGTCTCGCGATCAGAGGCGCAAGATGGCTCTAGAGAATCCCAAAATGCGAAACTCAGAGATCAGCAAGCATCTGGGATACCAGTGGAAAATGCTTACCGAAGCCGATAAATGGCCATTCTTCCAGGAGGCACAGAAACTACAGGCCATGCATAGAGAGAAATACCCGAATTATAAGTATCGACCTCGTCGGAAGGCGAAGATGCTGCAAAACAGTTGCAGTTTGCTTCCGGCAGATCCCTCTTCGGTACCCTGCAGAGAAGTGTAC---AACAACAGGTTG------------TACAGGGATGACTGTACCAAAGCCACGCACTCAAGAATGCAGCACCAGTTAGGCCACTTACCGCCCATCAACACAGCCAGCTCACCGCAGCAACGGGACCGCTACAGCCACTCGACAAAGCTATAAAATATTCCTGGGGCCATAATGGCAAAGAA-------GTGCTTCTCTGGTTGGAGTCACCTGAGCCAATGGTAAACCTGCCTCTCTGTTTCTCACTAGTACTCTTCCTATGGTTACGAGCCCATGGGTGGATGGCTGCACCACCAAATCATCCCCGTGCTGTCCCAACAGCACCCCCCGACTCACACCCTGCAGCCTCATCACTACATCCCAGTGGTGCCAGCTCAGCAGCCCGTGCTCCCCCAACAAACAATGATGCCCGTTCCTGGCCAACACTCCATGACTCCAACCCAACACCACCAGCCAAACCTCCCTCCACCCGCCCAGCAGCCCTACCAGCCCCAGCCTGTTCAGCCACAGCCTCACCAGCCCATGCAGCCCCAGCCACCTGTGCACCCCATGCAGCCCCTGCTGCCACAGCCACCTCTGCCTCTGATGTTCCCCATGCAGCCCCTGCCCCCCATACTTCCTGATCTGACTCTGGAAGCTTGGCCAGCAACAGACAAGACCAAGCAGGAGGAAGTGGTGAGTATACCTTGAAGCCACTACAATGCAAATCCTG
			
			
			TTCCCGAACACCTTGCCAAGAAGAAGTACCACTGTACTGACTGTGATTACACTACCAACAAGAAGATAAGTTTACATAACCACCTGGAGAGCCACAAGCTGACCAGCAAGGCAGAGAAGGCCATTCAATGTGATGAGTGTGGGAAGCATTTTTCTCATGCGGGGGCTTTGTTTACTCACAAAATGGTGCACAAGGAAAAAGGGGCCAACAAAATGCACAAGTGTAAATTCTGTGAATATGAGACAGCTGAACAGGGGTTATTGAATCGCCACCTCTTGGCAGTCCACAGCAAGAACTTTCCTCATATTTGTGTGGAGTGTGGTAAAGGTTTCCGACACCCATCGGAACTCAAAAAGCACATGCGAATCCATACAGGGGAGAAGCCATACCAATGCCAGTACTGCGAATATAGGTCTGCAGACTCTTCCAACTTGAAAACACATATAAAAACAAAGCATAGTAAAGAGATGCCATTCAAGTGTGATATTTGTCTTCTGACTTTCTCAGATACCAAAGAAGTGCAGCAGCATACTCTTGTCCACCAAGAAAACAAAACACACCAGTGTTTGCATTGTGACCACAAGAGTTCAAACTCAAGTGATTTGAAACGACACGTAATTTCAGTTCATACAAAAGACTATCCTCATAAGTGTGAGATGTGCGAGAAAGGCTTTCACAGGCCTTCAGAAAGCCACATGTCTCTTTGTGTTTCCTATGACAGATAATCATTCAAAGCCAATGGAAATAGACGGGGATGTTGAAATTCCACCCAACAAAGCCACAGTCCTTCGGGGCCACGAGTCCGAGGTGTTCATTTGTGCCTGGAACCCTGTCAGTGATTTGCTAGCTTCTGGGTAAGGAAGTCAGGATGGGGATGCTCTGGGGTCAGGGAGATGCAAGCTGCTTGCCTTTCCT-GGAGTTCTGCCTTAAGGAACATGCACTACCCTTCTTACCCCAGTGTGGGCAGACCAAGGAATGGGCGGCTCTTTCAACCACTGCTGTACGTGTCTCGTATTGTGAAGAAGCCTTAGTTCCAAGTCATTTTCTCGGTGGGGTGAAG-------TTAGGCAGTTAAATTTACCAAATGCAAAGATGACAAGGAGGGAAACAGGGATCCACTGGTATGAAAAAGACAGAAGAGCACATGCCGACGATATCACCTGGCTAGAGAGTAAGCGGCAGTGAG-TTCTCATCCCATTTGAACCAAATGCCAGAGGCTCCTGTGTTTTTATTCTGCAGATCAGGAGACTCAACTGCAAGGATATGGAACCTGAATGAGAATGGCAGCAGGGCCTCCACCCAGCTCGTGTTACGGCACTGTATACGAGAAGGGGGCCACGATGTCCCGAGTAACAAAGATGTCACCTCACTGGACTGGAACGTAAGCATCTTCCACCCCCTGGGCACTTTGAAATCAGTAAAATCTGCCAACCAGGCATGGGCTGCAGTGATTGACACAGTAAAGCGCCTGCTAATTAAAAAATTGCCTCGGGTTCTTGCTATCCAACTCAAACGATTTGACTATGACTGGGAAAGAGAATGTGCAATTAAATTCAATGATTATTTTGAATTTCCTCGAGAGCTGGATATGGGACCTTACACAGTAACAGGTGTTGCAAAGCTGGAAAGGGATAATATAAACTCAGAAAATCAGTTGATTGAACAGAAAGAGCAGTCTGAAAATGAAACTACAGGAGGCACAAAGTACAGACTTATAGGTGTGCTTGTACACAGTGGTCAAGCAAGCGGTGGGCATTATTATTCTTACATCATTCAAAGGAATGGTAAAGATGATGAGAAAGATCACTGGTATAAGTTTGATGATGGAGATGTGTCAGAATGCAAAATGGATGATGATGAAGAAATGAAAAATCAGTGTTTTGGTGGAGAGTACATGGGAGAAGTATTTGATCACATGATGAAGCGCATGTCATATAGGCGGCAGAAGAGGTGGTGGAATGCTTACATACTTTTTTATGAACAAAT
			GGAT
			ATGA
			TAGATGAAGATGATGAGATGATAAGATATATATCAGAGCTAACTATTGCAAGACCCCATCAGATCATTATGTCACCAGCCATTGAGAGAAGTGTACGGAAACAAAATGTGCAATTTATGCATAACCGAATGCAATATAGTTTAGAGTATTTTCAGTTTGTGAAAAAACTGCTTACATGTAATGGTGTTTATTTAAACCTTGCTCCAGGTAAGCTTTGGAAGTAGCTTCTTACTAATAAAGAATAGGATGCCAGACAAGGGCGAGGGTGGACTGCTGACCTACTTTCCCCCTCTTCTGGACATGATAGATTGTGGCCTTCAAGGAAGGGGAACAGAAGGAAAAGGAAGGTATCCTGCAGCTGCGTCGCACCAACTCAGCCAAGCCCAGTCCACTGACACCATCCCTCATGGCCTCCTCTGCGACTTCTATGTGTGTGTGTGGCCAGGTGCCAGCTGGGGTGGGAGCTCTGCAGTGTGACCTCTGTCAGGACTGGTTCCATGGGCAATGTGTGTCAGTGCCCCGTCTCCTCACCTCTCCAAGGCCCAGTCTCACGTCATCTCCACTGCTGGCCTGGTGGGAATGGGACACAAAATTCCTGTGTCCACTGTGTATGCGCTCACGACGGCCACGCCTAGAGACAATCCTAGCCTTGCTAGTTGCCCTGCAGAGACTGCCTGTGCGGCTGCCTGAAGGTGAGGCTCTTCAGTGTCTCACAGAGAGGGCCATTGGCTGGCAAGACCGTGCCAGAAAGGCTCTGGCTTCTGAGGATGTGACTGCTCTGTTGCAACAGCTGGCTGAGCTTCGCCAACAGCTACAGGCCAAACCTAGATCAGAGGAGGCCTCGGTCTACACTTTAGCCACTGCCTGTGACCCTATCAGAGGAGGCAGTGGGAACACTGTTTCTAAGGTGAGCTTTCCAGGCTGGCCATTGTTCTCACATTTAGGTCTTCTAGCCCCTGTCCTCCTCT-TGGCTCCAGTTTTGTTTTTTTTTTTTAAGGGGCTTCATAAAAGTCAGAGTTCATGTGTGTCAGGACCTAATGAAGAACAACCTCTGTTTTCCACTGAGTCTGCCCAGTATCAGCAGGCAACTAGCACTGGTATTAAGAAGCCCAATGAACATCTCACTCTGCCTAGTAATTCGGTACCACAGAAGAATGCTGACAGTCACTTCTCCTCTCATATTGCTACCTCAGGTGGACAACAAGGCATTATTTTTACCAAAGAGAGCAAGCCTTCAAAACATCAATCCTTGGTGCCTGAAACAAGCAGGCATACTGGAGATACATCTAATGGCTGCACTGATGTCAAGGGACTTTCTAACCATGTTCATCAGTTGATAGCAGATGCTGTTTCCAGTCCTAACCATGGAGATTCACCAAATTTATTAATTGCAGACAATCCTCAGCTCTCTGCCTTGTTGGTTGGAAAAGCCAATGACAATGTGGGTACTGGAACCTGTGACAAAGTCAATAACATCCACCCAGCTGTTCATACAAAGACTGATCATTCTGTTGCCTCTTCACCCTCTTCAGCCATTTCCACAGCAACACCTTCCCCTAAATCCACTGAGCAGGCAAGCATAAACAGTGTTACCAGCCTTAACAGTCCTCACAGTGGAATACACACAGTCAATGGAGAGGGGCTGGAGAACTCACAGAGCTCTACAAAAGTAGACCTGCCTTTAGTTAGCCACAGATCTACTTCTCAGATCATACCATCAATGTCAGGGCTCACTGCAACCTCCACCACCCAGGTTCATGCCTTTCTTCTGCCTCAGCCTCCAGAGTAGCTGGGACTACAGGCACCCGCCACCATGCCCAGCTAATTTTT-TGTATCTTTAGTAGAGATGGGGTTTCACCGTGTTAGCCAGGATAGTCTCGATCTCCTGACCTCG----------------TAATCTGCCTGCCTTGGCCTCCCAAAGTGCTGGGATTACAGGCGTGAGCCACCGCGCCCAGCCGACGGTTTC
			ATTTTTTT
			--AATTAT
			GATGCATATAGCCGAGATTTGACACAGAATCTTAAAAATAGAACCTTTATTTCTGAGGAAAAATTTTATA-----TTAATTAGCCAAGTAAAAGTTTTTCTTCCACTCTGTTTGATGTGGTTATATTACAAATTACAATATCATATTTTAGTTTCTT----ACTATATTTTATGTAGGTATATAA
		</sequence>
		<sequence>
			<taxon idref="M.tonkW_582"/>
			TGCTGACACCTAGCTGCATCTGTACCCCAACACCTAGCTGACAATGTACCCCTGCCCTGCCCTGGCAGGGCCCTGAGCGTGTGCTGTCCCCGCAGGTTCTGGACGTGGCATGACGAGCGCTTCCTCTACATGCTCATGGAGTACGTGCCGGGCGGGGAGCTCTTCAGCTACCTGCGCAACCGGGGGCGCTTCTCCAGCACCACGGGGCTCTTCTACTCTGCGGAGATCATCTGTGCCATAGAGTACCTGCACTTCAAGGAGATCGTCTACAGAGACTTGAAGCCGGAGAACATCCTGCTGGATAGGGATGGCCACATCAAGCTCACAGACTTTGGATTTGCCAAGAAGCTGGTAGACAGGTAAGAGGAATGTGAGCTCAGACGGGATCTACGCTGCTTGGCAATAAGAAAGATCGTGGTAGTTGTGGCAGGTCAG-CAGGGAAAGACTGGGAACCAGAGTTTAACTTTCATGTGTGGGAGACACTTGCAGCCAGGGATGAGAGAGCCAGGTTGACC-------TTGTTTAAGTGGGCTGTGATTGCTGGCAACTTCAGTTGGACTGGAGGCCATTATC-CTAAGTGAAGTAACTCAGAAATGGAAAACCAAATAGGATGTGTT----CTTATAGGTGGGAGAGGGGGTAGCCTGGTTGGGCGGAGTTGAGAGGGGTGTTGGGGGCGGAGAAATGAAAGTTTCATTACAAAAGTTAAGGTAACAAAGAATCTGGTAGAAGTAAGTTGTGGATAGTAAATTAAGTTTCAAAATCTGGCACCTTTCAGTTTTGTCGCAGCCTCCTTGTTTTTGACAATGCAATCATATGCTTCTGCCATGTTAAGCGTATTTAACACTGATGGTTACAGTCCTGCTGCGCAACAGAATATTCCTGCTCTCCGGAGAAGCTCTTCCTTCATTTGCACTGAAAGCTGTAGCTCTAAGTATCAGTGTGAAGCAGGAGAAAACAGTAAAGGCAGCGTCCAGGATAGAGTGAAGCGACCCATGAACGCATTCATTGTGTGGTCTCGCGATCAGAGGCGCAAGATGGCTCTAGAGAATCCCAAAATGCGAAACTCAGAGATCAGCAAGCATCTGGGATACCAGTGGAAAATGCTTACCGAAGCCGATAAATGGCCATTCTTCCAGGAGGCACAGAAACTACAGGCCATGCATAGAGAGAAATACCCGAATTATAAGTATCGACCTCGTCGGAAGGCGAAGATGCTGCAAAACAGTTGCAGTTTGCTTCCGGCAGATCCCTCTTCGGTACCCTGCAGAGAAGTGTAC---AACAACAGGTTG------------TACAGGGATGACTGTACCAAAGCCACGCACTCAAGAATGCAGCACCAGTTAGGCCACTTACCGCCCATCAACACAGCCAGCTCACCGCAGCAACGGGACCGCTACAGCCACTCGACAAAGCTATAAAATATTCCTGGGGCCATAATGGCAAAGAA-------GTGCTTCTCTGGTTGGAGTCACCTGAGCCAATGGTAAACCTGCCTCTCTGTTTCTCACTAGTACTCTTCCTATGGTTACGAGCCCATGGGTGGATGGCTGCACCACCAAATCATCCCCGTGCTGTCCCAACAGCACCCCCCGACTCACACCCTGCAGCCTCATCACTACATCCCAGTGGTGCCAGCTCAGCAGCCCGTGCTCCCCCAACAAACAATGATGCCCGTTCCTGGCCAACACTCCATGACTCCAACCCAACACCACCAGCCAAACCTCCCTCCACCCGCCCAGCAGCCCTACCAGCCCCAGCCTGTTCAGCCACAGCCTCACCAGCCCATGCAGCCCCAGCCACCTGTGCACCCCATGCAGCCCCTGCTGCCACAGCCACCTCTGCCTCTGATGTTCCCCATGCAGCCCCTGCCCCCCATACTTCCTGATCTGACTCTGGAAGCTTGGCCAGCAACAGACAAGACCAAGCAGGAGGAAGTGGTGAGTATACCTTGAAGCCACTACAATGCAAATCCTG
			
			
			TTCCCGAACACCTTGCCAAGAAGAAGTACCACTGTACTGACTGTGATTACACTACCAACAAGAAGATAAGTTTACATAACCACCTGGAGAGCCACAAGCTGACCAGCAAGGCAGAGAAGGCCATTCAATGTGATGAGTGTGGGAAGCATTTTTCTCATGCGGGGGCTTTGTTTACTCACAAAATGGTGCACAAGGAAAAAGGGGCCAACAAAATGCACAAGTGTAAATTCTGTGAATATGAGACAGCTGAACAGGGGTTATTGAATCGCCACCTCTTGGCAGTCCACAGCAAGAACTTTCCTCATATTTGTGTGGAGTGTGGTAAAGGTTTCCGACACCCATCGGAACTCAAAAAGCACATGCGAATCCATACAGGGGAGAAGCCATACCAATGCCAGTACTGCGAATATAGGTCTGCAGACTCTTCCAACTTGAAAACACATATAAAAACAAAGCATAGTAAAGAGATGCCATTCAAGTGTGATATTTGTCTTCTGACTTTCTCAGATACCAAAGAAGTGCAGCAGCATACTCTTGTCCACCAAGAAAACAAAACACACCAGTGTTTGCATTGTGACCACAAGAGTTCAAACTCAAGTGATTTGAAACGACACGTAATTTCAGTTCATACAAAAGACTATCCTCATAAGTGTGAGATGTGCGAGAAAGGCTTTCACAGGCCTTCAGAA-----------------------------------------------------------------------------------------------------------------------------------------------------------------------AAGGAAGTCAGGATGGGGATGCTCTGGGGTCAGGGAGATGCAAGCTGCTTGCCTTTCCT-GGAGTTCTGCCTTAAGGAACATGCACTACCCTTCTTACCCCAGTGTGGGCAGACCAAGGAATGGGCGGCTCTTTCAACCACTGCTGTACGTGTCTCGTATTGTGAAGAAGCCTTAGTTCCAAGTCATTTTCTCGGTGGGGTGAAG-------TTAGGCAGTTAAATTTACCAAATGCAAAGATGACAAGGAGGGAAACAGGGATCCACTGGTATGAAAAAGACAGAAGAGCACATGCCGACGATATCACCTGGCTAGAGAGTAAGCGGCAGTGAG-TTCTCATCCCATTTGAACCAAATGCCAGAGGCTCCTGTGTTTTTATTCTGCAGATCAGGAGACTCAACTGCAAGGATATGGAACCTGAATGAGAATGGCAGCAGGGCCTCCACCCAGCTCGTGTTACGGCACTGTATACGAGAAGGGGGCCACGATGTCCCGAGTAACAAAGATGTCACCTCACTGGACTGGAACGTAAGCATCTTCCACCCCCTGGGCACTTTGAAATCAGTAAAATCTGCCAACCAGGCATGGGCTGCAGTGATTGACACAGTAAAGCGCCTGCTAATTAAAAAATTGCCTCGGGTTCTTGCTATCCAACTCAAACGATTTGACTATGACTGGGAAAGAGAATGTGCAATTAAATTCAATGATTATTTTGAATTTCCTCGAGAGCTGGATATGGGACCTTACACAGTAACAGGTGTTGCAAAGCTGGAAAGGGATAATATAAACTCAGAAAATCAGTTGATTGAACAGAAAGAGCAGTCTGAAAATGAAACTACAGGAGGCACAAAGTACAGACTTATAGGTGTGCTTGTACACAGTGGTCAAGCAAGCGGTGGGCATTATTATTCTTACATCATTCAAAGGAATGGTAAAGATGATGAGAAAGATCACTGGTATAAGTTTGATGATGGAGATGTGTCAGAATGCAAAATGGATGATGATGAAGAAATGAAAAATCAGTGTTTTGGTGGAGAGTACATGGGAGAAGTATTTGATCACATGATGAAGCGCATGTCATATAGGCGGCAGAAGAGGTGGTGGAATGCTTACATACTTTTTTATGAACAAAT
			GGAT
			ATGA
			TAGATGAAGATGATGAGATGATAAGATATATATCAGAGCTAACTATTGCAAGACCCCATCAGATCATTATGTCACCAGCCATTGAGAGAAGTGTACGGAAACAAAATGTGCAATTTATGCATAACCGAATGCAATATAGTTTAGAGTATTTTCAGTTTGTGAAAAAACTGCTTACATGTAATGGTGTTTATTTAAACCTTGCTCCAGGTAAGCTTTGGAAGTAGCTTCTTACTAATAAAGAATAGGATGCCAGACAAGGGCGAGGGTGGACTGCTGACCTACTTTCCCCCTCTTCTGGACATGATAGATTGTGGCCTTCAAGGAAGGGGAACAGAAGGAAAAGGAAGGTATCCTGCAGCTGCGTCGCACCAACTCAGCCAAGCCCAGTCCACTGACACCATCCCTCATGGCCTCCTCTGCGACTTCTATGTGTGTGTGTGGCCAGGTGCCAGCTGGGGTGGGAGCTCTGCAGTGTGACCTCTGTCAGGACTGGTTCCATGGGCAATGTGTGTCAGTGCCCCGTCTCCTCACCTCTCCAAGGCCCAGTCTCACGTCATCTCCACTGCTGGCCTGGTGGGAATGGGACACAAAATTCCTGTGTCCACTGTGTATGCGCTCACGACGGCCACGCCTAGAGACAATCCTAGCCTTGCTAGTTGCCCTGCAGAGACTGCCTGTGCGGCTGCCTGAAGGTGAGGCTCTTCAGTGTCTCACAGAGAGGGCCATTGGCTGGCAAGACCGTGCCAGAAAGGCTCTGGCTTCTGAGGATGTGACTGCTCTGTTGCAACAGCTGGCTGAGCTTCGCCAACAGCTACAGGCCAAACCTAGATCAGAGGAGGCCTCGGTCTACACTTTAGCCACTGCCTGTGACCCTATCAGAGGAGGCAGTGGGAACACTGTTTCTAAGGTGAGCTTTCCAGGCTGGCCATTGTTCTCACATTTAGGTCTTCTAGCCCCTGTCCTCCTCT-TGGCTCCAGTTTTGTTTTTTTTTTTTAAGGGGCTTCATAAAAGTCAGAGTTCATGTGTGTCAGGACCTAATGAAGAACAACCTCTGTTTTCCACTGAGTCTGCCCAGTATCAGCAGGCAACTAGCACTGGTATTAAGAAGCCCAATGAACATCTCACTCTGCCTAGTAATTCGGTACCACAGAAGAATGCTGACAGTCACTTCTCCTCTCATATTGCTACCTCAGGTGGACAACAAGGCATTATTTTTACCAAAGAGAGCAAGCCTTCAAAACATCAATCCTTGGTGCCTGAAACAAGCAGGCATACTGGAGATACATCTAATGGCTGCACTGATGTCAAGGGACTTTCTAACCATGTTCATCAGTTGATAGCAGATGCTGTTTCCAGTCCTAACCATGGAGATTCACCAAATTTATTAATTGCAGACAATCCTCAGCTCTCTGCCTTGTTGGTTGGAAAAGCCAATGACAATGTGGGTACTGGAACCTGTGACAAAGTCAATAACATCCACCCAGCTGTTCATACAAAGACTGATCATTCTGTTGCCTCTTCACCCTCTTCAGCCATTTCCACAGCAACACCTTCCCCTAAATCCACTGAGCAGGCAAGCATAAACAGTGTTACCAGCCTTAACAGTCCTCACAGTGGAATACACACAGTCAATGGAGAGGGGCTGGAGAACTCACAGAGCTCTACAAAAGTAGACCTGCCTTTAGTTAGCCACAGATCTACTTCTCAGATCATACCATCAATGTCAGGGCTCACTGCAACCTCCACCACCCAGGTTCATGCCTTTCTTCTGCCTCAGCCTCCAGAGTAGCTGGGACTACAGGCACCCGCCACCATGCCCAGCTAATTTTT-TGTATCTTTAGTAGAGATGGGGTTTCACCGTGTTAGCCAGGATAGTCTCGATCTCCTGACCTCG----------------TAATCTGCCTGCCTTGGCCTCCCAAAGTGCTGGGATTACAGGCGTGAGCCACCGCGCCCAGCCGACGGTTTC
			ATTTTTTT
			--AATTAT
			GATGCATATAGCCGAGATTTGACACAGAATCTTAAAAATAGAACCTTTATTTCTGAGGAAAAATTTTATA-----TTAATTAGCCAAGTAAAAGTTTTTCTTCCACTCTGTTTGATGTGGTTATATTACAAATTACAATATCATATTTTAGTTTCTT----ACTATATTTTATGTAGGTATATAA
		</sequence>
		<sequence>
			<taxon idref="M.tonkW_604"/>
			TGCTGACACCTAGCTGCATCTGTACCCCAACACCTAGCTGACAATGTACCCCTGCCCTGCCCTGGCAGGGCCCTGAGCGTGTGCTGTCCCCGCAGGTTCTGGACGTGGCATGACGAGCGCTTCCTCTACATGCTCATGGAGTACGTGCCGGGCGGGGAGCTCTTCAGCTACCTGCGCAACCGGGGGCGCTTCTCCAGCACCACGGGGCTCTTCTACTCTGCGGAGATCATCTGTGCCATAGAGTACCTGCACTTCAAGGAGATCGTCTACAGAGACTTGAAGCCGGAGAACATCCTGCTGGATAGGGATGGCCACATCAAGCTCACAGACTTTGGATTTGCCAAGAAGCTGGTAGACAGGTAAGAGGAATGTGAGCTCAGACGGGATCTACGCTGCTTGGCAATAAGAAAGATCGTGGTAGTTGTGGCAGGTCAG-CAGGGAAAGACTGGGAACCAGAGTTTAACTTTCATGTGTGGGAGACACTTGCAGCCAGGGATGAGAGAGCCAGGTTGACC-------TTGTTTAAGTGGGCTGTGATAGCTGGCAACTTCAGTTGGACTGGAGGCCATTATC-CTAAGTGAAGTAACTCAGAAATGGAAAACCAAATAGGATGTGTT----CTTATAGGTGGGAGAGGGGGTAGCCTGGTTGGGCGGAGTTGAGAGGGGTGTTGGGGGCGGAGAAATGAAAGTTTCATTACAAAAGTTAAGGTAACAAAGAATCTGGTAGAAGTAAGTTGTGGATAGTAAATTAAGTTTCAAAATCTGGCACCTTTCAGTTTTGTCGCAGCCTCCTTGTTTTTGACAATGCAATCATATGCTTCTGCCATGTTAAGCGTATTTAACACTGATGGTTACAGTCCTGCTGCGCAACAGAATATTCCTGCTCTCCGGAGAAGCTCTTCCTTCATTTGCACTGAAAGCTGTAGCTCTAAGTATCAGTGTGAAGCAGGAGAAAACAGTAAAGGCAGCGTCCAGGATAGAGTGAAGCGACCCATGAACGCATTCATTGTGTGGTCTCGCGATCAGAGGCGCAAGATGGCTCTAGAGAATCCCAAAATGCGAAACTCAGAGATCAGCAAGCATCTGGGATACCAGTGGAAAATGCTTACCGAAGCCGATAAATGGCCATTCTTCCAGGAGGCACAGAAACTACAGGCCATGCATAGAGAGAAATACCCGAATTATAAGTATCGACCTCGTCGGAAGGCGAAGATGCTGCAAAACAGTTGCAGTTTGCTTCCGGCAGATCCCTCTTCGGTACCCTGCAGAGAAGTGTAC---AACAACAGGTTG------------TACAGGGATGACTGTACCAAAGCCACGCACTCAAGAATGCAGCACCAGTTAGGCCACTTACCGCCCATCAACACAGCCAGCTCACCGCAGCAACGGGACCGCTACAGCCACTCGACAAAGCTATAAAATATTCCTGGGGCCATAATGGCAAAGAA-------GTGCTTCTCTGGTTGGAGTCACCTGAGCCAATGGTAAACCTGCCTCTCTGTTTCTCACTAGTACTCTTCCTATGGTTACGAGCCCATGGGTGGATGGCTGCACCACCAAATCATCCCCGTGCTGTCCCAACAGCACCCCCCGACTCACACCCTGCAGCCTCATCACTACATCCCAGTGGTGCCAGCTCAGCAGCCCGTGCTCCCCCAACAAACAATGATGCCCGTTCCTGGCCAACACTCCATGACTCCAACCCAACACCACCAGCCAAACCTCCCTCCGCCCGCCCAGCAGCCCTACCAGCCCCAGCCTGTTCAGCCACAGCCTCACCAGCCCATGCAGCCCCAGCCACCTGTGCACCCCATGCAGCCCCTGCTGCCACAGCCACCTCTGCCTCTGATGTTCCCCATGCAGCCCCTGCCCCCCATACTTCCTGATCTGACTCTGGAAGCTTGGCCAGCAACAGACAAGACCAAGCAGGAGGAAGTGGTGAGTATACCTTGAAGCCACTACAATGCAAATCCTG
			
			
			TTCCCGAACACCTTGCCAAGAAGAAGTACCACTGTACTGACTGTGATTACACTACCAACAAGAAGATAAGTTTACATAACCACCTGGAGAGCCACAAGCTGACCAGCAAGGCAGAGAAGGCCATTCAATGTGATGAGTGTGGGAAGCATTTTTCTCATGCGGGGGCTTTGTTTACTCACAAAATGGTGCACAAGGAAAAAGGGGCCAACAAAATGCACAAGTGTAAATTCTGTGAATATGAGACAGCTGAACAGGGGTTATTGAATCGCCACCTCTTGGCAGTCCACAGCAAGAACTTTCCTCATATTTGTGTGGAGTGTGGTAAAGGTTTCCGACACCCATCGGAACTCAAAAAGCACATGCGAATCCATACAGGGGAGAAGCCATACCAATGCCAGTACTGCGAATATAGGTCTGCAGACTCTTCCAACTTGAAAACACATATAAAAACAAAGCATAGTAAAGAGATGCCATTCAAGTGTGATATTTGTCTTCTGACTTTCTCAGATACCAAAGAAGTGCAGCAGCATACTCTTGTCCACCAAGAAAACAAAACACACCAGTGTTTGCATTGTGACCACAAGAGTTCAAACTCAAGTGATTTGAAACGACACGTAATTTCAGTTCATACAAAAGACTATCCTCATAAGTGTGAGATGTGCGAGAAAGGCTTTCACAGGCCTTCAGAAAGCCACATGTCTCTTTGTGTTTCCTATGACAGATAATCATTCAAAGCCAATGGAAATAGACGGGGATGTTGAAATTCCACCCAACAAAGCCACAGTCCTTCGGGGCCACGAGTCCGAGGTGTTCATTTGTGCCTGGAACCCTGTCAGTGATTTGCTAGCTTCTGGGTAAGGAAGTCAGGATGGGGATGCTCTGGGGTCAGGGAGATGCAAGCTGCTTGCCTTTCCT-GGAGTTCTGCCTTAAGGAACATGCACTACCCTTCTTACCCCAGTGTGGGCAGACCAAGGAATGGGCGGCTCTTTCAACCACTGCTGTACGTGTCTCGTATTGTGAAGAAGCCTTAGTTCCAAGTCATTTTCTCGGTGGGGTGAAG-------TTAGGCAGTTAAATTTACCAAATGCAAAGATGACAAGGAGGGAAACAGGGATCCACTGGTATGAAAAAGACAGAAGAGCACATGCCGACGATATCACCTGGCTAGAGAGTAAGCGGCAGTGAG-TTCTCATCCCATTTGAACCAAATGCCAGAGGCTCCTGTGTTTTTATTCTGCAGATCAGGAGACTCAACTGCAAGGATATGGAACCTGAATGAGAATGGCAGCAGGGCCTCCACCCAGCTCGTGTTACGGCACTGTATACGAGAAGGGGGCCACGATGTCCCGAGTAACAAAGATGTCACCTCACTGGACTGGAACGTAAGCATCTTCCACCCCCTGGGCACTTTGAAATCAGTAAAATCTGCCAACCAGGCATGGGCTGCAGTGATTGACACAGTAAAGCGCCTGCTAATTAAAAAATTGCCTCGGGTTCTTGCTATCCAACTCAAACGATTTGACTATGACTGGGAAAGAGAATGTGCAATTAAATTCAATGATTATTTTGAATTTCCTCGAGAGCTGGATATGGGACCTTACACAGTAACAGGTGTTGCAAAGCTGGAAAGGGATAATATAAACTCAGAAAATCAGTTGATTGAACAGAAAGAGCAGTCTGAAAATGAAACTACAGGAGGCACAAAGTACAGACTTATAGGTGTGCTTGTACACAGTGGTCAAGCAAGCGGTGGGCATTATTATTCTTACATCATTCAAAGGAATGGTAAAGATGATGAGAAAGATCACTGGTATAAGTTTGATGATGGAGATGTGTCAGAATGCAAAATGGATGATGATGAAGAAATGAAAAATCAGTGTTTTGGTGGAGAGTACATGGGAGAAGTATTTGATCACATGATGAAGCGCATGTCATATAGGCGGCAGAAGAGGTGGTGGAATGCTTACATACTTTTTTATGAACAAAT
			GGAT
			ATGA
			TAGATGAAGATGATGAGATGATAAGATATATATCAGAGCTAACTATTGCAAGACCCCATCAGATCATTATGTCACCAGCCATTGAGAGAAGTGTACGGAAACAAAATGTGCAATTTATGCATAACCGAATGCAATATAGTTTAGAGTATTTTCAGTTTGTGAAAAAACTGCTTACATGTAATGGTGTTTATTTAAACCTTGCTCCAGGTAAGCTTTGGAAGTAGCTTCTTACTAATAAAGAATAGGATGCCAGACAAGGGCGAGGGTGGACTGCTGACCTACTTTCCCCCTCTTCTGGACATGATAGATTGTGGCCTTCAAGGAAGGGGAACAGAAGGAAAAGGAAGGTATCCTGCAGCTGCGTCGCACCAACTCAGCCAAGCCCAGTCCACTGACACCATCCCTCATGGCCTCCTCTGCGACTTCTATGTGTGTGTGTGGCCAGGTGCCAGCTGGGGTGGGAGCTCTGCAGTGTGACCTCTGTCAGGACTGGTTCCATGGGCAATGTGTGTCAGTGCCCCGTCTCCTCACCTCTCCAAGGCCCAGTCTCACGTCATCTCCACTGCTGGCCTGGTGGGAATGGGACACAAAATTCCTGTGTCCACTGTGTATGCGCTCACGACGGCCACGCCTAGAGACAATCCTAGCCTTGCTAGTTGCCCTGCAGAGACTGCCTGTGCGGCTGCCTGAAGGTGAGGCTCTTCAGTGTCTCACAGAGAGGGCCATTGGCTGGCAAGACCGTGCCAGAAAGGCTCTGGCTTCTGAGGATGTGACTGCTCTGTTGCAACAGCTGGCTGAGCTTCGCCAACAGCTACAGGCCAAACCTAGATCAGAGGAGGCCTCGGTCTACACTTTAGCCACTGCCTGTGACCCTATCAGAGGAGGCAGTGGGAACACTGTTTCTAAGGTGAGCTTTCCAGGCTGGCCATTGTTCTCACATTTAGGTCTTCTAGCCCCTGTCCTCCTCT-TGGCTCCAGTTTTGTTTTTTTTTTTTAAGGGGCTTCATAAAAGTCAGAGTTCATGTGTGTCAGGACCTAATGAAGAACAACCTCTGTTTTCCACTGAGTCTGCCCAGTATCAGCAGGCAACTAGCACTGGTATTAAGAAGCCCAATGAACATCTCACTCTGCCTAGTAATTCGGTACCACAGAAGAATGCTGACAGTCACTTCTCCTCTCATATTGCTACCTCAGGTGGACAACAAGGCATTATTTTTACCAAAGAGAGCAAGCCTTCAAAACATCAATCCTTGGTGCCTGAAACAAGCAGGCATACTGGAGATACATCTAATGGCTGCACTGATGTCAAGGGACTTTCTAACCATGTTCATCAGTTGATAGCAGATGCTGTTTCCAGTCCTAACCATGGAGATTCACCAAATTTATTAATTGCAGACAATCCTCAGCTCTCTGCCTTGTTGGTTGGAAAAGCCAATGACAATGTGGGTACTGGAACCTGTGACAAAGTCAATAACATCCACCCAGCTGTTCATACAAAGACTGATCATTCTGTTGCCTCTTCACCCTCTTCAGCCATTTCCACAGCAACACCTTCCCCTAAATCCACTGAGCAGGCAAGCATAAACAGTGTTACCAGCCTTAACAGTCCTCACAGTGGAATACACACAGTCAATGGAGAGGGGCTGGAGAACTCACAGAGCTCTACAAAAGTAGACCTGCCTTTAGTTAGCCACAGATCTACTTCTCAGATCATACCATCAATGTCAGGGCTCACTGCAACCTCCACCACCCAGGTTCATGCCTTTCTTCTGCCTCAGCCTCCAGAGTAGCTGGGACTACAGGCACCCGCCACCATGCCCAGCTAATTTTT-TGTATCTTTAGTAGAGATGGGGTTTCACCGTGTTAGCCAGGATAGTCTCGATCTCCTGACCTCG----------------TAATCTGCCTGCCTTGGCCTCCCAAAGTGCTGGGATTACAGGCGTGAGCCACCGCGCCCAGCCGACGGTTTC
			ATTTTTTT
			--AATTAT
			GATGCATATAGCCGAGATTTGACACAGAATCTTAAAAATAGAACCTTTATTTCTGAGGAAAAATTTTATA-----TTAATTAGCCAAGTAAAAGTTTTTCTTCCACTCTGTTTGATGTGGTTATATTACAAATTACAATATCATATTTTAGTTTCTT----ACTATATTTTATGTAGGTATATAA
		</sequence>
		<sequence>
			<taxon idref="M.hecki_638"/>
			TGCTGACACCTAGCTGCATCTGTACCCCAACACCTAGCTGACAATGTACCCCTGCCCTGCCCTGGCAGGGCCCTGAGCGTGTGCTGTCCCCGCAGGTTCTGGACGTGGCATGACGAGCGCTTCCTCTACATGCTCATGGAGTACGTGCCGGGCGGGGAGCTCTTCAGCTACCTGCGCAACCGGGGGCGCTTCTCCAGCACCACGGGGCTCTTCTACTCTGCGGAGATCATCTGTGCCATAGAGTACCTGCACTTCAAGGAGATCGTCTACAGAGACTTGAAGCCGGAGAACATCCTGCTGGATAGGGATGGCCACATCAAGCTCACAGACTTTGGATTTGCCAAGAAGCTGGTAGACAGGTAAGAGGAATGTGAGCTCAGACGGGATCTACGCTGCTTGGCAATAAGAAAGATCGTGGTAGTTGTGGCAGGTCAG-CAGGGAAAGACTGGGAACCAGAGTTTAACTTTCATGTGTGGGAGACACTTGCAGCCAGGGATGAGAGAGCCAGGCTGACC-------TTGTTTAAGTGGGCTGTGATTGCTGGCAACTTCAATTGGACTGGAGGCCATTATC-CTAAGTGAAGTAACTCAGAAATGGAAAACCAAATAGGATGTGTT----CTTATAGGTGGGAGAGGGGGTAGCCTGGTTGGGCGGAGTTGAGAGGGGTGTTGGGGGCGGAGACATGAAAGTTTCATTACAAAAGTTAAGGTAACAAAGAATCTGGTAGAAGTAAGTTGTGGATAGTAAATTAAGTTTCAAAATCTGGCACCTTTCAGTTTTGTCGCAGCCTCCTTGTTTTTGACAATGCAATCATATGCTTCTGCCATGTTAAGCGTATTTAACACTGATGGTTACAGTCCAGCTGCGCAACAGAATATTCCTGCTCTCCGGAGAAGCTCTTCCTTCATTTGCACTGAAAGCTGTAGCTCTAAGTATCAGTGTGAAGCAGGAGAAAACAGTAAAGGCAGCGTCCAGGATAGAGTGAAGCGACCCATGAACGCATTCATTGTGTGGTCTCGCGATCAGAGGCGCAAGATGGCTCTAGAGAATCCCAAAATGCGAAACTCAGAGATCAGCAAGCATCTGGGATACCAGTGGAAAATGCTTACCGAAGCCGATAAATGGCCATTCTTCCAGGAGGCACAGAAACTACAGGCCATGCATAGAGAGAAATACCCGAATTATAAGTATCGACCTCGTCGGAAGGCGAAGATGCTGCAAAACAGTTGCAGTTTGCTTCCGGCAGATCCCTCTTCGGTACCCTGCAGAGAAGTGTAC---AACAACAGGTTG------------TACAGGGATGACCGTACCAAAGCCACGCACTCAAGAATGCAGCACCAGTTAGGCCACTTACCGCCCATCAACACAGCCAGCTCACCGCAGCAACGGGACCGCTACAGCCACTCGACAAAGCTATAAAATATTCCTGGGGCCATAATGGCAAAGAAAACACTGCTGCTTCTCTGGTTGGAGTCACCTGAGCCAATGGTAAACCTGCCTCTCTGTTTCTCACTAGTACTCTTCCTATGGTTACGAGCCCATGGGTGGATGGCTGCACCACCAAATCATCCCCGTGCTGTCCCAACAGCACCCCCCGACTCACACCCTGCAGCCTCATCACTACATCCCAGTGGTGCCAGCTCAGCAGCCCGTGCTCCCCCAACAACCAATGATGCCCGTTCCTGGCCAACACTCCATGACTCCAACCCAACACCACCAGCCAAACCTCCCTCCACCCGCCCAGCAGCCCTACCAGCCCCAGCCTGTTCAGCCACAGCCTCACCAGCCCACGCAGCCCCAGCCACCTGTGCACCCCATGCAGCCCCTGCTGCCACAGCCACCTCTGCCTCCGATGTTCCCCATGCAGCCCCTGCACCCCATACTTCCTGATCTGACTCTGGAAGCTTGGCCAGCAACAGACAAGACCAAGCAGGAGGAAGTGGTGAGTATACCTTGAAGCCACTACAATGCAAATCCTG
			
			
			TTCCCGAACACCTTGCCAAGAAGAAGTACCACTGTACTGACTGTGATTACACTACCAACAAGAAGATAAGTTTACATAACCACCTGGAGAGCCACAAGCTGACCAGCAAGGCAGAGAAGGCCATTCAATGTGATGAGTGTGGGAAGCATTTTTCTCATGCGGGGGCTTTGTTTACTCACAAAATGGTGCACAAGGAAAAAGGGGCCAACAAAATGCACAAGTGTAAATTCTGTGAATATGAGACAGCTGAACAGGGGTTATTGAATCGCCACCTCTTGGCAGTCCACAGCAAGAACTTTCCTCATATTTGTGTGGAGTGTGGTAAAGGTTTCCGACACCCATCGGAACTCAAAAAGCACATGCGAATCCATACAGGGGAGAAGCCATACCAATGCCAGTACTGCGAATATAGGTCTGCAGACTCTTCCAACTTGAAAACACATATAAAAACAAAGCATAGTAAAGAGATGCCATTCAAGTGTGATATTTGTCTTCTGACTTTCTCAGATACCAAAGAAGTGCAGCAGCATACTCTTGTCCACCAAGAAAACAAAACACACCAGTGTTTGCATTGTGACCACAAGAGTTCAAACTCAAGTGATTTGAAACGACACGTAATTTCAGTTCATACAAAAGACTATCCTCATAAGTGTGAGATGTGCGAGAAAGGCTTTCACAGGCCTTCAGAAAGCCACATGTCTCTTTGTGTTTCCTATGACAGATAATCATTCAAAGCCAATGGAAATAGACGGGGATGTTGAAATTCCACCCAACAAAGCCACAGTCCTTCGGGGCCACGAGTCCGAGGTGTTCATTTGTGCCTGGAACCCTGTCAGTGATTTGCTAGCTTCTGGGTAAGGAAGTCAGGATGGGGATGCTCTGGGGTCAGGGAGATGCAAGCTGCTTGCCTTTCCC-GGAGTTCTGCCTTAAGGAACATGCACTACCCTTCTTACCCCAGTGTGGGCAGACCAAGGAATGGGCGGCTCTTTCAACCACTGCTGTACGTGTCTCGTATTGTGAAGAAGCCTTAGTTCCAAGTCATTTTCTCGGTGGGGTGAAG-------TTAGGCAGTTAAATTTACCAAATGCAAAGATGACAAGGAGGGAAACAGGGATCCACTGGTATGAAAAAGACAGAAGAGCACATGCCGACGATATCACCTGGCTAGAGAGTAAGCGGCAGTGAG-TTCTCATCCCATTTGAACCAAATGCCAGAGGCTCCTGTGTTTTTATTCTGCAGATCAGGAGACTCAACTGCAAGGATATGGAACCTGAATGAGAATGGCAGCAGGGCCTCCACCCAGCTCGTGTTACGGCACTGTATACGAGAAGGGGGCCACGATGTCCCAAGTAACAAAGATGTCACCTCACTGGACTGGAACGTAAGCATCTTCCACCCCCTGGGCACTTTGAAATCAGTAAAATCTGCCAGCCAGGCATGGGCTGCAGTGATTGACACAGTAAAGCGCCTGCTAATTAAAAAATTGCCTCGGGTTCTTGCTATCCAACTCAAACGATTTGACTATGACTGGGAAAGAGAATGTGCAATTAAATTCAATGATTATTTTGAATTTCCTCGAGAGCTGGATATGGGACCTTACACAGTAACAGGTGTTGCAAAGCTGGAAAGGGATAATATAAACTCAGAAAATCAGTTGATTGAACAGAAAGAGCAGTCTGAAAATGAAACTACAGGAGGCACAAAGTACAGACTTATAGGTGTGCTTGTACACAGTGGTCAAGCAAGCGGTGGGCATTATTATTCTTACATCATTCAAAGGAATGGTAAAGATGATGAGAAAGATCACTGGTATAAGTTTGATGATGGAGATGTGTCAGAATGCAAAATGGATGATGATGAAGAAATGAAAAATCAGTGTTTTGGTGGAGAGTACATGGGAGAAGTATTTGATCACATGATGAAGCGCATGTCATATAGGCGGCAGAAGAGGTGGTGGAATGCTTACATACTTTTTTATGAACAAAT
			GGAT
			ATGA
			TAGATGAAGATGATGAGATGATAAGATATATATCAGAGCTAACTATTGCAAGACCCCATCAGATCATTATGTCACCAGCCATTGAGAGAAGTGTACGGAAACAAAATGTGCAATTTATGCATAACCGAATGCAATATAGTTTAGAGTATTTTCAGTTTGTGAAAAAACTGCTTACATGTAATGGTGTTTATTTAAACCTTGCTCCAGGTAAGCTTTGGAAGTAGCTTCTTACTAATAAAGAATAGGATGCCAGACAAGGGCGAGGGTGGACTGCTGACCTACTTTCCCCCTCTTCTGGACATGATAGATTGTGGCCTTCAAGGAAGGGGAACAGAAGGAAAAGGAAGGTATCCTGCAGCTGCGTCGCACCAACTCAGCCAAGCCCAGTCCACTGACACCATCCCTCATGGCCTCCTCTGCGACTTCTATGTGTGTGTGTGGCCAGGTGCCAGCTGGGGTGGGAGCTCTGCAGTGTGACCTCTGTCAGGACTGGTTCCATGGGCAATGTGTGTCAGTGCCCCGTCTCCTCACCTCTCCAAGGCCCAGTCTCACGTCATCTCCACTGCTGGCCTGGTGGGAATGGGACACAAAATTCCTGTGTCCACTGTGTATGCGCTCACGACGGCCACGCCTAGAGACAATCCTAGCCTTGCTAGTTGCCCTGCAGAGACTGCCTGTGCGGCTGCCTGAAGGTGAGGCTCTTCAGTGTCTCACAGAGAGGGCCATTGGCTGGCAAGACCGTGCCAGAAAGGCTCTGGCTTCTGAGGATGTGACTGCTCTGTTGCAACAGCTGGCTGAGCTTCGCCAACAGCTACAGGCCAAACCTAGATCAGAGGAGGCCTCGGTCTACACTTTAGCCACTGCCTGTGACCCTATCAGAGGAGGCAGTGGGAACACTGTTTCTAAGGTGAGCTTTCCAGGCTGGCCATTGTTCTCACATTTAGGTCTTCTAGCCCCTGTCCTCCTCT-TGGCTCCAGTTTTGTTTTTTTTTTTTTAGGGGCTTCATAAAAGTCAGAGTTCATGTGTGTCAGGACCTAATGAAGAACAACCTCTGTTTTCCACTGAGTCTGCCCAGTATCAGCAGGCAACTAGCACTGGTATTAAGAAGCCCAATGAACATCTCACTCTGCCTAGTAATTCGGTACCACAGAAGAATGCTGACAGTCACTTCTCCTCTCATATTGCTACCTCAGGTGGACAACAAGGCATTATTTTTACCAAAGAGAGCAAGCCTTCAAAACATCAATCCTTGGTGCCTGAAACAAGCAGGCATACTGGAGATACATCTAATGGCTGCGCTGATGTCAAGGGACTTTCTAACCATGTTCATCAGTTGATAGCAGATGCTGTTTCCAGTCCTAACCATGGAGATTCACCAAATTTATTAATTGCAGACAATCCTCAGCTCTCTGCCTTGTTGGTTGGAAAAGCCAATGACAATGTGGGTACTGGAACCTGTGACAAAGTCAATAACATCCACCCAGCTGTTCATACAAAGACTGATCATTCTGTTGCCTCTTCACCCTCTTCAGCCATTTCCACAGCAACACCTTCCCCTAAATCCACTGAGCAGGCAAGCATAAACAGTGTTACCAGCCTTAACAGTCCTCACAGTGGAATACACACAGTCAATGGAGAGGGGCTGGAGAACTCACAGAGCTCTACAAAAGTAGACCTGCCTTTAGTTAGCCACAGATCTACTTCTCAGATCATACCATCAATGTCAGGGCTCACTGCAACCTCCACCACCCAGGTTCATGCCTTTCTTCTGCCTCAGCCTCCAGAGTAGCTGGGACTACAGGCACCCGCCACCACGCCCAGCTAATTTTT-TGTATCTTTAGTAGAGATGGGGTTTCACCGTGTTAGCCAGGATAGTCTCGATCTCCTGACCTCG----------------TAATCTGCCTGCCTTGGCCTCCCAAAGTGCTGGGATTACAGGCGTGAGCCACCGCGCCCAGCCGACGGTTTC
			ATTTTTTT
			--AATTAT
			GATGCATATAGCCGAGATTTGACACAGAATCTTAAAAATAGAACCTTTATTTCTGAGGAAAAATTTTATA-----TTAATTAGCCAAGTAAAAGTTTTTCTTCCACTCTCTTTGATGTGGTTATATTACAAATTACAATATCATATTTTAGTTTCTT----ACTATATTTTATGTAGGTATATAA
		</sequence>
		<sequence>
			<taxon idref="M.ochreata"/>
			TGCTGACACCTAGCTGCATCTGTACCCCAACACCTAGCTGACAATGTACCCCTGCCCTGCCCTGGCAGGGCCCTGAGCGTGTGCTGTCCCCGCAGGTTCTGGACGTGGCATGACGAGCGCTTCCTCTACATGCTCATGGAGTACGTGCCGGGCGGGGAGCTCTTCAGCTACCTGCGCAACCGGGGGCGCTTCTCCAGCACCACGGGGCTCTTCTACTCTGCGGAGATCATCTGTGCCATAGAGTACCTGCACTTCAAGGAGATCGTCTACAGAGACTTGAAGCCGGAGAACATCCTGCTGGATAGGGATGGCCACATCAAGCTCACAGACTTTGGATTTGCCAAGAAGCTGGTAGACAGGTAAGAGGAATGTGAGCTCAGACGGGATCTACGCTGCTTGGCAATAAGAAAGATCGTGGTAGTTGTGGCAGGTCAG-CAGGGAAAGACTGGGAACCAGAGTTTAACTTTCATGTGTGGGAGACACTTGCAGCCAGGGATGAGAGAGCCAGGTTGACC-------TTGTTTAAGTGGGCTGTGATTGCTGGCAACTTCAATTGGACTGGAGGCCATTATC-CTAAGTGAAGTAACTCAGAAATGGAAAACCAAATAGGATGTGTT----CTTATAGGTGGGAGAGGGGGTAGCCTGGTTGGGCGGAGTTGAGAGGGGTGTTGGGGGCGGAGAAATGAAAGTTTCATTACAAAAGTTAAGGTAACAAAGAATCTGGTAGAAGTAAGTTGTGGATAGTAAATTAAGTTTCAAAATCTGGCACCTTTCAGTTTTGTCGCAGCCTCCTTGTTTTTGACAATGCAATCATATGCTTCTGCCATGTTAAGCGTATTTAACACTGATGGTTACAGTCCAGCTGCGCAACAGAATATTCCTGCTCTCCGGAGAAACTCTTCCTTCATTTGCACTGAAAGCTGTAGCTCTAAGTATCAGTGTGAAGCAGGAGAAAACAGTAAAGGCAGCGTCCAGGATAGAGTGAAGCGACCCATGAACGCATTCATTGTGTGGTCTCGCGATCAGAGGCGCAAGATGGCTCTAGAGAATCCCAAAATGCGAAACTCAGAGATCAGCAAGCATCTGGGATACCAGTGGAAAATGCTTACCGAAGCCGATAAATGGCCATTCTTCCAGGAGGCACAGAAACTACAGGCCATGCATAGAGAGAAATACCCGAATTATAAGTATCGACCTCGTCGGAAGGCGAAGATGCTGCAAAACAGTTGCAGTTTGCTTCCGGCAGATCCCTCTTCGGTACCCTGCAGAGAAGTGTAC---AACAACAGGTTG------------TACAGGGATGACTGTACCAAAGCCACGCACTCAAGAATGCAGCACCAGTTAGGCCACTTACCGCCCATCAACACAGCCAGCTCACCGCAGCAACGGGACCGCTACAGCCACTCGACAAAGCTATAAAATATTCCTGGGGCCATAATGGCAAAGAAAACACTGCTGCTTCTCTGGTTGGAGTCACCTGAGCCAATGGTAAACCTGCCTCTCTGTTTCTCACTAGTACTCTTCCTATGGTTACGAGCCCATGGGTGGATGGCTGCACCACCAAATCATCCCCGTGCTGTCCCAACAGCACCCCCCGACTCACACCCTGCAGCCTCATCACTACATCCCAGTGGTGCCAGCTCAGCAGCCCGTGCTCCCCCAACAACCAATGATGCCCGTTCCTGGCCAACACTCCATGACTCCAACCCAACACCACCAGCCAAACCTCCCTCCACCCGCCCAGCAGCCCTACCAGCCCCAGCCTGTTCAGCCACAGCCTCACCAGCCCATGCAGCCCCAGCCACCTGTGCACCCCATGCAGCCCCTGCTGCCACAGCCACCTCTGCCTCCGATGTTCCCCATGCAGCCCCTGCCCCCCATACTTCCTGATCTGACTCTGGAAGCTTGGCCAGCAACAGACAAGACCAAGCAGGAGGAAGTGGTGAGTATACCTTGAAGCCACTACAATGCAAATCCTG
			
			
			TTCCCGAACACCTTGCCAAGAAGAAGTACCACTGTACTGACTGTGATTACACTACCAACAAGAAGATAAGTTTACATAACCACCTGGAGAGCCACAAGCTGACCAGCAAGGCAGAGAAGGCCATTCAATGTGATGAGTGTGGGAAGCATTTTTCTCATGCGGGGGCTTTGTTTACTCACAAAATGGTGCACAAGGAAAAAGGGGCCAACAAAATGCACAAGTGTAAATTCTGTGAATATGAGACAGCTGAACAGGGGTTATTGAATCGCCACCTCTTGGCAGTCCACAGCAAGAACTTTCCTCATATTTGTGTGGAGTGTGGTAAAGGTTTCCGACACCCATCGGAACTCAAAAAGCACATGCGAATCCATACAGGGGAGAAGCCATACCAATGCCAGTACTGCGAATATAGGTCTGCAGACTCTTCCAACTTGAAAACACATATAAAAACAAAGCATAGTAAAGAGATGCCATTCAAGTGTGATATTTGTCTTCTGACTTTCTCAGATACCAAAGAAGTGCAGCAGCATACTCTTGTCCACCAAGAAAACAAAACACACCAGTGTTTGCATTGTGACCACAAGAGTTCAAACTCAAGTGATTTGAAACGACACGTAATTTCAGTTCATACAAAAGACTATCCTCATAAGTGTGAGATGTGCGAGAAAGGCTTTCACAGGCCTTCAGAAAGCCACATGTCTCTTTGTGTTTCCTATGACAGATAATCATTCAAAGCCAATGGAAATAGACGGGGATGTTGAAATTCCACCCAACAAAGCCACAGTCCTTCGGGGCCACGAGTCCGAGGTGTTCATTTGTGCCTGGAACCCTGTCAGTGATTTGCTAGCTTCTGGGTAAGGAAGTCAGGATGGGGATGCTCTGGGGTCAGGGAGATGCAAGCTGCTTGCCTTTCCC-GGAGTTCTACCTTAAGGAACATGCACTACCCTTCTTACCCCAGTGTGGGCAGACCAAGGAATGGGCGGCTCTTTCAACCACTGCTGTACGTGTCTCGTATTGTGAAGAAGCCTTAGTTCCAAGTCATTTTCTCGGTGGGGTGAAG-------TTAGGCAGTTAAATTTACCAAATGCAAAGATGACAAGGAGGGAAACAGGGATCCACTGGTATGAAACAGACAGAAGAGCACATGCCGACGATATCACCTGGCTAGAGAGTAAGCGGCAGTGAG-TTCTCATCCCATTTGAACCAAATGCCAGAGGCTCCTGTGTTTTTATTCTGCAGATCAGGAGACTCAACTGCAAGGATATGGAACCTGAATGAGAATGGCAGCAGGGCCTCCACCCAGCTCGTGTTACGGCACTGTATACGAGAAGGGGGCCACGATGTCCCGAGTAACAAAGATGTCACCTCACTGGACTGGAACGTAAGCATCTTCCACCCCCTGGGCACTTTGAAATCAGTAAAATCTGCCAGCCAGGCATGGGCTGCAGTGATTGACACAGTAAAGCGCCTGCTAATTAAAAAATTGCCTCGGGTTCTTGCTATCCAACTCAAACGATTTGACTATGACTGGGAAAGAGAATGTGCAATTAAATTCAATGATTATTTTGAATTTCCTCGAGAGCTGGATATGGGACCTTACACAGTAACAGGTGTTGCAAAGCTGGAAAGGGATAATATAAACTCAGAAAATCAGTTGATTGAACAGAAAGACCAGTCTGAAAATGAAACTACAGGAGGCACAAAGTACAGACTTATAGGTGTGCTTGTACACAGTGGTCAAGCAAGCGGTGGGCATTATTATTCTTACATCATTCAAAGGAATGGTAAAGATGATGAGAAAGATCACTGGTATAAGTTTGATGATGGAGATGTGTCAGAATGCAAAATGGATGATGATGAAGAAATGAAAAATCAGTGTTTTGGTGGAGAGTACATGGGAGAAGTATTTGATCACATGATGAAGCGCATGTCATATAGGCGGCAGAAGAGGTGGTGGAATGCTTACATACTTTTTTATGAACAAAT
			GGAT
			ATGA
			TAGATGAAGATGATGAGATGATAAGATATATATCAGAGCTAACTATTGCAAGACCCCATCAGATCATTATGTCACCAGCCATTGAGAGAAGTGTACGGAAACAAAATGTGCAATTTATGCATAACCGAATGCAATATAGTTTAGAGTATTTTCAGTTTGTGAAAAAACTGCTTACATGTAATGGTGTTTATTTAAACCTTGCTCCAGGTAAGCTTTGGAAGTAGCTTCTTACTAATAAAGAATAGGATGCCAGACAAGGGCGAGGGTGGACTGCTGACCTACTTTCCCCCTCTTCTGGACATGATAGATTGTGGCCTTCAAGGAAGGGGAACAGAAGGAAAAGGAAGGTATCCTGCAGCTGCGTCGCACCAACTCAGCCAAGCCCAGTCCACTGACACCATCCCTCATGGCCTCCTCTGCGACTTCTATGTGTGTGTGTGGCCAGGTGCCAGCTGGGGTGGGAGCTCTGCAGTGTGACCTCTGTCAGGACTGGTTCCATGGGCAATGTGTGTCAGTGCCCCGTCTCCTCACCTCTCCAAGGCCCAGTCTCACGTCATCTCCACTGCTGGCCTGGTGGGAATGGGACACAAAATTCCTGTGTCCACTGTGTATGCGCTCACGACGGCCACGCCTAGAGACAATCCTAGCCTTGCTAGTTGCCCTGCAGAGACTGCCTGTGCGGCTGCCTGAAGGTGAGGCTCTTCAGTGTCTCACAGAGAGGGCCATTGGCTGGCAAGACCGTGCCAGAAAGGCTCTGGCTTCTGAGGATGTGACTGCTCTGTTGCAACAGCTGGCTGAGCTTCGCCAACAGCTACAGGCCAAACCTAGATCAGAGGAGGCCTCGGTCTACGCTTTAGCCACTGCCTGTGACCCTATCAGAGGAGGCAGTGGGAACACTGTTTCTAAGGTGAGCTTTCCAGGCTGGCCATTGTTCTCACATTTAGGTCTTCTAGCCCCTGTCCTCCTCT-TGGCTCCAGTTTTGTTTTTTTTTTTTTAGGGGCTTCATAAAAGTCAGAGTTCATGTGTGTCAGGACCTAATGAAGAACAACCTCTGTTTTCCACTGAGTCTGCCCAGTATCAGCAGGCAACTAGCACTGGTATTAAGAAGCCCAATGAACATCTCACTCTGCCTAGTAATTCGGTACCACAGAAGAATGCTGACAGTCACTTCTCCTCTCATATTGCTACCTCAGGTGGACAACAAGGCATTATTTTTACCAAAGAGAGCAAGCCTTCAAAACATCAATCCTTGGTGCCTGAAACAAGCAGGCATACTGGAGATACATCTAATGGCTGCGCTGATGTCAAGGGACTTTCTAACCATGTTCATCAGTTGATAGCAGATGCTGTTTCCAGTCCTAACCATGGAGATTCACCAAATTTATTAATTGCAGACAATCCTCAGCTCTCTGCCTTGTTGGTTGGAAAAGCCAATGACAATGTGGGTACTGGAACCTGTGACAAAGTCAATAACATCCACCCAGCTGTTCATACAAAGACTGATCATTCTGTTGCCTCTTCACCCTCTTCAGCCATTTCCACAGCAACACCTTCCCCTAAATCCACTGAGCAGGCAAGCATAAACAGTGTTACCAGCCTTAACAGTCCTCACAGTGGAATACACACAGTCAATGGAGAGGGGCTGGAGAACTCACAGAGCTCTACAAAAGTAGACCTGCCTTTAGTTAGCCACAGATCTACTTCTCAGATCATACCATCAATGTCAGGGCTCACTGCAACCTCCACCACCCAGGTTCATGCCTTTCTTCTGCCTCAGCCTCCAGAGTAGCTGGGACTACAGGCACCCGCCACCACGCCCAGCTAATTTTT-TGTATCTTTAGTAGAGATGGGGTTTCACCGTGTTAGCCAGGATAGTCTCGATCTCCTGACCTCG----------------TAATCTGCCTGCCTTGGCCTCCCAAAGTGCTGGGATTACAGGCGTGAGCCACCGCGCCCAGCCGACGGTTTC
			ATTTTTTT
			--AATTAT
			GATGCATATAGCCGAGATTTGACACAGAATCTTAAAAATAGAACCTTTATTTCTGAGGAAAAATTTTATA-----TTAATTAGCCAAGTAAAAGTTTTTCTTCCACTCTCTTTGATGTGGTTATATTACAAATTACAATATCATATTTTAGTTTCTT----ACTATATTTTATGTAGGTATATAA
		</sequence>
		<sequence>
			<taxon idref="M.nigrescens"/>
			TGCTGACACCTAGCTGCATCTGTACCCCAACACCTAGCTGACAATGTACCCCTGCCCTGCCCTGGCAGGGCCCTGAGCGTGTGCTGTCCCCGCAGGTTCTGGACGTGGCATGACGAGCGCTTCCTCTACATGCTCATGGAGTACGTGCCGGGCGGGGAGCTCTTCAGCTACCTGCGCAACCGGGGGCACTTCTCCAGCACCACGGGGCTCTTCTACTCTGCGGAGATCATCTGTGCCATAGAGTACCTGCACTTCAAGGAGATCGTCTACAGAGACTTGAAGCCGGAGAACATCCTGCTGGATAGGGATGGCCACATCAAGCTCACAGACTTTGGATTTGCCAAGAAGCTGGTAGACAGGTAAGAGGAATGTGAGCTCAGACGGGATCTACGCTGCTTGGCAATAAGAAAGATCGTGGTAGTTGTGGCAGGTCAG-CAGGGAAAGACTGGGAACCAGAGTTTAACTTTCATGTGTGGGAGACACTTGCAGCCAGGGATGAGAGAGCCAGGTTGACC-------TTGTTTAAGTGGGCTGTGATTGCTGGCAACTTCAACTGGACTGGAGGCCATTATC-CTAAGTGAAGTAACTCAGAAATGGAAAACCAAATAGGATGTGTT----CTTATAGGTGGGAGAGGGGGTAGCCTGGTTGGGCGGAGTTGAGAGGGGTGTTGGGGGCGGAGAAATGAAAGTTTCATTACAAAAGTTAAGGTAACAAAGAATCTGGTAGAAGTAAGTTGTGGATAGTAAATTAAGTTTCAAAATCTGGCACCTTTCAGTTTTGTCGCAGCCTCCTTGTTTTTGACAATGCAATCATATGCTTCTGCCATGTTAAGCGTATTTAACACTGATGGTTACAGTCCAGCTGCGCAACAGAATATTCCTGCTCTCCGGAGAAGCTCTTCCTTCATTTGCACTGAAAGCTGTAGCTCTAAGTATCAGTGTGAAGCAGGAGAAAACAGTAAAGGCAGCGTCCAGGATAGAGTGAAGCGACCCATGAACGCATTCATTGTGTGGTCTCGCGATCAGAGGCGCAAGATGGCTCTAGAGAATCCCAAAATGCGAAACTCAGAGATCAGCAAGCATCTGGGATACCAGTGGAAAATGCTTACCGAAGCCGATAAATGGCCATTCTTCCAGGAGGCACAGAAACTACAGGCCATGCATAGAGAGAAATACCCGAATTATAAGTATCGACCTCGTCGGAAGGCGAAGATGCTGCAAAACAGTTGCAGTTTGCTTCCGGCAGATCCCTCTTCGGTACCCTGCAGAGAAGTGTAC---AACAACAGGTTG------------TACAGGGATGACCGTACCAAAGCCACGCACTCAAGAATGCAGCACCAGTTAGGCCACTTACCGCCCATCAACACAGCCAGCTCACCGCAGCAACGGGACCGCTACAGCCACTCGACAAAGCTATAAAATATTCCTGGGGCCATAATGGCAAAGAAAACACTGCTGCTTCTCTGGTTGGAGTCACCTGAGCCAATGGTAAACCTGCCTCTCTGTTTCTCACTAGTACTCTTCCTATGGTTACGAGCCCATGGGTGGATGGCTGCACCACCAAATCATCCCCGTGCTGTCCCAACAGCACCCCCCGACTCACACCCTGCAGCCTCATCACTACATCCCAGTGGTGCCAGCTCAGCAGCCCGTGCTCCCCCAACAACCAATGATGCCCGTTCCTGGCCAACACTCCATGACTCCAACCCAACACCACCAGCCAAACCTCCCTCCACCCGCCCAGCAGCCCTACCAGCCCCAGCCTGTTCAGCCACAGCCTCACCAGCCCATGCAGCCCCAGCCACCTGTGCACCCCATGCAGCCCCTGCTGCCACAGCCACCTCTGCCTCCGATGTTCCCCATGCAGCCCCTGCCCCCCATACTTCCTGATCTGACTCTGGAAGCTTGGCCAGCAACAGACAAGACCAAGCAGGAGGAAGTGGTGAGTATACCTTGAAGCCACTACAATGCAAATCCTG
			
			
			TTCCCGAACACCTTGCCAAGAAGAAGTACCACTGTACTGACTGTGATTACACTACCAACAAGAAGATAAGTTTACATAACCACCTGGAGAGCCACAAGCTGACCAGCAAGGCAGAGAAGGCCATTCAATGTGATGAGTGTGGGAAGCATTTTTCTCATGCGGGGGCTTTGTTTACTCACAAAATGGTGCACAAGGAAAAAGGGGCCAACAAAATGCACAAGTGTAAATTCTGTGAATATGAGACAGCTGAACAGGGGTTATTGAATCGCCACCTCTTGGCAGTCCACAGCAAGAACTTTCCTCATATTTGTGTGGAGTGTGGTAAAGGTTTCCGACACCCATCGGAACTCAAAAAGCACATGCGAATCCATACAGGGGAGAAGCCATACCAATGCCAGTACTGCGAATATAGGTCTGCAGACTCTTCCAACTTGAAAACACATATAAAAACAAAGCATAGTAAAGAGATGCCATTCAAGTGTGATATTTGTCTTCTGACTTTCTCAGATACCAAAGAAGTGCAGCAGCATACTCTTGTCCACCAAGAAAACAAAACACACCAGTGTTTGCATTGTGACCACAAGAGTTCAAACTCAAGTGATTTGAAACGCCACGTAATTTCAGTTCATACAAAAGACTATCCTCATAAGTGTGAGATGTGCGAGAAAGGCTTTCACAGGCCTTCAGAAAGCCACATGTCTCTTTGTGTTTCCTATGACAGATAATCATTCAAAGCCAATGGAAATAGACGGGGATGTTGAAATTCCACCCAACAAAGCCACAGTCCTTCGGGGCCACGAGTCCGAGGTGTTCATTTGTGCCTGGAACCCTGTCAGTGATTTGCTAGCTTCTGGGTAAGGAAGTCAGGATGGGGATGCTCTGGGGTCAGGGAGATGCAAGCTGCTTGCCTTTCCC-GGAGTTCTGCCTTAAGGAACATGCACTACCCTTCTTACCCCAGTGTGGGCAGACCAAGGAATGGGCGGCTCTTTCAACCACTGCTGTACGTGTCTCGTATTGTGAAGAAGCCTTAGTTCCAAGTCATTTTCTCGGTGGGGTGAAG-------TTAGGCAGTTAAATTTACCAAATGCAAAGATGACAAGGAGGGAAACAGGGATCCACTGGTATGAAAAAGACAGAAGAGCACATGCCGACGATATCACCTGGCTAGAGAGTAAGCGGCAGTGAG-TTCTCATCCCATTTGAACCAAATGCCAGAGGCTCCTGTGTTTTTATTCTGCAGATCAGGAGACTCAACTGCAAGGATATGGAACCTGAATGAGAATGGCAGCAGGGCCTCCACCCAGCTCGTGTTACGGCACTGTATACGAGAAGGGGGCCACGATGTCCCGAGTAACAAAGATGTCACCTCACTGGACTGGAACGTAAGCATCTTCCACCCCCTGGGCACTTTGAAATCAGTAAAATCTGCCAGCCAGGCATGGGCTGCAGTGATTGACACAGTAAAGCGCCTGCTAATTAAAAAATTGCCTCGGGTTCTTGCTATCCAACTCAAACGATTTGACTATGACTGGGAAAGAGAATGTGCAATTAAATTCAATGATTATTTTGAATTTCCTCGAGAGCTGGATATGGGACCTTACACAGTAACAGGTGTTGCAAAGCTGGAAAGGGATAATATAAACTCAGAAAATCAGTTGATTGAACAGAAAGAGCAGTCTGAAAATGAAACTACAGGAGGCACAAAGTACAGACTTATAGGTGTGCTTGTACACAGTGGTCAAGCAAGCGGTGGGCATTATTATTCTTACATCATTCAAAGGAATGGTAAAGATGATGAGAAAGATCACTGGTATAAGTTTGATGATGGAGATGTGTCAGAATGCAAAATGGATGATGATGAAGAAATGAAAAATCAGTGTTTTGGTGGAGAGTACATGGGAGAAGTATTTGATCACATGATGAAGCGCATGTCATATAGGCGGCAGAAGAGGTGGTGGAATGCTTACATACTTTTTTATGAACAAAT
			GGAT
			ATGA
			TAGATGAAGATGATGAGATGATAAGATATATATCAGAGCTAACTATTGCAAGACCCCATCAGATCATTATGTCACCAGCCATTGAGAGAAGTGTACGGAAACAAAATGTGCAATTTATGCATAACCGAATGCAATATAGTTTAGAGTATTTTCAGTTTGTGAAAAAACTGCTTACATGTAATGGTGTTTATTTAAACCTTGCTCCAGGTAAGCTTTGGAAGTAGCTTCTTACTAATAAAGAATGGGATGCCAGACCAGGGCGAGGGTGGACTGCTGACCTACTTTCCCCCTCTTCTGGACATGATAGATTGTGGCCTTCAAGGAAGGGGAACAGAAGGAAAAGGAAGGTATCCTGCAGCTGCGTCGCACCAACTCAGCCAAGCCCAGTCCACTGACACCATCCCTCATGGCCTCCTCTGCGACTTCTATGTGTGTGTGTGGCCAGGTGCCAGCTGGGGTGGGAGCTCTGCAGTGTGACCTCTGTCAGGACTGGTTCCATGGGCAATGTGTGTCAGTGCCCCGTCTCCTCACCTCTCCAAGGCCCAGTCTCACGTCATCTCCACTGCTGGCCTGGTGGGAATGGGACACAAAATTCCTGTGTCCACTGTGTATGCGCTCACGACGGCCACGCCTAGAGACAATCCTAGCCTTGCTAGTTGCCCTGCAGAGACTGCCTGTGCGGCTGCCTGAAGGTGAGGCTCTTCAGTGTCTCACAGAGAGGGCCATTGGCTGGCAAGACCGTGCCAGAAAGGCTCTGGCTTCTGAGGATGTGACTGCTCTGTTGCAACAGCTGGCTGAGCTTCGCCAACAGCTACAGGCCAAACCTAGATCAGAGGAGGCCTCGGTCTACACTTTAGCCACTGCCTGTGACCCTATCAGAGGAGGCAGTGGGAACACTGTTTCTAAGGTGAGCTTTCCAGGCTGGCCATTGTTCTCACATTTAGGTCTTCTAGCCCCTGTCCTCCTCT-TGGCTCCAGTTTTGTTTTTTTTTTTTAAGGGGCTTCATAAAAGTCAGAGTTCATGTGTGTCAGGACCTAATGAAGAACAACCTCTGTTTTCCACTGAGTCTGCCCAGTATCAGCAGGCAACTAGCACTGGTATTAAGAAGCCCAATGAACATCTCACTCTGCCTAGTAATTCGGTACCACAGAAGAATGCTGACAGTCACTTCTCCTCTCATATTGCTACCTCAGGTGGACAACAAGGCATTATTTTTACCAAAGAGAGCAAGCCTTCAAAACATCAATCCTTGGTGCCTGAAACAAGCAGGCATACTGGAGATACATCTAATGGCTGCGCTGATGTCAAGGGACTTTCTAACCATGTTCATCAGTTGATAGCAGATGCTGTTTCCAGTCCTAACCATGGAGATTCACCAAATTTATTAATTGCAGACAATCCTCAGCTCTCTGCCTTGTTGGTTGGAAAAGCCAATGACAATGTGGGTACTGGAACCTGTGACAAAGTCAATAACATCCACCCAGCTGTTCATACAAAGACTGATCATTCTGTTGCCTCTTCACCCTCTTCAGCCATTTCCACAGCAACACCTTCCCCTAAATCCACTGAGCAGGCAAGCATAAACAGTGTTACCAGCCTTAACAGTCCTCACAGTGGAATACACACAGTCAATGGAGAGGGGCTGGAGAACTCACAGAGCTCTACAAAAGTAGACCTGCCTTTAGTTAGCCACAGATCTACTTCTCAGATCATACCATCAATGTCAG----------------------------------------------------------------------------------------------------------------------------------------------------------------------------------------------------------------------------------------------------------------
			--------
			--------
			-----------------------------------------------------------------------------------------------------------------------------------------------------------------------------------------
		</sequence>
		<sequence>
			<taxon idref="M.nigra"/>
			TGCTGACACCTAGCTGCATCTGTACCCCAACACCTAGCTGACAATGTACCCCTGCCCTGCCCTGGCAGGGCCCTGAGCGTGTGCTGTCCCCGCAGGTTCTGGACGTGGCATGACGAGCGCTTCCTCTACATGCTCATGGAGTACGTGCCGGGCGGGGAGCTCTTCAGCTACCTGCGCAACCGGGGGCGCTTCTCCAGCACCATGGGGCTCTTCTACTCTGCGGAGATCATCTGTGCCATAGAGTACCTGCACTTCAAGGAGATCGTCTACAGAGACTTGAAGCCGGAGAACATCCTGCTGGATAGGGATGGCCACATCAAGCTCACAGACTTTGGATTTGCCAAGAAGCTGGTAGACAGGTAAGAGGAATGTGAGCTCAGACGGGATCTACGCTGCTTGGCAATAAGAAAGATCGTGGTAGTTGTGGCAGGTCAG-CAGGGAAAGACTGGGAACCAGAGTTTAACTTTCATGTGTGGGAGACACTTGCAGCCAGGGATGAGAGAGCCAGGTTGACC-------TTGTTTAAGTGGGCTGTGATTGCTGGCAACTTCATTTGGACTGGAGGCCATTATC-CTAAGTGAAGTAACTCAGAAATGGAAAACCAAATAGGATGTGTT----CTTATAGGTGGGAGAGGGGGTAGCCTGGTTGGGCGGAGTTGAGAGGGGTGTTGGGGGCGGAGAAATGAAAGTTTCATTACAAAAGTTAAGGTAACAAAGAATCTGGTAGAAGTAAGTTGTGGATAGTAAATTAAGTTTCAAAATCTGGCACCTTTCAGTTTTGTCGCAGCCTCCTTGTTTTTGACAATGCAATCATATGCTTCTGCCATGTTAAGCGTATTTAACACTGATGGTTACAGTCCAGCTGCGCAACAGAATATTCCTGCTCTCCGGAGAAGCTCTTCCTTCATTTGCACTGAAAGCTGTAGCTCTAAGTATCAGTGTGAAGCAGGAGAAAACAGTAAAGGCAGCGTCCAGGATAGAGTGAAGCGACCCATGAACGCATTCATTGTGTGGTCTCGCGATCAGAGGCGCAAGATGGCTCTAGAGAATCCCAAAATGCGAAACTCAGAGATCAGCAAGCATCTGGGATACCAGTGGAAAATGCTTACCGAAGCCGATAAATGGCCATTCTTCCAGGAGGCACAGAAACTACAGGCCATGCATAGAGAGAAATACCCGAATTATAAGTATCGACCTCGTCGGAAGGCGAAGATGCTGCAAAACAGTTGCAGTTTGCTTCCGGCAGATCCCTCTTCGGTACCCTGCAGAGAAGTGTAC---AACAACAGGTTG------------TACAGGGATGACTGTACCAAAGCCACGCACTCAAGAATGCAGCACCAGTTAGGCCACTTACCGCCCATCAACACAGCCAGCTCACCGCAGCAACAGGACCGCTACAGCCACTCGACAAAGCTATAAAATATTCCTGGGGCCATAATGGCAAAGAAAACACTGCTGCTTCTCTGGTTGGAGTCACCTGAGCCAATGGTAAACCTGCCTCTCTGTTTCTCACCAGTACCCTTCCTATGGTTACGAGCCCATGGGTGGATGGCTGCACCACCAAATCATCCCCGTGCTGTCCCAACAGCACCCCCCGACTCACACCCTGCAGCCTCATCACTACATCCCAGTGGTGCCAGCTCAGCAGCCCGTGCTCCCCCAACAACCAATGATGCCCGTTCCTGGCCAACACTCCATGACACCAACCCAACACCACCAGCCAAACCTCCCTCCGCCCGCCCAGCAGCCCTACCAGCCCCAGCCTGTTCAGCCACAGCCTCACCAGCCCATGCAGCCCCAGCCACCTGTGCACCCCATGCAGCCCCTGCTGCCACAGCCACCTCTGCCTCCGATGTTCCCCATGCAGCCCCTGCCCCCCATACTTCCTGATCTGACTCTGGAAGCTTGGCCAGCAACAGACAAGACCAAGCAGGAGGAAGTGGTGAGTATACCTTGAAGCCACTACAATGCAAATCCTG
			
			
			TTCCCGAACACCTTGCCAAGAAGAAGTACCACTGTACTGACTGTGATTACACTACCAACAAGAAGATAAGTTTACATAACCACCTGGAGAGCCACAAGCTGACCAGCAAGGCAGAGAAGGCCATTCAATGTGATGAGTGTGGGAAGCATTTTTCTCATGCGGGGGCTTTGTTTACTCACAAAATGGTGCACAAGGAAAAAGGGGCCAACAAAATGCACAAGTGTAAATTCTGTGAATATGAGACAGCTGAACAGGGGTTATTGAATCGCCACCTCTTGGCAGTCCACAGCAAGAACTTTCCTCATATTTGTGTGGAGTGTGGTAAAGGTTTCCGACACCCATCGGAACTCAAAAAGCACATGCGAATCCATACAGGGGAGAAGCCATACCAATGCCAGTACTGCGAATATAGGTCTGCAGACTCTTCCAACTTGAAAACACATATAAAAACAAAGCATAGTAAAGAGATGCCATTCAAGTGTGATATTTGTCTTCTGACTTTCTCAGATACCAAAGAAGTGCAGCAGCATACTCTTGTCCACCAAGAAAACAAAACACACCAGTGTTTGCATTGTGACCACAAGAGTTCAAACTCAAGTGATTTGAAACGACACGTAATTTCAGTTCATACAAAAGACTATCCTCATAAGTGTGAGATGTGCGAGAAAGGCTTTCACAGGCCTTCAGAAAGCCACATGTCTCTTTGTGTTTCCTATGACAGATAATCATTCAAAGCCAATGGAAATAGACGGGGATGTTGAAATTCCACCCAACAAAGCCACAGTCCTTCGGGGCCACGAGTCCGAGGTGTTCATTTGTGCCTGGAACCCTGTCAGTGATTTGCTAGCTTCTGGGTAAGGAAGTCAGGATGGGGATGCTCTGGGGTCAGGGAGATGCAAGCTGCTTGCCTTTCCC-GGAGTTCTGCCTTAAGGAACATGCACTACCCTTCTTACCCCAGTGTGGGCAGACCAAGGAATGGGCGGCTCTTTCAACCACTGCTGTACGTGTCTCGTATTGTGAAGAAGCCTTAGTTCCAAGTCATTTTCTCGGTGGGGTGAAG-------TTAGGCAGTTAAATTTACCAAATGCAAAGATGACAAGGAGGGAAACAGGGATCCACTGGTATGAAAAAGACAGAAGAGCACATGCCGACGATATCACCTGGCTAGAGAGTAAGCGGCAGTGAG-TTCTCATCCCATTTGAACCAAATGCCAGAGGCTCCTGTGTTTTTATTCTGCAGATCAGGAGACTCAACTGCAAGGATATGGAACCTGAATGAGAATGGCAGCAGGGCCTCCACCCAGCTCGTGTTACGGCACTGTATACGAGAAGGGGGCCACGATGTCCCGAGTAACAAAGATGTCACCTCACTGGACTGGAACGTAAGCATCTTCCACCCCCTGGGCACTTTGAAATCAGTAAAATCTGCCAGCCAGGCATGGGCTGCTGTGATTGACACAGTAAAGCGCCTGCTAATTAAAAAATTGCCTCGGGTTCTTGCTATCCAACTCAAACGATTTGACTATGACTGGGAAAGAGAATGTGCAATTAAATTCAATGATTATTTTGAATTTCCTCGAGAGCTGGATATGGGACCTTACACAGTAACAGGTGTTGCAAAGCTGGAAAGGGATAATATAAACTCAGAAAATCAGTTGATTGAACAGAAAGAGCAGTCTGAAAATGAAACTACAGGAGGCACAAAGTACAGACTTATAGGTGTGCTTGTACACAGTGGTCAAGCAAGCGGTGGGCATTATTATTCTTACATCATTCAAAGGAATGGTAAAGATGATGAGAAAGATCACTGGTATAAGTTTGATGATGGAGATGTGTCAGAATGCAAAATGGATGATGATGAAGAAATGAAAAATCAGTGTTTTGGTGGAGAGTACATGGGAGAAGTATTTGATCACATGATGAAGCGCATGTCATATAGGCGGCAGAAGAGGTGGTGGAATGCTTACATACTTTTTTATGAACAAAT
			GGAT
			ATGA
			TAGATGAAGATGATGAGATGATAAGATATATATCAGAGCTAACTATTGCAAGACCCCATCAGATCATTATGTCACCAGCCATTGAGAGAAGTGTACGGAAACAAAATGTGCAATTTATGCATAACCGAATGCAATATAGTTTAGAGTATTTTCAGTTTGTGAAAAAACTGCTTACATGTAATGGTGTTTATTTAAACCTTGCTCCAGGTAAGCTTTGGAAGTAGCTTCTTACTAATAAAGAATAGGATGCCAGACAAGGGCGAGGGTGGACTGCTGACCTACTTTCCCCCTCTTCTGGACATGATAGATTGTGGCCTTCAAGGAAGGGGAACAGAAGGAAAAGGAAGGTATCCTGCAGCTGCGTCGCACCAACTCAGCCAAGCCCAGTCCACTGACACCATCCCTCATGGCCTCCTCTGCGACTTCCATGTGTGTGTGTGGCCAGGTGCCAGCTGGAGTGGGAGCTCTGCAGTGTGACCTCTGTCAGGACTGGTTCCATGGGCAATGTGTGTCAGTGCCCCGTCTCCTCACCTCTCCAAGGCCCAGTCTCACGTCATCTCCACTGCTGGCCTGGTGGGAATGGGACACAAAATTCCTGTGTCCGCTGTGTATGCGCTCACGACGGCCACGCCTAGAGACAATCCTAGCCTTGCTAGTTGCCCTGCAGAGACTGCCTGTGCGGCTGCCTGAAGGTGAGGCTCTTCAGTGTCTCACAGAGAGGGCCATTGGCTGGCAAGACCGTGCCAGAAAGGCTCTGGCTTCTGAGGATGTGACTGCTCTGTTGCAACAGCTGGCTGAGCTTCGCCAACAGCTACAGGCCAAACCTAGATCAGAGGAGGCCTCGGTCTACACTTTAGCCACTGCCTGTGACCCTATCAGAGGAGGCAGTGGGAACACTGTTTCTAAGGTGAGCTTTCCAGGCTGGCCATTGTTCTCACATTTAGGTCTTCTAGCCCCTGTCCTCCTCT-TGGCTCCAGTTTTGTTTTTTTTTTTTTAGGGGCTTCATAAAAGTCAGAGTTCATGTGTGTCAGGACCTAATGAAGAACAACCTCTGTTTTCCACTGAGTCTGCCCAGTATCAGCAGGCAACTAGCACTGGTATTAAGAAGCCCAATGAACATCTCACTCTGCCTAGTAATTCGGTACCACAGAAGAATGCTGACAGTCACTTCTCCTCTCATATTGCTACCTCAGGTGGACAACAAGGCATTATTTTTACCAAAGAGAGCAAGCCTTCAAAACATCAATCCTTGGTGCCTGAAACAAGCAGGCATACTGGAGATACATCTAATGGCTGCGCTGATGTCAAGGGACTTTCTAACCATGTTCATCAGTTGATAGCAGATGCTGTTTCCAGTCCTAACCATGGAGATTCACCAAATTTATTAATTGCAGACAATCCTCAGCTCTCTGCCTTGTTGGTTGGAAAAGCCAATGACAATGTGGGTACTGGAACCTGTGACAAAGTCAATAACATCCACCCAGCTGTTCATACAAAGACTGATCATTCTGTTGCCTCTTCACCCTCTTCAGCCATTTCCACAGCAACACCTTCCCCTAAATCCACTGAGCAGGCAAGCATAAACAGTGTTACCAGCCTTAACAGTCCTCACAGTGGAATACACACAGTCAATGGAGAGGGGCTGGAGAACTCACAGAGCTCTACAAAAGTACACCTGCCTTTAGTTAGCCACAGATCTACTTCTCAGATCATACCATCAATGTCAGGGCTCACTGCAACCTCCACCACCCAGGTTCATGCCTTTCTTCTGCCTCAGCCTCCAGAGTAGCTGGGACTACAGGCACCCGCCACCACGCCCAGCTAATTTTT-TGTATCTTTAGTAGAGATGGGGTTTCACCGTGTTAGCCAGGATAGTCTCGATCTCCTGACCTCG----------------TAATCTGCCTGCCTTGGCCTCCCAAAGTGCTGGGATTACAGGCGTGAGCCACCGCGCCCAGCTGACGGTTTC
			ATTTTTTT
			-TAATTAT
			GATGCATATAGCCGAGATTTGACACAGAATCTTAAAAATAGAACCTTTATTTCTGAGGAAAAATTTTATA-----TTAATTAGCCAAGTAAAAGTTTTTCTTCCACTCTCTTTGATGTGGTTATATTACAAATTACAATATCATATTTTAGTTTCTT----ACTATATTTTATGTAGGTATATAA
		</sequence>
		<sequence>
			<taxon idref="M.maura_P001"/>
			TGCTGACACCTAGCTGCATCTGTACCCCAACACCTAGCTGACAATGTACCCCTGCCCTGCCCTGGCAGGGCCCTGAGCGTGTGCTGTCCCCGCAGGTTCTGGACGTGGCATGACGAGCGCTTCCTCTACATGCTCATGGAGTACGTGCCGGGCGGGGAGCTCTTCAGCTACCTGCGCAACCGGGGGCGCTTCTCCAGCACCACGGGGCTCTTCTACTCTGCGGAGATCATCTGTGCCATAGAGTACCTGCACTTCAAGGAGATCGTCTACAGAGACTTGAAGCCGGAGAACATCCTGCTGGATAGGGATGGCCACATCAAGCTCACAGACTTTGGATTTGCCAAGAAGCTGGTAGACAGGTAAGAGGAATGTGAGCTCAGATGGGATCTACGCTGCTTGGCAATAAGAAAGATCGTGGTAGTTGTGGCAGGTCAG-CAGGGAAAGACTGGGAACCAGAGTTTAACTTTCATGTGTGGGAGACACTTGCAGCCAGGGATGAGAGAGCCAGGTTGACC-------TTGTTTAAGTGGGCTGTGATTGCTGGCAACTTCAATTGGACTGGAGGCCATTATC-CTAAGTGAAGTAACTCAGAAATGGAAAACCAAATAGGATGTGTT----CTTATAGGTGGGAGAGGGGGTAGCCTGGTTGGGCGGAGTTGAGAGGGGTGTTGGGGGCGGAGAAATGAAAGTTTCATTACAAAAGTTAAGGTAACAAAGAATCTGGTAGAAGTAAGTTGTGGATAGTAAATTAAGTTTCAAAATCTGGCACCTTTCAGTTTTGTCGCAGCCTCCTTGTTTTTGACAATGCAATCATATGCTTCTGCCATGTTAAGCGTATTTAACACTGATGGTTACAGTCCAGCTGCGCAACAGAATATTCCTGCTCTCCGGAGAAGCTCTTCCTTCATTTGCACTGAAAGCTGTAGCTCTAAGTATCAGTGTGAAGCAGGAGAAAACAGTAAAGGCAGCGTCCAGGATAGAGTGAAGCGACCCATGAACGCATTCATTGTGTGGTCTCGCGATCAGAGGCGCAAGATGGCTCTAGAGAATCCCAAAATGCGAAACTCAGAGATCAGCAAGCATCTGGGATACCAGTGGAAAATGCTTACCGAAGCCGATAAATGGCCATTCTTCCAGGAGGCACAGAAACTACAGGCCATGCATAGAGAGAAATACCCGAATTATAAGTATCGACCTCGTCGGAAGGCGAAGATGCTGCAAAACAGTTGCAGTTTGCTTCCGGCAGATCCCTCTTCGGTACCCTGCAGAGAAGTGTAC---AACAACAGGTTG------------TACAGGGATGACTGTACCAAAGCCACGCACTCAAGAATGCAGCACCAGTTAGGCCACTTACCGCCCATCAACACAGCCAGCTCACCGCAGCAACGGGACCGCTACAGCCACTCGACAAAGCTATAAAATATTCCTGGGGCCATAATGGCAAAGAAAACACTGCTGCTTCTCTGGTTGGAGTCACCTGAGCCAATGGTAAACCTGCCTCTCTGTTTCTCACTAGTACTCTTCCTATGGTTACGAGCCCATGGGTGGATGGCTGCACCACCAAATCATCCCCGTGCTGTCCCAACAGCACCCCCCGACTCACACCCTGCAGCCTCATCACTACATCCCAGTGGTGCCAGCTCAGCAGCCCGTGCTCCCCCAACAACCAATGATGCCCGTTCCTGGCCAACACTCCATGACTCCAACCCAACACCACCAGCCAAACCTCCCTCCGCCCGCCCAGCAGCCCTACCAGCCCCAGCCTGTTCAGCCACAGCCTCACCAGCCCATGCAGCCCCAGCCACCTGTGCACCCCATGCAGCCCCTGCCGCCACAGCCACCTCTGCCTCCGATGTTCCCCATGCAGCCCCTGCCTCCCATGCTTCCTGATCTGACTCTGGAAGCTTGGCCAGCAACAGACAAGACCAAGCAGGAGGAAGTGGTGAGTATACCTTGAAGCCACTACAATGCAAATCCTG
			
			
			TTCCCGAACACCTTGCCAAGAAGAAGTACCACTGTACTGACTGTGATTACACTACCAACAAGAAGATAAGTTTACATAACCACCTGGAGAGCCACAAGCTGACCAGCAAGGCAGAGAAGGCCATTCAATGTGATGAGTGTGGGAAGCATTTTTCTCATGCGGGGGCTTTGTTTACTCACAAAATGGTGCACAAGGAAAAAGGGGCCAACAAAATGCACAAGTGTAAATTCTGTGAATATGAGACAGCTGAACAGGGGTTATTGAATCGCCACCTCTTGGCAGTCCACAGCAAGAACTTTCCTCATATTTGTGTGGAGTGTGGTAAAGGTTTCCGACACCCATCGGAACTCAAAAAGCACATGCGAATCCATACAGGGGAGAAGCCATACCAATGCCAGTACTGCGAATATAGGTCTGCAGACTCTTCCAACTTGAAAACACATATAAAAACAAAGCATAGTAAAGAGATGCCATTCAAGTGTGATATTTGTCTTCTGACTTTCTCAGATACCAAAGAAGTGCAGCAGCATACTCTTGTCCACCAAGAAAACAAAACACACCAGTGTTTGCATTGTGACCACAAGAGTTCAAACTCAAGTGATTTGAAACGACACGTAATTTCAGTTCATACAAAAGACTATCCTCATAAGTGTGAGATGTGCGAGAAAGGCTTTCACAGGCCTTCAGAA----------------GTGTTTCCTATGACAGATAATCATTCAAAGCCAATGGAAATAGACGGGGATGTTGAAATTCCACCCAACAAAGCCACAGTCCTTCGGGGCCACGAGTCCGAGGTGTTCATTTGTGCCTGGAACCCTGTCAGTGATTTGCTAGCTTCTGGGTAAGGAAGTCAGGATGGGGATGCTCTGGGGTCAGGGAGATGCAAGCTGCTTGCCTTTCCC-GGAGTTCTGCCTTAAGGAACATGCACTACCCTTCTTACCCCAGTGTGGGCAGACCAAGGAATGGGCGGCTCTTTCAACCACTGCTGTACGTGTCTCGTATTGTGAAGAAGCCTTAGTTCCAAGTCATTTTCTCGGTGGGGTGAAG-------TTAGGCAGTTAAATTTACCAAATGCAAAGATGACAAGGAGGGAAACAGGGATCCACTGGTATGAAAAAGACAGAAGAGCACATGCCGACGATATCACCTGGCTAGAGAGTAAGCGGCAGTGAG-TTCTCATCCCATTTGAACCAAATGCCAGAGGCTCCTGTGTTTTTATTCTGCAGATCAGGAGACTCAACTGCAAGGATATGGAACCTGAATGAGAATGGCAGCAGGGCCTCCACCCAGCTCGTGTTACGGCACTGTATACGAGAAGGGGGCCATGATGTCCCGAGTAACAAAGATGTCACCTCACTGGACTGGAACGTAAGCATCTTCCACCCCCTGGGCACTTTGAAATCAGTAAAA----------------------------TTGACACAGTAAAGCGCCTGCTAATTAAAAAATTGCCTCGGGTTCTTGCTATCCAACTCAAACGATTTGACTATGACTGGGAAAGAGAATGTGCAATTAAATTCAATGATTATTTTGAATTTCCTCGAGAGCTGGATATGGGACCTTACACAGTAACAGGTGTTGCAAAGCTGGAAAGGGATAATATAAACTCAGAAAATCAGTTGATTGAACAGAAAGAGCAGTCTGAAAATGAAACTACAGGAGGCACAAAGTACAGACTTATAGGTGTGCTTGTACACAGTGGTCAAGCAAGCGGTGGGCATTATTATTCTTACATCATTCAAAGGAATGGTAAAGATGATGAGAAAGATCACTGGTATAAGTTTGATGATGGAGATGTGTCAGAATGCAAAATGGATGATGATGAAGAAATGAAAAATCAGTGTTTTGGTGGAGAGTACATGGGAGAAGTATTTGATCACATGATGAAGCGCATGTCATATAGGCGGCAGAAGAGGTGGTGGAATGCTTACATACTTTTTTATGAACAAAT
			GGAT
			ATGA
			TAGATGAAGATGATGAGATGATAAGATATATATCAGAGCTAACTATTGCAAGACCCCATCAGATCATTATGTCACCAGCCATTGAGAGAAGTGTACGGAAACAAAATGTGCAATTTATGCATAACCGAATGCAATATAGTTTAGAGTATTTTCAGTTTGTGAAAAAACTGCTTACATGTAATGGTGTTTATTTAAACCTTGCTCCAGGTAAGCTTTGGAAGTAGCTTCTTACTAATAA------GGATGCCAGACAAGGGCGAGGGTGGACTGCTGACCTACTTTCCCCCTCTTCTGGACATGATAGATTGTGGCCTTCAAGGAAGGGGAACAGAAGGAAAAGGAAGGTATCCTGCAGCTGCGTCGCACCAACTCAGCCAAGCCCAGTCCACTGACACCATCCCTCATGGCCTCCTCTGCGACTTCTATGTGTGTGTGTGGCCAGGTGCCAGCTGGGGTGGGAGCTCTGCAGTGTGACCTCTGTCAGGACTGGTTCCATGGGCAATGTGTGTCAGTGCCCCGTCTCCTCACCTCTCCAAGGCCCAGTCTCACGTCATCTCCACTGCTGGCCTGGTGGGAATGGGACACAAAATTCCTGTGTCCACTGTGTATGCGCTCACGACGGCCACGCCTAGAGACAATCCTAGCCTTGCTAGTTGCCCTGCAGAGACTGCCTGTGCGGCTGCCTGAAGGTGAGGCTCTTCAGTGTCTCACAGAGAGGGCCATTGGCTGGCAAGACCGTGCCAGAAAGGCTCTGGCTTCTGAGGATGTGACTGCTCTGTTGCAACAGCTGGCTGAGCTTCGCCAACAGCTACAGGCCAAACCTAGATCAGAGGGGGCCTCGGTCTACACTTTAGCCACTGCCTGTGACCCTATCAGAGGAGGCAGTGGGAACACTGTTTCTAAGGTGAGCTTTCCAGGCTGGCCATTGTTCTCACATTTAGGTCTTCTAGCCCCTGTCCTCCTCT-TGGCTCCAGTTTTGTTTTTTTTTTTTTAGGGGCTTCATAAAAGTCAGAGTTCATGTGTGTCAGGACCTAATGAAGAACAACCTCTGTTTTCCACTGAGTCTGCCCAGTATCAGCAGGCAACTAGCACTGGTATTAAGAAGCCCAATGAACATCTCACTCTGCCTAGTAATTCGGTACCACAGAAGAATGCTGACAGTCACTTCTCCTCTCATATTGCTACCTCAGGTGGACAACAAGGCATTATTTTTACCAAAGAGAGCAAGCCTTCAAAACATCAATCCTTGGTGCCTGAAACAAGCAGGCATACTGGAGATACATCTAATGGCTGCGCTGATGTCAAGGGACTTTCTAACCATGTTCATCAGTTGATAGCAGATGCTGTTTCCAGTCCTAACCATGGAGATTCACCAAATTTATTAATTGCAGACAATCCTCAGCTCTCTGCCTTGTTGGTTGGAAAAGCCAATGACAATGTGGGTACTGGAACCTGTGACAAAGTCAATAACATCCACCCAGCTGTTCATACAAAGACTGATCATTCTGTTGCCTCTTCACCCTCTTCAGCCATTTCCACAGCAACACCTTCCCCTAAATCCACTGAGCAGGCAAGCATAAACAGTGTTACCAGCCTTAACAGTCCTCACAGTGGAATACACACAGTCAATGGAGAGGGGCTGGAGAACTCACAGAGCTCTACAAAAGTAGACCTGCCTTTAGTTAGCCACAGATCTACTTCTCAGATCATACCATCAATGTCAG------------CCTCCACCACCCAGGTTCATGCCTTTCTTCTGCCTCAGCCTCCAGAGTAGCTGGGACTACAGGCACCTGCCACCACGCCCAGCTAATTTTT-TGTATCTTTAGTAGAGATGGGGTTTCACCGTGTTAGCCAGGATAGTCTCGATCTCCTGACCTCG----------------TAATCTGCCTGCCTTGGCCTCCCAAAGTGCTGGGATTACAGGCGTGAGCCACCGCGCCCAGCCGACGGTTTC
			ATTTTTTT
			--AATTAT
			GATGCATATAGCCGAGATTTGACACAGAATCTTAAAAATAGAACCTTTATTTCTGAGGAAAAATTTTATA-----TTA----GCCAAGTAAAAGTTTTTCTTCCACTCTCTTTGATGTGGTTATATTTCAAATTACAATATCATATTTTAGTTTCTT----ACTATATTTTATGTAGGTATATAA
		</sequence>
		<sequence>
			<taxon idref="M.maura_PM616"/>
			TGCTGACACCTAGCTGCATCTGTACCCCAACACCTAGCTGACAATGTACCCCTGCCCTGCCCTGGCAGGGCCCTGAGCGTGTGCTGTCCCCGCAGGTTCTGGACGTGGCATGACGAGCGCTTCCTCTACATGCTCATGGAGTACGTGCCGGGCGGGGAGCTCTTCAGCTACCTGCGCAACCGGGGGCGCTTCTCCAGCACCACGGGGCTCTTCTACTCTGCGGAGATCATCTGTGCCATAGAGTACCTGCACTTCAAGGAGATCGTCTACAGAGACTTGAAGCCGGAGAACATCCTGCTGGATAGGGATGGCCACATCAAGCTCACAGACTTTGGATTTGCCAAGAAGCTGGTAGACAGGTAAGAGGAATGTGAGCTCAGATGGGATCTACGCTGCTTGGCAATAAGAAAGATCGTGGTAGTTGTGGCAGGTCAG-CAGGGAAAGACTGGGAACCAGAGTTTAACTTTCATGTGTGGGAGACACTTGCAGCCAGGGATGAGAGAGCCAGGTTGACC-------TTGTTTAAGTGGGCTGTGATTGCTGGCAACTTCAATTGGACTGGAGGCCATTATC-CTAAGTGAAGTAACTCAGAAATGGAAAACCAAATAGGATGTGTT----CTTATAGGTGGGAGAGGGGGTAGCCTGGTTGGGCGGAGTTGAGAAGGGTGTTGGGGGCGGAGAAATGAAAGTTTCATTACAAAAGTTAAGGTAACAAAGAATCTGGTAGAAGTAAGTTGTGGATAGTAAATTAAGTTTCAAAATCTGGCACCTTTCAGTTTTGTCGCAGCCTCCTTGTTTTTGACAATGCAATCATATGCTTCTGCCATGTTAAGCGTATTTAACACTGATGGTTACAGTCCAGCTGCGCAACAGAATATTCCTGCTCTCCGGAGAAGCTCTTCCTTCATTTGCACTGAAAGCTGTAGCTCTAAGTATCAGTGTGAAGCAGGAGAAAACAGTAAAGGCAGCGTCCAGGATAGAGTGAAGCGACCCATGAACGCATTCATTGTGTGGTCTCGCGATCAGAGGCGCAAGATGGCTCTAGAGAATCCCAAAATGCGAAACTCAGAGATCAGCAAGCATCTGGGATACCAGTGGAAAATGCTTACCGAAGCCGATAAATGGCCATTCTTCCAGGAGGCACAGAAACTACAGGCCATGCATAGAGAGAAATACCCGAATTATAAGTATCGACCTCGTCGGAAGGCGAAGATGCTGCAAAACAGTTGCAGTTTGCTTCCGGCAGATCCCTCTTCGGTACCCTGCAGAGAAGTGTAC---AACAACAGGTTG------------TACAGGGATGACTGTACCAAAGCCACGCACTCAAGAATGCAGCACCAGTTAGGCCACTTACCGCCCATCAACACAGCCAGCTCACCGCAGCAACGGGACCGCTACAGCCACTCGACAAAGCTATAAAATATTCCTGGGGCCATAATGGCAAAGAAAACACTGCTGCTTCTCTGGTTGGAGTCACCTGAGCCAATGGTAAACCTGCCTCTCTGTTTCTCACTAGTACTCTTCCTATGGTTACGAGCCCATGGGTGGATGGCTGCACCACCAAATCATCCCCGTGCTGTCCCAACAGCACCCCCCGACTCACACCCTGCAGCCTCATCACCACATCCCAGTGGTGCCAGCTCAGCAGCCCGTGCTCCCCCAGCAACCAATGATGCCCGTTCCTGGCCAACACTCCATGACTCCAACCCAACACCACCAGCCAAACCTCCCTCCGCCCGCCCAGCAGCCCTACCAGCCCCAGCCTGTTCAGCCACAGCCTCACCAGCCCATGCAGCCCCAGCCACCTGTGCACCCCATGCAGCCCCTGCTGCCACAGCCACCTCTGCCTCCGATGTTCCCCATGCAGCCCCTGCCCCCCATACTTCCTGATCTGACTCTGGAAGCTTGGCCAGCAACAGACAAGACCAAGCAGGAGGAAGTGGTGAGTATACCTTGAAGCCACTACAATGCAAATCCTG
			
			
			TTCCCGAACACCTTGCCAAGAAGAAGTACCACTGTACTGACTGTGATTACACTACCAACAAGAAGATAAGTTTACATAACCACCTGGAGAGCCACAAGCTGACCAGCAAGGCAGAGAAGGCCATTCAATGTGATGAGTGTGGGAAGCATTTTTCTCATGCGGGGGCTTTGTTTACTCACAAAATGGTGCACAAGGAAAAAGGGGCCAACAAAATGCACAAGTGTAAATTCTGTGAATATGAGACAGCTGAACAGGGGTTATTGAATCGCCACCTCTTGGCAGTCCACAGCAAGAACTTTCCTCATATTTGTGTGGAGTGTGGTAAAGGTTTCCGACACCCATCGGAACTCAAAAAGCACATGCGAATCCATACAGGGGAGAAGCCATACCAATGCCAGTACTGCGAATATAGGTCTGCAGACTCTTCCAACTTGAAAACACATATAAAAACAAAGCATAGTAAAGAGATGCCATTCAAGTGTGATATTTGTCTTCTGACTTTCTCAGATACCAAAGAAGTGCAGCAGCATACTCTTGTCCACCAAGAAAACAAAACACACCAGTGTTTGCATTGTGACCACAAGAGTTCAAACTCAAGTGATTTGAAACGACACGTAATTTCAGTTCATACAAAAGACTATCCTCATAAGTGTGAGATGTGCGAGAAAGGCTTTCACAGGCCTTCAGAAAGCCACATGTCTCTTTGTGTTTCCTATGACAGATAATCATTCAAAGCCAATGGAAATAGACGGGGATGTTGAAATTCCACCCAACAAAGCCACAGTCCTTCGGGGCCACGAGTCCGAGGTGTTCATTTGTGCCTGGAACCCTGTCAGTGATTTGCTAGCTTCTGGGTAAGGAAGTCAGGATGGGGATGCTCTGGGGTCAGGGAGATGCAAGCTGCTTGCCTTTCCC-GGAGTTCTGCCTTAAGGAACATGCACTACCCTTCTTACCCCAGTGTGGGCAGACCAAGGAATGGGCGGCTCTTTCAACCACTGCTGTACGTGTCTCGTATTGTGAAGAAGCCTTAGTTCCAAGTCATTTTCTCGGTGGGGTGAAG-------TTAGGCAGTTAAATTTACCAAATGCAAAGATGACAAGGAGGGAAACAGGGATCCACTGGTATGAAAAAGACAGAAGAGCACATGCCGACGATATCACCTGGCTAGAGAGTAAGCGGCAGTGAG-TTCTCATCCCATTTGAACCAAATGCCAGAGGCTCCTGTGTTTTTATTCTGCAGATCAGGAGACTCAACTGCAAGGATATGGAACCTGAATGAGAATGGCAGCAGGGCCTCCACCCAGCTCGTGTTACGGCACTGTATACGAGAAGGGGGCCATGATGTCCCGAGTAACAAAGATGTCACCTCACTGGACTGGAACGTAAGCATCTTCCACCCCCTGGGCACTTTGAAATCAGTAAAATCTGCCAGCCAGGCATGGGCTGCAGTGATTGACACAGTAAAGCGCCTGCTAATTAAAAAATTGCCTCGGGTTCTTGCTATCCAACTCAAACGATTTGACTATGACTGGGAAAGAGAATGTGCAATTAAATTCAATGATTATTTTGAATTTCCTCGAGAGCTGGATATGGGACCTTACACAGTAACAGGTGTTGCAAAGCTGGAAAGGGATAATATAAACTCAGAAAATCAGTTGATTGAACAGAAAGAGCAGTCTGAAAATGAAACTACAGGAGGCACAAAGTACAGACTTATAGGTGTGCTTGTACACAGTGGTCAAGCAAGCGGTGGGCATTATTATTCTTACATCATTCAAAGGAATGGTAAAGATGATGAGAAAGATCACTGGTATAAGTTTGATGATGGAGATGTGTCAGAATGCAAAATGGATGATGATGAAGAAATGAAAAATCAGTGTTTTGGTGGAGAGTACATGGGAGAAGTATTTGATCACATGATGAAGCGCATGTCATATAGGCGGCAGAAGAGGTGGTGGAATGCTTACATACTTTTTTATGAACAAAT
			GGAT
			ATGA
			TAGATGAAGATGATGAGATGATAAGATATATATCAGAGCTAACTATTGCAAGACCCCATCAGATCATTATGTCACCAGCCATTGAGAGAAGTGTACGGAAACAAAATGTGCAATTTATGCATAACCGAATGCAATATAGTTTAGAGTATTTTCAGTTTGTGAAAAAACTGCTTACATGTAATGGTGTTTATTTAAACCTTGCTCCAGGTAAGCTTTGGAAGTAGCTTCTTACTAATAAAGAATAGGATGCCAGACAAGGGCGAGGGTGGACTGCTGACCTACTTTCCCCCTCTTCTGGACATGATAGATTGTGGCCTTCAAGGAAGGGGAACAGAAGGAAAAGGAAGGTATCCTGCAGCTGCGTCGCACCAACTCAGCCAAGCCCAGTCCACTGACACCATCCCTCATGGCCTCCTCTGCGACTTCTATGTGTGTGTGTGGCCAGGTGCCAGCTGGGGTGGGAGCTCTGCAGTGTGACCTCTGTCAGGACTGGTTCCATGGGCAATGTGTGTCAGTGCCCCGTCTCCTCACCTCTCCAAGGCCCAGTCTCACGTCATCTCCACTGCTGGCCTGGTGGGAATGGGACACAAAATTCCTGTGTCCACTGTGTATGCGCTCACGACGGCCACGCCTAGAGACAATCCTAGCCTTGCTAGTTGCCCTGCAGAGACTGCCTGTGCGGCTGCCTGAAGGTGAGGCTCTTCAGTGTCTCACAGAGAGGGCCATTGGCTGGCAAGACCGTGCCAGAAAGGCTCTGGCTTCTGAGGATGTGACTGCTCTGTTGCAACAGCTGGCTGAGCTTCGCCAACAGCTACAGGCCAAACCTAGATCAGAGGGGGCCTCGGTCTACACTTTAGCCACTGCCTGTGACCCTATCAGAGGAGGCAGTGGGAACACTGTTTCTAAGGTGAGCTTTCCAGGCTGGCCATTGTTCTCACATTTAGGTCTTCTAGCCCCTGTCCTCCTCT-TGGCTCCAGTTTTGTTTTTTTTTTTTTAGGGGCTTCATAAAAGTCAGAGTTCATGTGTGTCAGGACCTAATGAAGAACAACCTCTGTTTTCCACTGAGTCTGCCCAGTATCAGCAGGCAACTAGCACTGGTATTAAGAAGCCCAATGAACATCTCACTCTGCCTAGTAATTCGGTACCACAGAAGAATGCTGACAGTCACTTCTCCTCTCATATTGCTACCTCAGGTGGACAACAAGGCATTATTTTTACCAAAGAGAGCAAGCCTTCAAAACATCAATCCTTGGTGCCTGAAACAAGCAGGCATACTGGAGATACATCTAATGGCTGCGCTGATGTCAAGGGACTTTCTAACCATGTTCATCAGTTGATAGCAGATGCTGTTTCCAGTCCTAACCATGGAGATTCACCAAATTTATTAATTGCAGACAATCCTCAGCTCTCTGCCTTGTTGGTTGGAAAAGCCAATGACAATGTGGGTACTGGAACCTGTGACAAAGTCAATAACATCCACCCAGCTGTTCATACAAAGACTGATCATTCTGTTGCCTCTTCACCCTCTTCAGCCATTTCCACAGCAACACCTTCCCCTAAATCCACTGAGCAGGCAAGCATAAACAGTGTTACCAGCCTTAACAGTCCTCACAGTGGAATACACACAGTCAATGGAGAGGGGCTGGAGAACTCACAGAGCTCTACAAAAGTAGACCTGCCTTTAGTTAGCCACAGATCTACTTCTCAGATCATACCATCAATGT--------------ACCTCCACCACCCAGGTTCATGCCTTTCTTCTGCCTCAGCCTCCAGAGTAGCTGGGACTACAGGCACCTGCCACCACGCCCAGCTAATTTTT-TGTATCTTTAGTAGAGATGGGGTTTCACCGTGTTAGGCAGGATAGTCTCGATCTCCTGACCTCG----------------TAATCTGCCTGCCTTGGCCTCCCAAAGTGCTGGGATTACAGGCGTGAGCCACCGCGCCCAGCCGACGGTTTC
			ATTTTTTT
			--AATTAT
			GATGCATATAGCCGAGATTTGACACAGAATCTTAAAAATAGAACCTTTATTTCTGAGGAAAAATTTTATA-----TTA----GCCAAGTAAAAGTTTTTCTTCCACTCTCTTTGATGTGGTTATATTTCAAATTACAATATCATATTTTAGTTTCTT----ACTATATTTTATGTAGGTATATAA
		</sequence>
		<sequence>
			<taxon idref="M.nemest"/>
			TGCTGACACCTAGCTGCATCTGTACCCCAACACCTAGCTGACAATGTACCCCTGCCCTGCCCTGGCAGGGCCCTGAGCGTGTGCTGTCCCCGCAGGTTCTGGACGTGGCATGACGAGCGCTTCCTCTACATGCTCATGGAGTACGTGCCGGGCGGGGAGCTCTTCAGCTACCTGCGCAACCGGGGGCGCTTCTCCAGCACCACGGGGCTCTTCTACTCTGCGGAGATCATCTGTGCCATCGAGTACCTGCACTTCAAGGAGATCGTCTACAGAGACTTGAAGCCGGAGAACATCCTGCTGGATAGGGATGGCCACATCAAGCTCACAGACTTTGGATTTGCCAAGAAGCTGGTAGACAGGTAAGAGGAATGTGAGCTCAGACGGGATCTACGCTGCTTGGCAATAAGAAAGATCGTGGTAGTTGTGGCAGGTCAG-CAGGGAAAGACTGGGAACCAGAGTTTAACTTTCATGTGTGGGAGACACTTGCAGCCAGGGATGAGAGAGCCAGGTTGACC-------TTGTTTGAGTGGGCTGTGATTGCTGGCAACTTCAATTGGACTGGAGGCCATTATC-CTAAGTGAAGTAACTCAGAAATGGAAAACCAAATAGGATGTGTT----CTTATAGGTGGGAGAGGGGGTAGCCTGGTTGGGCGGAGTTGAGAGGGGTGTTGGGGGCGGAGAAATGAAAGTTTCATTACAAAAGTTAAGGTAACAAAGAACCTGGTAGAAGTAAGTTGTGGATAGTAAATTAAGTTTCAAAATCTGGCACCTTTCAGTTTTGTCGCAGCCTCCTTGTTTTTGACAATGCAATCATATGCTTCTGCCATGTTAAGCGTATTTAACACTGATGGTTACAGTCCAGCTGCACAACAGAATATTCCTGCTCTCCGGAGAAGCTCTTCCTTCATTTGCACTGAAAGCTGTAGCTCTAAGTATCAGTGTGAAGCAGGAGAAAACAGTAAAGGCAGCGTCCAGGATAGAGTGAAGCGACCCATGAACGCATTCATTGTGTGGTCTCGCGATCAGAGGCGCAAGATGGCTCTAGAGAATCCCAAAATGCGAAACTCAGAGATCAGCAAGCAGCTGGGATACCAGTGGAAAATGCTTACCGAAGCCGATAAATGGCCATTCTTCCAGGAGGCACAGAAACTACAGGCCATGCATAGAGAGAAATACCCGAATTATAAGTATCGACCTCGTCGGAAGGCGAAGATGCTGCAAAACAGTTGCAGTTTGCTTCCGGCAGATCCCTCTTCGGTACCCTGCAGAGAAGTGTAC---AACAACAGGTTG------------TACAGGGATGACTGTACCAAAGCCACGCACTCAAGAATGCAGCACCAGTTAGGCCACTTACCGCCCATCAACACAGCCAGCTTACCGCAGCAACGGGACCGCTACAGCCACTCGACAAAGCTATAAAATATTCCTGGGGCCATAATGGCAAAGAAAACACTGCTGCTTCTCTGGTTGGAGTCACCTGAGCCAATGGTAAACCTGCCTCTCTGTTTCTCACTAGTACTCTTCCTATGGTTACGAGCCCATGGGTGGATGGCTGCACCACCAAATCATCCCCGTGCTGTCCCAACAGCACCCCCCGACTCACACCCTGCAGCCTCATCACTACATCCCAGTGGTGCCAGCTCAGCAGCCCGTGCTCCCCCAACAACCAATGATGCCCGTTCCTGGCCAACACTCCATGACTCCAACCCAACACCACCAGCCAAACCTCCCTCCGCCCGCCCAGCAGCCCTACCAGCCCCAGCCTGTTCAGCCACAGCCTCACCAGCCCATGCAGCCCCAGCCACCTGTGCACCCCATGCAGCCCCTGCTGCCACAGCCACCTCTGCCTCCGATGTTCCCCATGCAGCCCCTGCCCCCCATACTTCCTGATCTGACTCTGGAAGCTTGGCCAGCAACAGACAAGACCAAGCAGGAGGAAGTGGTGAGTATACCTTGAAGCCACTACAATGCAAATCCTG
			
			
			TTCCCGAACACCTTGCCAAGAAGAAGTACCACTGTACTGACTGTGATTACACTACCAACAAGAAGATAAGTTTACATAACCACCTGGAGAGCCACAAGCTGACCAGCAAGGCAGAGAAGGCCATTCAATGTGATGAGTGTGGGAAGCATTTTTCTCATGCGGGGGCTTTGTTTACTCACAAAATGGTGCACAAGGAAAAAGGGGCCAACAAAATGCACAAGTGTAAATTCTGTGAATATGAGACAGCTGAACAGGGGTTATTGAATCGCCACCTCTTGGCAGTCCACAGCAAGAACTTTCCTCATATTTGTGTGGAGTGTGGTAAAGGTTTCCGACACCCATCGGAACTCAAAAAGCACATGCGAATCCATACAGGGGAGAAGCCATACCAATGCCAGTACTGCGAATATAGGTCTGCAGACTCTTCCAACTTGAAAACACATATAAAAACAAAGCATAGTAAAGAGATGCCATTCAAGTGTGATATTTGTCTTCTGACTTTCTCAGATACCAAAGAAGTGCAGCAGCATACTCTTGTCCACCAAGAAAACAAAACACACCAGTGTTTGCATTGTGACCACAAGAGTTCAAACTCAAGTGATTTGAAACGACACGTAATTTCAGTTCATACAAAAGACTATCCTCATAAGTGTGAGATGTGCGAGAAAGGCTTTCACAGGCCTTCAGAAAGCCACATGTCTCTTTGTGTTTCCTATGACAGATAATCATTCAAAGCCAATGGAAATAGACGGGGATGTTGAAATTCCACCCAACAAAGCCACAGTCCTTCGGGGCCACGAGTCCGAGGTGTTCATTTGTGCCTGGAACCCTGTCAGTGATTTGCTAGCTTCTGGGTAAGGAAGTCAGGATGGGGATGCTCTGGGGTCAGGGAGATGCAAGCTGCTTGCCTTTCCC-GGAGTTCTGCCTTAAGGAACATGCACTACCCTTCTTACCCCAGTGTGGGCAGACCAAGGAATGGGCGGCTCTTTCAACCACTGCTGTACGTGTCTCGTATTGTGAAGAAGCCTTAGTTCCAAGTCATTTTCTCGGTGGGGTGAAG-------TTAGGCAGTTAAATTTACCAAATGCAAAGATGACAAGGAGGGAAACAGGGATCCACTGGTATGAAAAAGACAGAAGAGCACATGCCAACGATATCACCTGGCTAGAGAGTAAGCGGCAGTGAG-TTCTCATCCCATTTGAACCAAATGCCAGAGGCTCCTGTGTTTTTATTCTGCAGATCAGGAGACTCAACTGCAAGGATATGGAACCTGAATGAGAATGGCAGCAGGGCCTCCACCCAGCTCGTGTTACGGCACTGTATACGAGAAGGGGGCCACGATGTCCCGAGTAACAAAGATGTCACCTCACTGGACTGGAACGTAAGCATCTTCCACCCCCTGGGCACTTTGAAATCAGTAAAATCTGCCAGCCAGGCATGGGCTGCAGTGATTGACACAGTAAAGCGCCTGCTAATTAAAAAATTGCCTCGGGTTCTTGCTATCCAACTCAAACGATTTGACTATGACTGGGAAAGAGAATGTGCAATTAAATTCAATGATTATTTTGAATTTCCTCGAGAGCTGGATATGGGACCTTACACAGTAACAGGTGTTGCAAAGCTGGAAAGGGATAATATAAACTCAGAAAATCAGTTGATTGAACAGAAAGAGCAGTCTGAAAATGAAACTACAGGAGGCACAAAGTACAGACTTATAGGTGTGCTTGTACACAGTGGTCAAGCAAGCGGTGGGCATTATTATTCTTACATCATTCAAAGGAATGGTAAAGATGATGAGAAAGATCACTGGTATAAGTTTGATGATGGAGATGTGTCAGAATGCAAAATGGATGATGATGAAGAAATGAAAAATCAGTGTTTTGGTGGAGAGTACATGGGAGAAGTATTTGATCACATGATGAAGCGCATGTCATATAGGCGGCAGAAGAGGTGGTGGAATGCTTACATACTTTTTTATGAACAAAT
			GGAT
			ATGA
			TAGATGAAGATGATGAGATGATAAGATATATATCAGAGCTAACTATTGCAAGACCCCATCAGATCATTATGTCACCAGCCATTGAGAGAAGTGTACGGAAACAAAATGTGCAATTTATGCATAACCGAATGCAATATAGTTTAGAGTATTTTCAGTTTGTGAAAAAACTGCTTACATGTAATGGTGTTTATTTAAACCTTGCTCCAGGTAAGCTTTGGAAGTAGCTTCTTACTAATAAAGAATAGGATGCCAGACAAGGGCGAGGGTGGACTGCTGACCTACTTTCCCCCTCTTCTGGACATGATAGATTGTGGCCTTCAAGGAAGGGGAACAGAAGGAAAAGGAAGGTATCCTGCAGCTGCGTCGCACCAACTCAGCCAAGCCCAGTCCACTGACACCATCCCTCATGGCCTCCTCTGCGACTTCTATGTGTGTGTGTGGCCAGGTGCCAGCTGGGGTGGGAGCTCTGCAGTGTGACCTCTGTCAGGACTGGTTCCATGGGCAATGTGTGTCAGTGCCCCGTCTCCTCACCTCTCCAAGGCCCAGTCTCACGTCATCTCCACTGCTGGCCTGGTGGGAATGGGACACAAAATTCCTGTGTCCACTGTGTATGCGCTCACGACGGCCACGCCTAGAGACAATCCTAGCCTTGCTAGTTGCCCTGCAGAGACTGCCTGTGCGGCTGCCTGAAGGTGAGGCTCTTCAGTGTCTCACAGAGAGGGCCATTGGCTGGCAAGACCGTGCCAGAAAGGCTCTGGCTTCTGAGGATGTGACTGCTCTGTTGCAACAGCTGGCTGAGCTTCGCCAACAGCTACAGGCCAAACCTAGATCAGAGGAGGCCTCGGTCTACACTTTAGCCACTGCCTGTGACCCTATCAGAGGAGGCAGTGGGAACACTGTTTCTAAGGTGAGCTTTCCAGGCTGGCCATTGTTCTCACATTTAGGTCTTCTAGCCCCTGTCCTCCTCT-TGGCTCCAGTTTTGTTTTTTTTTTTTTAGGGGCTTCATAAAAGTCAGAGTTCATGTGTGTCAGGACCTAATGAAGAACAACCTCTGTTTTCCACTGAGTCTGCCCAGTATCAGCAGGCAACTAGCACTGGTATTAAGAAGTCCAATGAACATCTCACTCTGCCTAGTAATTCGGTACCACAGAAGAATGCTGACAGTCACTTCTCCTCTCATATTGCTACCTCAGGTGGACAACAAGGCATTATTTTTACCAAAGAGAGCAAGCCTTCAAAACATCAATCCTTGGTGCCTGAAACAAGCAGGCATACTGGAGATACATCTAATGGCTGCGCTGATGTCAAGGGACTTTCTAACCATGTTCATCAGTTGATAGCAGATGCTGTTTCCAGTCCTAACCATGGAGATTCACCAAATTTATTAACTGCAGACAATCCTCAGCTCTCTGCCTTGTTGGTTGGAAAAGCCAATGACAATGTGGGTACTGGAACCTGTGACAAAGTCAATAACATCCACCCAGCTGTTCATACAAAGACTGATCATTCTGTTGCCTCTTCACCCTCTTCAGCCATTTCCACAGCAACACCTTCCCCTAAATCCACTGAGCAGGCAAGCATAAACAGTGTTACCAGCCTTAACAGTCCTCACAGTGGAATACACACAGTCAATGGAGAGGGGCTGGAGAACTCACAGAGCTCTACAAAAGTAGACCTGCCTTTAGTTAGCCACAGATCTACTTCTCAGATCATACCATCAATGTCAGGGCTCACTGCAACCTCTACCTCCCAGGTTCATGCCTTTCTTCTGCCTCAGCCTCCAGAGTAGCTGGGACTACAGGCACCCGCCACCACGCCCAGCTAATTTTT-TGTATCTTTAGTAGAGATGGGGTTTCACCGTGTTAGCCAGGATAGTCTCGATCTCCTGACCTCG----------------TAATCTGCCTGCCTTGGCCTCCCAAAGTGCTGGGATTACAGGCGTGAGCCACCGCGCCCAGCCGACGGTTTC
			ATTTTTTT
			--AATTAT
			GATGCATATAGCCGAGATTTGACACAGAATCTTAAAAATAGAACCTTTATTTCTGAGGAAAAATTTTATA-----TTAATTAGCCAAGTAAAAGTTTTTCTTCCACTCTCTTTGATGTGGTTATATTACAAATTACAATATCATATTTTAGTTTCTT----ACTATATTTTATGTAGGTATATAA
		</sequence>
		<sequence>
			<taxon idref="M.mulatta"/>
			TGCTGACACCTAGCTGCATCTGTACCCCAACACCTAGCTGACAATGTACCCCTGCCCTGCCCTGGCAGGGCCCTGAGCGTGTGCTGTCCCCGCAGGTTCTGGACGTGGCATGACGAGCGCTTCCTCTACATGCTCATGGAGTATGTGCCGGGCGGGGAGCTCTTCAGCTACCTGCGCAACCGGGGGCGCTTCTCCAGCACCACAGGGCTCTTCTACTCTGCGGAGATCATCTGTGCCATCGAGTACCTGCACTTCAAGGAGATCGTCTACAGAGACTTGAAGCCGGAGAACATCCTGCTGGATAGGGATGGCCACATCAAGCTCACGGACTTTGGATTTGCCAAGAAGCTGGTAGACAGGTAAGAGGAATGTGAGCTCAGACGGGATCTACGCTGCTTGGCAATAAGAAAGATCATGGTAGTTGTGGCAGGTCAG-CAGGGAAAGACTGGGAACCAGAGTTTAACTTTCATGTGTGGGAGACACTTGCAGCCAGGGATGAGAGAGCCAGGTTGACC-------TTGTTTAAGTGGGCTGTGATTGCTGGCAACTTCAGTTGGACTGGAGGCCATTATC-CTAAGTGAAGTAACTCAGAAATGGAAAACCAAATAGGATGTGTT----CTTATAGGTGGGAGAGGGGGTAGCCTGGTTGGGCGGAGTTGAGAGGGGTGTTGGGGGCGGAGAAATGAAAGTTTCATTACAAAAGTTAAGGTAACAAAGAATCTGGTAGAAGTAAGTTGTGGATAGTAAATTAAGTTTCAAAATCTGGCACCTTTCAGTTTTGTCGCAGCCTCCTTGTTTTTGACAATGCAATCATATGCTTCTGCCATGTTAAGCGTATTTAACACTGATGGTTACAGTCCAGCTGCGCAACAGAATATTCCTGCTCTCCGGAGAAGCTCTTCCTTCATTTGCACTGAAAGCTGTAGCTCTAAGTATCAGTGTGAAGCAGGAGAAAACAGTAAAGGCAGCGTCCAGGATAAAGTGAAGCGACCCATGAACGCATTCATTGTGTGGTCTCGCGATCAGAGGCGCAAGATGGCTCTAGAGAATCCCAAAATGCGAAACTCAGAGATCAGCAAGCAGCTGGGATACCAGTGGAAAATGCTTACCGAAGCCGATAAATGGCCATTCTTCCAGGAGGCACAGAAACTACAGGCCATGCATAGAGAGAAATACCCGAATTATAAGTATCGACCTCGTCGGAAGGCGAAGATGCTGCAAAACAGTTGCAGTTTGCTTCCGGCAGATCCCTCTTCGGTACCCTGCAGAGAAGTGTAC---AACAACAGGTTG------------TACAGGGATGACTGTACCAAAGCCACGCACTCAAGAATGCAGCACCAGTTAGGCCACTTACCGCCCATCAACACAGCCAGCTCACCGCAGCAACGGGACCGCTACAGCCACTCGACAAAGCTATAAAATATTCCTGGGGCCATAATGGCAAAGAAAACACTGCTGCTTCTCTGGCTGGAGTCACCTGAGCCAATGGTAAACCTGCCTCTCTGTTTCTCACCAGTACCCTTCCTATGGTTACGAGCCCATGGGTGGATGGCTGCACCACCAAATCATCCCCGTGCTGTCCCAACAGCACCCCCTGACTCACACCCTTCAGCCTCATCACTACATCCCAGTGGTGCCAGCTCAGCAGCCCGTGCTCCCCCAACAACCAATGATGCCCGTTCCTGGCCAACACTCCATGACTCCAACCCAACACCACCAGCCAAACCTCCCTCCGCCCGCCCAGCAGCCCTACCAGCCCCAGCCTGTTCAGCCACAGCCTCACCAGCCCATGCAGCCCCAGCCACCTGTGCACCCCATGCAGCCCCTGCTGCCACAGCCACCTCTGCCTCCGATGTTCCCCATGCAGCCCCTGCCCCCCATACTTCCTGATCTGACTCTGGAAGCTTGGCCAGCAACAGACAAGACCAAGCAGGAGGAAGTGGTGAGTATACCTTGAAGCCACTACAATGCAAATCCTG
			
			
			TTCCCGAACACCTTGCCAAGAAGAAGTACCACTGTACTGACTGTGATTACACTACCAACAAGAAGATAAGTTTACATAACCACCTGGAGAGCCACAAGCTGACCAGCAAGGCAGAGAAGGCCATTCAATGTGATGAGTGTGGGAAGCATTTTTCTCATGCGGGGGCTTTGTTTACTCACAAAATGGTGCACAAGGAAAAAGGGGCCAACAAAATGCACAAGTGTAAATTCTGTGAATATGAGACAGCTGAACAGGGGTTATTGAATCGCCACCTCTTGGCAGTCCACAGCAAGAACTTTCCTCATATTTGTGTGGAGTGTGGTAAAGGTTTCCGACACCCATCGGAACTCAAAAAGCACATGCGAATCCATACAGGGGAGAAGCCATACCAATGCCAGTACTGCGAATATAGGTCTGCAGACTCTTCCAACTTGAAAACACATATAAAAACAAAGCATAGTAAAGAGATGCCATTCAAGTGTGATATTTGTCTTCTGACTTTCTCAGATACCAAAGAAGTGCAGCAGCATACTCTTGTCCACCAAGAAAACAAAACACACCAGTGTTTGCATTGTGACCACAAGAGTTCAAACTCAAGTGATTTGAAACGACACGTAATTTCAGTTCATACAAAAGACTATCCTCATAAGTGTGAGATGTGCGAGAAAGGCTTTCACAGGCCTTCAGACAGCCACATGTCTCTTTGTGTTTCCTATGACAGATAATCATTCAAAGCCAATGGAAATAGACGGGGATGTTGAAATTCCACCCAACAAAGCCACAGTCCTTCGGGGCCACGAGTCCGAGGTGTTCATTTGTGCCTGGAACCCTGTCAGTGATTTGCTAGCTTCTGGGTAAGGAAGTCAGGATGGGGATGCTCTGGGGTCAGGGAGATGCAAGCTGCTTGCCTTTCCC-AGAGTTCTGCCTTAAGGAACATGCACTACCCTTCTTACCCCAGTGTGGGCAGACCAAGGAATGGGCGGCTCTTTCAACCACTGCTGTACGTGTCTCGTATTGTGAAGAAGCCTTAGTTCCAAGTCATTTTCTCGGTGGGGTGAAG-------TTAGGCAGTTAAATTTACCAAATGCAAAGATGACAAGGAGGGAAACAGGGATCCACTGGTATGAAAAAGACAGAAGAGCACATGCCGACGATATTACCTGGCTAGAGAGTAAGTGGCAGTGAG-TTCTCATCCCATTTGAACCAAATGCCAGAGGCTCCTGTGTTTTTATTCTGCAGATCAGGAGACTCAACTGCAAGGATATGGAACCTGAATGAGAATGGCAGCAGGGCCTCCACCCAGCTCGTGTTACGGCACTGTATACGAGAAGGGGGCCACGATGTCCCGAGTAACAAAGATGTCACCTCACTGGACTGGAACGTAAGCATCTTCCACCCTCTGGGCACTTTGAAATCAGTAAAATCTGCCAGCCAGGCATGGGCTGCAGTGATTGACACAGTAAAGCGCCTGCTAATTAAAAAATTGCCTCAGGTTCTTGCTATCCAACTCAAACGATTTGACTATGACTGGGAAAGAGAATGTGCAATTAAATTCAATGATTATTTTGAATTTCCTCGAGAGCTGGATATGGGACCTTACACAGTAACAGGTGTTGCAAAGCTGGAAAGGGATAATATAAACTCAGAAAATCAGTTGATTGAACAGAAAGAGCAGTCTGAAAATGAAACTACAGGAGGCACAAAGTACAGACTTATAGGTGTGCTTGTACACAGTGGTCAAGCAAGCGGTGGGCATTATTATTCTTACATCATTCAAAGGAATGGTAAAGATGATGAGAAAGATCACTGGTATAAGTTTGATGATGGAGATGTGTCAGAATGCAAAATGGATGATGATGAAGAAATGAAAAATCAGTGTTTTGGTGGAGAGTACATGGGAGAAGTATTTGATCACATGATGAAGCGCATGTCATATAGGCGGCAGAAGAGGTGGTGGAATGCTTACATACTTTTTTATGAACAAAT
			GGAT
			ATGA
			TAGATGAAGATGATGAGATGATAAGATATATATCAGAGCTAACTATTGCAAGACCCCATCAGATCATTATGTCACCAGCCATTGAGAGAAGTGTACGGAAACAAAATGTGCAATTTATGCATAACCGAATGCAATATAGTTTAGAGTATTTTCAGTTTGTGAAAAAACTGCTTACATGTAATGGTGTTTATTTAAACCTTGCTCCAGGTAAGCTTTGGAAGTAGCTTCTTACTAATAAAGAATTGGATGCCAGACAAGGGCGAGGGTGGACTGCTGACCTACTTTCCCCCTCTTCTGGACATGATAGATTGTGGCCTTCAAGGAAGGGGAACAGAAGGAAAAGGAAGGTATCCTGCAGCTGCGTCGCACCAACTCAGCCAAGCCCAGTCCACTGACACCATCCCTCATGGCCGCCTCTGCGACTTCTATGTGTGTGTGTGGCCAGGTGCCCATTGGGGTGGGAGCTCTGCAGTGTGACCTCTGTCAGGACTGGTTCCATGGGCAATGTGTGTCAGTGCCCCGTCTCCTCACCTCTCCAAGGCCCAGTCTCACGTCGTCTCCACTGCTGGCCTGGTGGGAATGGGACACAAAATTCCTGTGTCCACTGTGTATGCGCTCACGACGGCCACGCCTAGAGACAATCCTAGCCTTGCTAGTTGCCCTGCAGAGACTGCCTGTGCGGCTGCCTGAAGGTGAGGCTCTTCAGTGTCTCACAGAGAGGGCCATTGGCTGGCAAGACCGTGCCAGAAAGGCTCTGGCTTCTGAGGATGTGACTGCTCTGTTGCAACAGCTGGCTGAGCTTCGCCAACAGCTACAGGCCAAACCTAGATCAGAGGAGGCCTCGGTCTGCACTTTAGCCACTGCCTGTGACCCTATCAGAGGAGGCAGTGGGAACACTGTTTCTAAGGTGAGCTTTCCAGGCTGGCCATTGTTCTCACATTTAGGTCTTCTAGCCCCTGTCCTCCTCT-TGGCTCCAGTTTTGT---TTTTTTTTTAGGGGCTTCATAAAAGTCAGAGTTCATGTGTGTCAGGACCTAATGAAGAACAACCTCTGTTTTCCACTGAGTCTGCCCAGTATCAGCAGGCAACTAGCACTGGTATTAAGAAGCCCAATGAACATCTCACTCTGCCTAGTAATTCGGTACCACAGAAGAATGCTGACAGTCACTTCTCCTCTCATATTGCTACCTCAGGTGGACAACAAGGCATTATTTTTACCAAAGAGAGCAAGCCTTCAAAACATCAATCCTTGGTGCCTGAAACAAGCAGGCATACTGGAGATACATCTAATGGCTGCGCTGATGTCAAGGGACTTTCTAACCATGTTCATCAGTTGATAGCAGATGCTGTTTCCAGTCCTAACCATGGAGATTCACCAAATTTATTAATTGCAGACAATCCTCAGCTCTCTGCCTTGTTGGTTGGAAAAGCCAATGACAATGTGGGTACTGGAACCTGTGACAAAGTCAATAACATCTACCCAGCTGTTCATACAAAGACTGATCATTCTGTTGCCTCTTCACCCTCTTCAGCCATTTCCACAGCAACACCTTCCCCTAAATCCACTGAGCAGGCAAGCATAAACAGTGTTACCAGCCTTAACAGTCCTCACAGTGGAATACACACAATCAATGGAGAGGGGCTGGAGAACTCACAGAGCTCTACAAAAGTAGACCTGCCTTTAGTTAGCCACAGATCTACTTCTCAGATCATACCATCAATGTCAGGGCTCACTGCAACCTCCACCTCCCAGGTTCATGCCTTTCTCCTGCCTCAGCCTCCAGAGTAGCTGGGACTACAGGCGCCCGCCACCACGCCCAGCTAGTTTTT-TGTATCTTTAGTAGAGATGGGGTTTCACCGTGTTAGCCAGGATAGTCTCGATCTCCTGACCTCG----------------TAATCTGCCTGCCTTGGCCTCCCAAAGTGCTGGGATTACAGGCGGGAGCCACCGCGCCCAGCCGACGGTTTC
			ATTTTTTT
			--AATTAT
			GATGCATATAGCCGAGATTTGACACAGAATCTTAAAAATAGAACCTTTATTTCTGAGGAAAAATTTTATA-----TTAATCAGCCAAGTAAAAGTTTTTCTTCCACTCTCTTTGATGTGGTTATATTACAAATTACAATATCATATTTTAGTTTCTT----ACTATAATTTATGTAGGTATATAA
		</sequence>
		<sequence>
			<taxon idref="M.arctoids"/>
			TGCTGACACCTAGCTGCATCTGTACCCCAACACCTAGCTGACAATGTACCCCTGCCCTGCCCTGGCAGGGCCCTGAGCGTGTGCTGTCCCCACAGGTTCTGGACATGGCATGACGAGCGCTTCCTCTACATGCTCATGGAGTACGTGCCGGGCGGGGAGCTCTTCAGCTACCTGCGCAACCGGGGGCGCTTCTCCAGCACCACGGGGCTCTTCTACTCTGCGGAGATCATCTGTGCCATCGAGTACCTGCACTTCAAGGAGATCGTCTACAGAGACTTGAAGCCGGAGAACATCCTGCTGGATAGGGATGGCCACATCAAGCTCACGGACTTTGGATTTGCCAAGAAGCTGGTAGACAGGTAAGAGGAATGTGAGCTCAGACGGGATCTACGCTGCTTGGCAATAAGAAAGATCGTGGTAGTTGTGGCAGGTCAG-CAGGGAAAGACTGGGAACCAGAGTTTAACTTTCATGTGTGGGAGACACTTGCAGCCAGGGATGAGAGAGCCAGGTTGACC-------TTGTTTAAGTGGGCTGTGATTGCTGGCAACTTCAATTGGACTGGAGGCCATTATC-CTAAGTGAAGTAACTCAGAAATGGAAAACCAAATAGGATGTGTT----CTTATAGGTGGGAGAGGGGGTAGCCTGGTTGGGCGGAGTTGAGAGGGGTGTTGGGGGCGGAGAAATGAAAGTTTCATTACAAAAGTTAAGGTAACAAAGAATCTGGTAGAAGTAAGTTGTGGATAGTAAATTAAGTTTCAAAATCTGGCACCTTTCAGTTTTGTCCCAGCCTCCTTGTTTTTGACAATGCAATCATATGCTTCTGCCATGTTAAGCGTATTTAACACTGATGGTTACAGTCCAGCTGCGCAACAGAATATTCCTGCTCTCCGGAGAAGCTCTTCCTTCATTTGCACTGAAAGCTGTAGCTCTAAATATCAGTGTGAAGCAGGAGAAAACAGTAAAGGCAGCGTCCAGGATAGAGTGAAGCGACCCATGAACGCATTCATTGTGTGGTCTCGCGATCAGAGGCGCAAGATGGCTCTAGAGAATCCCAAAATGCGAAACTCAGAGATCAGCAAGCAGCTGGGATACCAGTGGAAAATGCTTACCGAAGCCGATAAATGGCCATTCTTCCAGGAGGCACAGAAACTACAGGCCATGCATAGAGAGAAATACCCGAATTATAAGTATCGACCTCGTCGGAAGGCGAAGATGCTGCAAAACAGTTGCAGTTTGCTTCCGGCAGATCCCTCTTCGGTACCCTGCAGAGAAGTGTAC---AACAACAGGTTG------------TACAGGGATGACTGTACCAAAGCCACGCACTCAAGAATGCAGCACCAGTTAGGCCACTTACCGCCCATCAACACAGCCAGCTCACCGCAGCAACGGGACCGCTACAGCCACTCGACAAAGCTATAAAATATTCCTGGGGCCATAATGGCAAAGAAAACACTGCTGCTTCTCTGGTTGGAGTCACCTGAGCCAATGGTAAACCTGCCTCTCTGTTTCTCACCAGTACCCTTCCTATGGTTACGAGCCCATGGGTGGATGGCTGCACCACCAAATCATCCCCGTGCTGTCCCAACAGCACCCCCCGACTCACACCCTGCAGCCTCATCACCACATCCCAGTGGTGCCAGCTCAGCAGCCCGTGCTCCCCCAGCAACCAATGATGCCCGTTCCTGGCCAACACTCCATGACTCCAACCCAACACCACCAGCCAAACCTCCCTCCGCCCGCCCAGCAGCCCTACCAGCCCCAGCCTGTTCAGCCACAGCCTCACCAGCCCATGCAGCCCCAGCCACCTGTGCACCCCATGCAGCCCCTGCTGCCACAGCCACCTCTGCCTCCGATGTTCCCCATGCAGCCCCTGCCCCCCATACTTCCTGATCTGACTCTGGAAGCTTGGCCAGCAACAGACAAGACCAAGCAGGAGGAAGTGGTGAGTATACCTTGAAGCCACTACAATGCAAATCCTG
			
			
			TTCCCGAACACCTTGCCAAGAAGAAGTACCACTGTACTGACTGTGATTACACTACCAACAAGAAGATAAGTTTACATAACCACCTGGAGAGCCACAAGCTGACCAGCAAGGCAGAGAAGGCCATTCAATGTGATGAGTGTGGGAAGCATTTTTCTCATGCGGGGGCTTTGTTTACTCACAAAATGGTGCACAAGGAAAAAGGGGCCAACAAAATGCACAAGTGTAAATTCTGTGAATATGAGACAGCTGAACAGGGGTTATTGAATCGCCACCTCTTGGCAGTCCACAGCAAGAACTTTCCTCATATTTGTGTGGAGTGTGGTAAAGGTTTCCGACACCCATCGGAACTCAAAAAGCACATGCGAATCCATACAGGGGAGAAGCCATACCAATGCCAGTACTGCGAATATAGGTCTGCAGACTCTTCCAACTTGAAAACACATATAAAAACAAAGCATAGTAAAGAGATGCCATTCAAGTGTGATATTTGTCTTCTGACTTTCTCAGATACCAAAGAAGTGCAGCAGCATACTCTTGTCCACCAAGAAAACAAAACACACCAGTGTTTGCATTGTGACCACAAGAGTTCAAACTCAAGTGATTTGAAACGACACGTAATTTCAGTTCATACAAAAGACTATCCTCATAAGTGTGAGATGTGCGAGAAAGGCTTTCACAGGCCTTCAGAAAGCCACATGTCTCTTTGTGTTTCCTATGACAGATAATCATTCAAAGCCAATGGAAATAGACGGGGATGTTGAAATTCCACCCAACAAAGCCACAGTCCTTCGGGGCCACGAGTCCGAGGTGTTCATTTGTGCCTGGAACCCTGTCAGTGATTTGCTAGCTTCTGGGTAAGGAAGTCAGGATGGGGATGCTCTGGGGTCAGGGAGATGCAAGCTGCTTGCCTTTCCC-GGAGTTCTGCCTTAAGGAACATCCACTACCCTTCTTACCCCAGTGTGGGCAGACCAAGGAATGGGCGGCTCTTTCAACCACTGCTGTTCGTGTCTCGTATTGTGAAGAAGCCTTAGTTCCAAGTCATTTTCTCGGTGGGGTGAAG-------TTAGGCAGTTAAATTTACCAAATGCAAAGATGACAAGGAGGGAAACAGGGATCCACTGGTATGAAAAAGACAGAAGAGCACATGCCGWCGATATCACCTGGCTAGAGAGTAAGCGGCAGTGAG-TTCTCATCCCATTTGAACCAAATGCCAGAGGCTCCTGTGTTTTTATTCTGCAGATCAGGAGACTCAACTGCAAGGATATGGAACCTGAATGAGAATGGCAGCAGGGCCTCCACCCAGCTCGTGTTACGGCACTGTATACGAGAAGGGGGCCACGATGTCCCGAGTAACAAAGATGTCACCTCACTGGACTGGAACGTAAGCATCTTCCWCCCTCTGGGCACTTTGAAATCGGTAAAATCTGCCAGCCA-----------------TTGACACAGTAAAGCGCCTGCTAATTAAAAAATTGCCTCGGGTTCTTGCTATCCAACTCAAACGATTTGACTATGACTGGGAAAGAGAATGTGCAATTAAATTCAATGATTATTTTGAATTTCCTCGAGAGCTGGATATGGGACCTTACACAGTAACAGGTGTTGCAAAGCTGGAAAGGGATAATATAAACTCAGAAAATCAGTTGATTGAACAGAAAGAGCAGTCTGAAAATGAAACTACAGGAGGCACAAAGTACAGACTTATAGGTGTGCTTGTACACAGTGGTCAAGCAAGCGGTGGGCATTATTATTCTTACATCATTCAAAGGAATGGTAAAGATGATGAGAAAGATCACTGGTATAAGTTTGATGATGGAGATGTGTCAGAATGCAAAATGGATGATGATGAAGAAATGAAAAATCAGTGTTTTGGTGGAGAGTACATGGGAGAAGTATTTGATCACATGATGAAGCGCATGTCATATAGGCGGCAGAAGAGGTGGTGGAATGCTTACATACTTTTTTATGAACAAAT
			GGAT
			ATGA
			TAGATGAAGATGATGAGATGATAAGATATATATCAGAGCTAACTATTGCAAGACCCCATCAGATCATTATGTCACCAGCCATTGAGAGAAGTGTACGGAAACAAAATGTGCAATTTATGCATAACCGAATGCAATATAGTTTAGAGTATTTTCAGTTTGTGAAAAAACTGCTTACATGTAATGGTGTTTATTTAAACCTTGCTCCAGGTAAGCTTTGGAAGTAGCTTCTTACTAATAAAGAATAGGATGCCAGACAAGGGCGAGGGTGGACTGCTGACCTACTTTCCCCCTCTTCTGGACATGATAGATTGTGGCCTTCAAGGAAGGGGAACAGAAGGAAAAGGAAGGTATCCTGCAGCTGCGTCGCACCAACTCAGCCAAGCCCAGTCCACTGACACCATCCCTCATGGCCTCCTCTGCGACTTCTATGTGTGTGTGTGGCCAGGTGCCAGCTGGGGTGGGAGCTCTGCAGTGTGACCTCTGTCAGGACTGGTTCCATGGGCAATGTGTGTCAGTGCCCCGTCTCCTCACCTCTCCAAGGCCCAGTCTCACGTCATCTCCACTGCTGGCCTGGTGGGAATGGGACACAAAATTCCTGTGTCCACTGTGTATGCGCTCACGACGGCCACGCCTAGAGACAATCCTAGCCTTGCTAGTTGCCCTGCAGAGACTGCCTGTGCGGCTGCCTGAAGGTGAGGCTCTTCAGTGTCTCACAGAGAGGGCCATTGGCTGGCAAGACCGTGCCAGAAAGGCTCTGGCTTCTGAGGATGTGACTGCTCTGTTGCAACAGCTGGCTGAGCTTCGCCAACAGCTACAGGCCAAACCTAGATCAGAGGAGGCCTCGGTCTACACTTTAGCCACTGCCTGTGACCCTATCAGAGGAGGCAGTGGGAACACTGTTTCTAAGGTGAGCTTTCCAGGCTGGCCATTGTTCTCACATTTAGGTCTTCTAGCCCCTGTCCTCCTCT-TGGCTCCAGTTTTGTTTTTTTTTTTTTAGGGGCTTCATAAAAGTCAGAGTTCATGTGTGTCAGGACCTAATGAAGAACAACCTCTGTTTTCCACTGAGTCTGCCCAGTATCAGCAGGCAACTAGCACTGGTATTAAGAAGCCCAATGAACATCTCACTCTGCCTAGTAATTCGGTACCACAGAAGAATGCTGACAGTCACTTCTCCTCTCATATTGCTACCTCAGGTGGACAACAAGGCATTATTTTTACCAAAGAGAGCAAGCCTTCAAAACATCAATCCTTGGTGCCTGAAACAAGCAGGCATACTGGAGATACATCTAATGGCTGCGCTGATGTCAAGGGACTTTCTAACCATGTTCATCAGTTGATAGCAGATGCTGTTTCCAGTCCTAACCATGGAGATTCACCAAATTTATTAATTGCAGACAATCCTCAGCTCTCTGCCTTGTTGGTTGGAAAAGCCAATGACAATGTGGGTACTGGAACCTGTGACAAAGTCAATAACATCCACCCAGCTGTTCATACAAAGACTGATCATTCTGTTGCCTCTTCACCCTCTTCAGCCATTTCCACAGCAACACCTTCCCCTAAATCCACTGAGCAGGCAAGCATAAACAGTGTTACCAGCCTTAACAGTCCTCACAGTGGAATACACAGAGTCAATGGAGAGGGGCTGGAGAACTCACAGAGCTCTACAAAAGTAGACCTGCCTTTAGTTAGCCACAGATCTACTTCTCAGATCATACCATCAATGTCA-----------------------------------------------------------------------------------------------------------------------------------------------------------------------------------------------------------------------------------------------------------------
			--------
			--------
			-----------------------------------------------------------------------------------------------------------------------------------------------------------------------------------------
		</sequence>
		<sequence>
			<taxon idref="M.fasc_242"/>
			TGCTGACACCTAGCTGCATCTGTACCCCAACACCTAGCTGACAATGTACCCCTGCCCTGCCCTGGCAGGGCCCTGAGCGTGTGCTGTCCCCGCAGGTTCTGGACGTGGCATGACGAGCGCTTCCTCTACATGCTCATGGAGTACGTGCCGGGCGGGGAGCTCTTCAGCTACCTGCGCAACCGGGGGCGCTTCTCCAGCACCATGGGGCTCTTCTACTCTGCGGAGATCATCTGTGCCATCGAGTACCTGCACTCCAAGGAGATCGTCTACAGAGACTTGAAGCCGGAGAACATCCTGCTGGATAGGGATGGCCACATCAAGCTCACGGACTTTGGATTTGCCAAGAAGCTGGTAGACAGGTAAGAGGAATGTGAGCTCAGACGGGATCTACGCTGCTTGGCAATAAGAAAGATCGTGGTAGTTGTGGCAGGTCAG-CAGGGAAAGACTGGGAACCAGAGTTTAACTTTCATGTGTGGGAGACACTTGCAGCCAGGGATGAGAGAGCCAGGTTGACC-------TTGTTTAAGTGGGCTGTGATTGCTGGCAACTTCAATTGGACTGGAGGCCATTATC-CTAAGTGAAGTAACTCAGAAATGGAAAACCAAATAGGATGTGTT----CTTATAGGTGGGAGAGGGGGTAGCCTGGTTGGGCGGAGTTGAGAGGGGTGTTGGGGGCGGAGAAATGAAAGTTTCATTACAAAAGTTAAGGTAACAAAGAATCTGGTAGAAGTAAGTTGTGGATAGTAAATTAAGTTTCAAAATCTGGCACCTTTCAGTTTTGTCGCAGCCTCCTTGTTTTTGACAATGCAATCATATGCTTCTGCCATGTTAAGCGTATTTAACACAGATGGTTACAGTCCAGCTGCGCAACAGAATATTCCTGCTCTCCGGAGAAGCTCTTCCTTCATTTGCACTGAAAGCTGTAGCTCTAAGTATCAGTGTGAAGCAGGAGAAAACAGTAAAGGCAGCGTCCAGGATAAAGTGAAGCGACCCATGAACGCATTCATTGTGTGGTCTCGCGATCAGAGGCGCAAGATGGCTCTAGAGAATCCCAAAATGCGAAACTCAGAGATCAGCAAGCAGCTGGGATACCAGTGGAAAATGCTTACCGAAGCCGATAAATGGCCATTCTTCCAGGAGGCACAGAAACTACAGGCCATGCATAGAGAGAAATACCCGAATTATAAGTATCGACCTCGTCGGAAGGCGAAGATGCTGCAAAACAGTTGCAGTTTGCTTCCGGCAGATCCCTCTTCGGTACCCTGCAGAGAAGTGTAC------AACAGGTTG------------TACAGGGATGACTGTACCAAAGCCACGCACTCAAGAATGCAGCACCAGTTAGGCCACTTACCGCCCATCAACACAGCCAGCTCACCGCAGCAACGGGACCGCTACAGCCACTCGACAAAGCTATAAAATATTCCTGGGGCCATAATGGCAAAGAAAACACTGCTGCTTCTCTGGTTGGAGTCACCTGAGCCAATGGTAAACCTGCCTCTCTGTTTCTCACCAGTACCCTTCCTATGGTTACGAGCCCATGGGTGGATGGCTGCACCACCAAATCATCCCCGTGCTGTCCCAACAGCACCCCCCGACTCACACCCTGCAGCCTCATCACCACATCCCAGTGGTGCCAGCTCAGCAGCCCGTGCTCCCCCAACAACCAATGATGCCCGTTCCTGGCCAACACTCCATGACTCCAACCCAACACCACCAGCCAAACCTCCCTCCGCCCGCCCAGCAGCCCTACCAGCCCCAGCCTGTTCAGCCACAGCCTCACCAGCCCATGCAGCCCCAGCCACCTGTGCACCCCATGCAGCCCCTGCTGCCACAGCCACCTCTGCCTCCGATGTTCCCCATGCAGCCCCTGCCCCCCATACTTCCTGATCTGACTCTGGAAGCTTGGCCAGCAACAGACAAGACCAAGCAGGAGGAAGTGGTGAGTATACCTTGAAGCCACTACAATGCAAATCCTG
			
			
			TTCCCGAACACCTTGCCAAGAAGAAGTACCACTGTACTGACTGTGATTACACTACCAACAAGAAGATAAGTTTACATAACCACCTGGAGAGCCACAAGCTGACCAGCAAGGCAGAGAAGGCCATTCAATGTGATGAGTGTGGGAAGCATTTTTCTCATGCGGGGGCTTTGTTTACTCACAAAATGGTGCACAAGGAAAAAGGGGCCAACAAAATGCACAAGTGTAAATTCTGTGAATATGAGACAGCTGAACAGGGGTTATTGAATCGCCACCTCTTGGCAGTCCACAGCAAGAACTTTCCTCATATTTGTGTGGAGTGTGGTAAAGGTTTCCGACACCCATCGGAACTCAAAAAGCACATGCGAATCCATACAGGGGAGAAGCCATACCAATGCCAGTACTGCGAATATAGGTCTGCAGACTCTTCCAACTTGAAAACACATATAAAAACAAAGCATAGTAAAGAGATGCCATTCAAGTGTGATATTTGTCTTCTGACTTTCTCAGATACCAAAGAAGTGCAGCAGCATACTCTTGTCCACCAAGAAAACAAAACACACCAGTGTTTGCATTGTGACCACAAGAGTTCAAACTCAAGTGATTTGAAACGACACGTAATTTCAGTTCATACAAAAGACTATCCTCATAAGTGTGAGATGTGCGAGAAAGGCTTTCACAGGCCTTCAGAAAGCCACATGTCTCTTTGTGTTTCCTATGACAGATAATCATTCAAAGCCAATGGAAATAGACGGGGATGTTGAAATTCCACCCAACAAAGCCACAGTCCTTCGGGGCCACGAGTCCGAGGTGTTCATTTGTGCCTGGAACCCTGTCAGTGATTTGCTAGCTTCTGGGTAAGGAAGTCAGGATGGGGATGCTCTGGGGTCAGGGAGATGCAAGCTGCTTGCCTTTCCC-AGAGTTCTGCCTTAAGGAACATGCACTACCCTTCTTACCCCAGTGTGGGCAGACCAAGGAATGGGCGGCTCTTTCAACCACTGCTGTACGTGTCTCGTATTGTGAAGAAGCCTTAGTTCCAAGTCATTTTCTCGGTGGGGTGAAG-------TTAGGCAGTTAAATTTACCAAATGCAAAGATGACAAGGAGGGAAACAGGGATCCACTGGTATGAAAAAGACAGAAGAGCACATGCCGACGATATTACCTGGCTAGAGAGTAAGTGGCAGTGAG-TTCTCATCCCATTTGAACCAAATGCCAGAGGCTCCTGTGTTTTTATTCTGCAGATCAGGAGACTCAACTGCAAGGATATGGAACCTGAATGAGAATGGCAGCAGGGCCTCCACCCAGCTCGTGTTACGGCACTGTATACGAGAAGGGGGCCACGATGTCCCGAGTAACAAAGATGTCACCTCACTGGACTGGAACGTAAGCATCTTCCACCCCCTGGGCACTTTGAAATCAGTAAAATCTGCCAGCCAGGCATGGGCTGCACTGATTGACACAGTAAAGCGCCTGCTAATTAAAAAATTGCCTCAGGTTCTTGCTATCCAACTCAAACGATTTGACTATGACTGGGAAAGAGAATGTGCAATTAAATTCAATGATTATTTTGAATTTCCTCGAGAGCTGGATATGGGACCTTACACAGTAACAGGTGTTGCAAAGCTGGAAAGGGATAATATAAACTCAGAAAATCAGTTGATTGAACAGAAAGAGCAGTCTGAAAATGAAACTACAGGAGGCACAAAGTACAGACTTATAGGTGTGCTTGTACACAGTGGTCAAGCAAGCGGTGGGCATTATTATTCTTACATCATTCAAAGGAATGGTAAAGATGATGAGAAAGATCACTGGTATAAGTTTGATGATGGAGATGTGTCAGAATGCAAAATGGATGATGATGAAGAAATGAAAAATCAGTGTTTTGGTGGAGAGTACATGGGAGAAGTATTTGATCACATGATGAAGCGCATGTCATATAGGCGGCAGAAGAGGTGGTGGAATGCTTACATACTTTTTTATGAACAAAT
			GGAT
			ATGA
			TAGATGAAGATGATGAGATGATAAGATATATATCAGAGCTAACTATTGCAAGACCCCATCAGATCATTATGTCACCAGCCATTGAGAGAAGTGTACGGAAACAAAATGTGCAATTTATGCATAACCGAATGCAATATAGTTTAGAGTATTTTCAGTTTGTGAAAAAACTGCTTACATGTAATGGTGTTTATTTAAACCTTGCTCCAGGTAAGCTTTGGAAGTARCTTCTTACTAATAAAGAAWA--------------------------------------------------------------------------------------------------------------------------------------------------------------------------------------------------------------------------------------------------------------------------------------------------------------------------------------------------------------------------------------------------------------------------------------------------------------------------------------------------------------------------------------------------------------------------------------------------------------------------------------------------------------------------------------------------------------------------------------------------------------------TATTTTTTTTTTAGGGGCTTCATAAAAGTCAGAGTTCATGTGTGTCAGGACCTAATGAAGAACAACCTCTGTTTTCCACTGAGTCTGCCCAGTATCAGCAGGCAACTAGCACTGGTATTAAGAAGCCCAATGAACATCTCACTCTGCCTAGTAATTCGGTACCACAGAAGAATGCTGACAGTCACTTCTCCTCTCATATTGCTACCTCAGGTGGACAACAAGGCATTATTTTTACCAAAGAGAGCAAGCCTTCAAAACATCAATCCTTGGTGCCTGAAACAAGCAGGCATACTGGAGATACATCTAATGGCTGCGCTGATGTCAAGGGACTTTCTAACCATGTTCATCAGTTGATAGCAGATGCTGTTTCCAGTCCTAACCATGGAGATTCACCAAATTTATTAATTGCAGACAATCCTCAGCTCTCTGCCTTGTTGGTTGGAAAAGCCAATGACAATGTGGGTACTGGAACCTGTGACAAAGTCAATAACATCCACCCAGCTGTTCATACAAAGACTGATCATTCTGTTGCCTCTTCACCCTCTTCAGCCATTTCCACAGCAACACCTTCCCCTAAATCCACTGAGCAGGCAAGCATAAACAGTGTTACCAGCCTTAACAGTCCTCACAGTGGAATACACACAGTCAATGGAGAGGGGCTGGAGAACTCACAGAACTCTACAAAAGTAGACCTGCCTTTAGTTAGCCACAGATCTACTTCTCAGATCATACCATCAA----------------------------------------------------------------------------------------------------------------------------------------------------------------------------------------------------------------------------------------------------------------------
			--------
			--------
			-----------------------------------------------------------------------------------------------------------------------------------------------------------------------------------------
		</sequence>
		<sequence>
			<taxon idref="M.fasc_1929"/>
			TGCTGACACCTAGCTGCATCTGTACCCCAACACCTAGCTGACAATGTACCCCTGCCCTGCCCTGGCAGGGCCCTGAGCGTGTGCTGTCCCCGCAGGTTCTGGACGTGGCATGACGAGCGCTTCCTCTACATGCTCATGGAGTACGTGCCGGGCGGGGAGCTCTTCAGCTACCTGCGCAACCGGGGGCGCTTCTCCAGCACCATGGGGCTCTTCTACTCTGCGGAGATCATCTGTGCCATCGAGTACCTGCACTCCAAGGAGATCGTCTACAGAGACTTGAAGCCGGAGAACATCCTGCTGGATAGGGATGGCCACATCAAGCTCACGGACTTTGGATTTGCCAAGAAGCTGGTAGACAGGTAAGAGGAATGTGAGCTCAGACGGGATCTACGCTGCTTGGCAATAAGAAAGATCGTGGTAGTTGTGGCAGGTCAG-CAGGGAAAGACTGGGAACCAGAGTTTAACTTTCATGTGTGGGAGACACTTGCAGCCAGGGATGAGAGAGCCAGGTTGACC-------TTGTTTAAGTGGGCTGTGATTGCTGGCAACTTCAATTGGACTGGAGGCCATTATC-CTAAGTGAAGTAACTCAGAAATGGAAAACCAAATAGGATGTGTT----CTTATAGGTGGGAGAGGGGGTAGCCTGGTTGGGCGGAGTTGAGAGGGGTGTTGGGGGCGGAGAAATGAAAGTTTCATTACAAAAGTTAAGGTAACAAAGAATCTGGTAGAAGTAAGTTGTGGATAGTAAATTAAGTTTCAAAATCTGGCACCTTTCAGTTTTGTCGCAGCCTCCTTGTTTTTGACAATGCAATCATATGCTTCTGCCATGTTAAGCGTATTTAACACTGATGGTTACAGTCCAGCTGCGCAACAGAATATTCCTGCTCTCCGGAGAAGCTCTTCCTTCATTTGCACTGAAAGCTGTAGCTCTAAGTATCAGTGTGAAGCAGGAGAAAACAGTAAAGGCAGCGTCCAGGATAAAGTGAAGCGACCCATGAACGCATTCATTGTGTGGTCTCGCGATCAGAGGCGCAAGATGGCTCTAGAGAATCCCAAAATGCGAAACTCAGAGATCAGCAAGCAGCTGGGATACCAGTGGAAAATGCTTACCGAAGCCGATAAATGGCCATTCTTCCAGGAGGCACAGAAACTACAGGCCATGCATAGAGAGAAATACCCGAATTATAAGTATCGACCTCGTCGGAAGGCGAAGATGCTGCAAAACAGTTGCAGTTTGCTTCCGGCAGATCCCTCTTCGGTACCCTGCAGAGAAGTGTAC------AACAGGTTG------------TACAGGGATGACTGTACCAAAGCCACGCACTCAAGAATGCAGCACCAGTTAGGCCACTTACCGCCCATCAACACAGCCAGCTCACCGCAGCAACGGGACCGCTACAGCCACTCG--------ATAAAATATTCCTGGGGCCATAATGGCAAAGAAAACACTGCTGCTTCTCTGGTTGGAGTCACCTGAGCCAATGGTAAACCTGCCTCTCTGTTTCTCACCAGTACCCTTCCTATGGTTACGAGCCCATGGGTGGATGGCTGCACCACCAAATCATCCCCGTGCTGTCCCAACAGCACCCCCCGACTCACACCCTGCAGCCTCATCACCACATCCCAGTGGTGCCAGCTCAGCAGCCCGTGCTCCCCCAACAACCAATGATGCCCGTTCCTGGCCAACACTCCATGACTCCAACCCAACACCACCAGCCAAACCTCCCTCCGCCCGCCCAGCAGCCCTACCAGCCCCAGCCTGTTCAGCCACAGCCTCACCAGCCCATGCAGCCCCAGCCACCTGTGCACCCCATGCAGCCCCTGCTGCCACAGCCACCTCTGCCTCCGATGTTCCCCATGCAGCCCCTGCCCCCCATACTTCCTGATCTGACTCTGGAAGCTTGGCCAGCAACAGACAAGACCAAGCAGGAGGAAGTGGTGAGTATACCTTGAAGCCACTACAATGCAAATCCTG
			
			
			T----------------------------------------------------------------------------------------------------------------------------------------------------------------------------------------------------------------------------------------------------------------------------------------------------------------------------------------------------------------------------------------------------------------------------------------------------------------------------------------------------------------------------------------------------------------------------------------------------------------------------------------------------------------------------------------------------------------AGCCACATGTCTCTTTGTGTTTCCTATGACAGATAATCATTCAAAGCCAATGGAAATAGACGGGGATGTTGAAATTCCACCCAACAAAGCCACAGTCCTTCGGGGCCACGAGTCCGAGGTGTTCATTTGTGCCTGGAACCCTGTCAGTGATTTGCTAGCTTCTGGGTAAGGAAGTCAGGATGGGGATGCTCTGGGGTCAGGGAGATGCAAGCTGCTTGCCTTTCCC-AGAGTTCTGCCTTAAGGAACATGCACTACCCTTCTTACCCCAGTGTGGGCAGACCAAGGAATGGGCGGCTCTTTCAACCACTGCTGTACGTGTCTCGTATTGTGAAGAAGCCTTAGTTCCAAGTCATTTTCTCGGTGGGGTGAAG-------TTAGGCAGTTAAATTTACCAAATGCAAAGATGACAAGGAGGGAAACAGGGATCCACTGGTATGAAAAAGACAGAAGAGCACATGCCGACGATATTACCTGGCTAGAGAGTAAGTGGCAGTGAG-TTCTCATCCCATTTGAACCAAATGCCAGAGGCTCCTGTGTTTTTATTCTGCAGATCAGGAGACTCAACTGCAAGGATATGGAACCTGAATGAGAATGGCAGCAGGGCCTCCACCCAGCTCGTGTTACGGCACTGTATACGAGAAGGGGGCCACGATGTCCCGAGTAACAAAGATGTCACCTCACTGGACTGGAACGTAAGCATCTTCCACCCCCTGGGCACTTTGAAATCAGTAAAATCTGCCAGCCAGGCATGGGCTGCAGTGA-------------------------------------------------------------------------------------------------------------------------------------------------------------------------------------------------------------------------------------------------------------------------------------------------------------------------------------------------------------------------------------------------------------------------------------------------------------------------------------------------------------------------------------------------------
			----
			----
			----------------------------------------------------------------------------------------------------------------------------------------------------------------------------------------------------------------------------------------------------------------------------------------------------------------------------------------------------------------------------------------------------------------------------------------------------------------------------------------------------------------------------------------------------------------------------------------------------------------------------------------------------------------------------------------------------------------------------------------------------------------------------------------------------------------------------------------------------------------------------------------------------------------------------------------------------------------------------------------------------------------------------------------------------------------------------------------------------------------------------------------------------------------------------------------------------------------------------------------------------------------------------------------------------------------------------------------------------------------------------------------------------------------------------------------------------------------------------------------------------------------------------------------------------------------------------------------------------------------------------------------------------------------------------------------------------------------------------------------------------------------------------------------------------------------------------------------------------------------------------------------------------------------------------------------------------------------------------------------------------------------------------------------------------------------
			--------
			--------
			-----------------------------------------------------------------------------------------------------------------------------------------------------------------------------------------
		</sequence>
		<sequence>
			<taxon idref="marmoset"/>
			-----------------------------------------------------------------------------------------------------------------------------------------------------------------------------------------------------------------------------------------------------------------------------------------------------------------------------------------------------------------------------------------------------------------------------------------------------------------------------------------------------------------------------------------------------------------------------------------------------------------------------------------------------------------TGGATGTAGGCTGGTTGGGCGGGGTTGAGAGGGTGCTGGGGGGCGGAGAAAGGTAAGTTGCATTACAAAAGTTAAGGTAACAACGAATTTGGTAAAAGTAAGTTTGGGATAGTAAAATGAGTTTCCCACTGTGTCATCTTGGAATTTTGTCGTACCCTACTTGTTTTTGAAAATGCAGTCTTATGCTTCCGCTATGTTGAGAGTATTTAACAGTGATGAATACAATCCAGCTGCGCTACAGAATATCCCTGATTCCGGGAAAAGCTCTTCCGTCATTTGGACTGACAACTCTAGCTCAAAGGATCAGTGGCAAACAGGAGAAAACAGTAAAGGCAGCGTCCAGAACAGAGTGAAGCGACCCATGAACGCTTTCATTGTGTGGTCTCGTGATCAAAGGCGCAAGATGGCTGTAGAGAATCCCCAAATGCGAAATTCAGAGATCAGCAAGCGGCTGGGATACCAGTGGAAATTGCTTACTGAAGCCGAAAAATGGCCATTCTTCCAGGAGGCACAGAAACTACAGGCCATGCACAGAGAGAAATACCCGAATTATAAGTATCGACCTCGTCGGAAGGCCAATATGCTGCAGAACAATGACAGTTTGCTTACCGCCGATCCATCTTCAGAACTCTGTGGTGAAATGCAAGCAGAGGACAGGTTGTTCACCTTCTCATACAGTGATAACAGTAAGAAATCCACCCAATCAACAATGGAACACCCGCTAGGCCTCTCACCGCCAGTCAACCCAGACAGCTCACCGCAGCAGCGGGACCGCTGCAGCCACTCGACAAATCT------------------------------------------------------------------------------------------------------------------------------------------------------------------------------------------------------------------------------------------------------------------------------------------------------------------------------------------------------------------------------------------------------------------------------------------------------------------------------------------------------------------------------------------------------------------------------------
			
			
			-TCCCGAACATCTTGCCAAGAAGAAGTACCACTGTACTGACTGTGATTACACTACCAACAAGAAGATAAGTTTACACAACCACCTGGAAAGCCACAAACTGACCAGCAAGGCAGAGAAGACCATTGAATGTGTTGAGTGTGGGAAGCATTTTTCTCATGCAGGGGCTTTGTTTACTCACAAAATGGTGCACAAAGAAAAGGGAGCCAACAAAATGCACAAGTGTAAATTCTGTGAATATGAGACAGCTGAACAAGGGTTATTGAATCGCCACCTCTTGGCAGTCCACAGCAAGAACTTTCCTCATATTTGTGTGGAGTGTGGTAAAGGTTTCCGTCACCCATCAGAACTCAAAAAGCACATGCGAATCCATACCGGGGAGAAGCCATACCAATGCCAATACTGCGAATATAGGTCTGCAGACTCTTCTAACTTGAAAACACATATAAAAACAAAGCATAGTAAAGAGATGCCATTCAAGTGTGACATTTGTCTTCTGACTTTCTCAGATACCAAAGAAGTGCAGCAACATACCCTTGTCCACCAAGAAAGCAGAACACACCAGTGTTTGCATTGTGACCACAAGAGTTCAAACTCAAGTGATTTGAAACGACATGTAATTTCAGTTCATACAAAAGACTATCCTCATAAGTGTGAGATGTGTGATAAAGGCTTTCACAGGCCTTCAGAA------------------------------------------------------------------------------------------------------------------------------------------------------------------------------------------------------------------------------------------------------------------------------------------------------------------------------------------------------------------------------------------------------------------------------------------------------------------------------------------------------------------------------------------------------------------------------------------------------------------------------------------------------------------------------------------------------------------------------------------------------------------------------------------------TGGACACAGTAAAGCGCCTGCTAATTAAAAAATTGCCTCTAGTTCTTGCTATCCAACTCAAATGATTTGACTATGACTGGGAAAGAGAATGTGCAATTAAGTTCAATGATTATTTTGAATTTCCTCAAAAGCTGGATATGGGACCTTACACAGTAGCAGGTGTTGAAAAGCTGGAGAACGATAATGTAAACTCAGAAAATCAGTTGATTGAACAGAAAGAGCAGTCGGAAAATTAAACTACAGGAAGCACAAAGTACAGACTGGTAGGTGTGCTTGTACACAGAGGTCAAGCAAGCAGTGGGCATTATGATTCTTACATCATTCAAAGGAATGATAAAGATGATGAGAGAGATCACTGGTATAAATTTGTTGATGGAGATGTAACAGAATGCAAAATGGATGATGATGAAGAAATGAAAAATCAGTGTTTTGGTGGAGAGTATGTGGGAGAAGTATTTGACCACATGATGAAGCGCATATCTTATAGGTGGCAGAAGAGGTGGTGGAATGCTTACATACTCTTTTATGAACAAAT
			GGAT
			ATAA
			TAGATGAAGATGATGAGATGATAAGACGTATATCAAAGCTAACTATTGCAAGACCCCATCAAATCATTTTGGCACCAGCTATTGAGAGAAGTGTACGGAAACAAAATGTGCAATTTACGCATAACCAAATGCAGTATAGTTTAGAGTATTTTCAGTTTGTGAAAAAGCTGCTTACATGTAATGGTATTTATTTAAACCTTACTCCAGGTAAGCTTTGGAAGTAGCTTCTTACTAATAAAGGATC-GGTGCCAGACAACGGCAAGGGTGGGCTGCTGACCTACATTCCTTCTCTTCTGGACATGGTAGATTGTGGCCTTCAAGGAGGGGGAACAGAAGGAGAAGAAGGGTATCCTGCAGCTGCGTCGTATCAACTCAGCCAAGCCCAGTCCACTGGCACCACACCCCATGGCCTGCTCTGCAACTTCTATCTGTGTGTGTGGGCAGGTTCCAGCTGGGGTGGGAGCTCTTCAGTGTGACCTGTGTCAGGACTGGTTCCATGGGCAATGTGTCTCGGTGCCCCGTCTCCTCAGCTCTCCAAGGCCCAATCTCACCTCATCTCCACTGCTGGCCTGGTGGGAATGGGACACAAAATTCCTGTGTCCACTGTGTATGCGCTCACGACGGCCACGCCTAGAGACAATCCTATCCTTGCTGGTTGCCCTGCAGAGACTGCCTGTCCGGCTGCCTGAGGGTGAGGCTCTTCAGTGTCTCACAGAGAGGGCCATTGGCTGGCAAGACCGTGCCAGAAAGGCTCTGGCCTCTGAGGATGTGACCGCTCTGTTGCGACAGCTGGCTGAGCTTCGCCAGCAGCTAGAGGCCAAACCCAGGCCAGAGGAGGTCCCCGCCTACACTTCAGCCATTGCCTTTGACCCTATCAGAAAAGGCAGTGGCAACACTATGTCTCAGGTGAGCTGTCCAGGCCACCCACTGTCCTCACATTTCTGACTTCTAGCCCCTGTCCTTTTGGCTTGATCCAGCTTTGT---TTTTTTTTTAGGGGCTTCATAAAAGTCAGAGTTCGTGTTTGTCAGGAACTACTGAAGAACAACTTCTGTTTTCCACTGGGTGTGCCCAGTATCATCAGGCAACTAGCACTGGTTTTAAGAAGCAGAATGAACATCTAACTTTGTGTAGTAATTCAGGACCACAGAAGGTCGCTGACAGTCACCTCCCTTCTCATATTGCTACCTCAAATGGACAACAAGGCATTATTTTTACCAAAGAGAGCAAGCCTTCAAAACATAGATCATTGGTACCTGAAACAAGCAGACATACTGGAGACACATCAAATGGCTCTGCTGATGTCAACGGACTTTCTAATCATGTTCATCATACGATAGCAGATGTTGTTTCCGGTCCTAATCATGGAGTTTCACCAAATTTATTAATTTCAGACAATCCTCAGCTTTCTGCCTTGTTGATTGGAAAAGCCAGTGACAGTATGGGTACTGGAACCTGTGACAAAGTCAATAATATTCGCCCAACTGTTCATACAAAGACTGACAATTCTGTTGTCTCTTTACCCTCTTCAGCCATTTCCACAGCAACATCTTCTCCTAAGTCCACTGAGCAGACAAGTACAAACAGTGTTACCAGCCTTAACAGTTCTCACAGTGGATTACACACAGTTAATGGAGAGGGGCTGGAGAACTCACAGAGTTCTACAAAAATAGACCTGCCTTTAGTTAGCCACAGATCTGCTTGTCAGATCATCCCATCGATGTCTGAGCTCACTGCAATCTCTGCCTCTTGGGTTCAAGCAATTCTCCTGCCTCAGCCTCCTGAGTAGCTGGCACTACAGGAGTGCACCACCACACCTAGCTAATTTTTAGGTGTTTTCCATAGAGACGAGATTTCACCGTGTTGACCCAGGTGATCTTGATCTGCTGACCTCGTGACCCACTCGCCTCCTGATCCGCTTGCCTCGGCCTCCCCAAGTGCTGGGATTACAGGCATGAGCCA-----------------TT--
			-TGGTTTT
			ATTATTGT
			GATGCACCCAGCAAAGATTTGACAAAGGACCTTAAAAATAGAACGTTTATATCTGAGGAAAAATTTTAGA-----TTAATCAGCCAACTAAA--TTTTTTTTTCCGTCCGTTTGATTTGGTTGTACTGCAAATCACAATGTCACGTTTTAGTTTTGGACTTACAATATTTTACATAGGGATATAG
		</sequence>
	</alignment>

	<!-- The unique patterns from 1 to end                                       -->
	<!-- npatterns=417                                                           -->
	<patterns id="patterns" from="1" strip="false">
		<alignment idref="alignment"/>
	</patterns>

	<!-- A prior assumption that the population size has remained constant       -->
	<!-- throughout the time spanned by the genealogy.                           -->
	<constantSize id="constant" units="substitutions">
		<populationSize>
			<parameter id="constant.popSize" value="0.018" lower="0.0"/>
		</populationSize>
	</constantSize>

	<!-- Generate a random starting tree under the coalescent process            -->
	<coalescentSimulator id="startingTree">
		<coalescentSimulator>
			<taxa idref="OldWorld"/>
			<constantSize idref="constant"/>
		</coalescentSimulator>
		<coalescentSimulator>
			<taxa idref="apes"/>
			<constantSize idref="constant"/>
		</coalescentSimulator>
		<taxa idref="taxa"/>
		<constantSize idref="constant"/>
	</coalescentSimulator>

	<!-- Generate a tree model                                                   -->
	<treeModel id="treeModel">
		<coalescentTree idref="startingTree"/>
		<rootHeight>
			<parameter id="treeModel.rootHeight"/>
		</rootHeight>
		<nodeHeights internalNodes="true">
			<parameter id="treeModel.internalNodeHeights"/>
		</nodeHeights>
		<nodeHeights internalNodes="true" rootNode="true">
			<parameter id="treeModel.allInternalNodeHeights"/>
		</nodeHeights>
	</treeModel>

	<!-- Taxon Sets                                                              -->
	<tmrcaStatistic id="tmrca(OldWorld)" includeStem="false">
		<mrca>
			<taxa idref="OldWorld"/>
		</mrca>
		<treeModel idref="treeModel"/>
	</tmrcaStatistic>
	<monophylyStatistic id="monophyly(OldWorld)">
		<mrca>
			<taxa idref="OldWorld"/>
		</mrca>
		<treeModel idref="treeModel"/>
	</monophylyStatistic>
	<tmrcaStatistic id="tmrca(apes)" includeStem="false">
		<mrca>
			<taxa idref="apes"/>
		</mrca>
		<treeModel idref="treeModel"/>
	</tmrcaStatistic>
	<monophylyStatistic id="monophyly(apes)">
		<mrca>
			<taxa idref="apes"/>
		</mrca>
		<treeModel idref="treeModel"/>
	</monophylyStatistic>

	<!-- Generate a coalescent likelihood                                        -->
	<coalescentLikelihood id="coalescent">
		<model>
			<constantSize idref="constant"/>
		</model>
		<populationTree>
			<treeModel idref="treeModel"/>
		</populationTree>
	</coalescentLikelihood>

	<!-- The strict clock (Uniform rates across branches)                        -->
	<strictClockBranchRates id="branchRates">
		<rate>
			<parameter id="clock.rate" value="1.0"/>
		</rate>
	</strictClockBranchRates>

	<!-- The HKY substitution model (Hasegawa, Kishino & Yano, 1985)             -->
	<HKYModel id="hky">
		<frequencies>
			<frequencyModel dataType="nucleotide">
				<frequencies>
					<parameter id="frequencies" value="0.25 0.25 0.25 0.25"/>
				</frequencies>
			</frequencyModel>
		</frequencies>
		<kappa>
			<parameter id="kappa" value="2.0" lower="0.0"/>
		</kappa>
	</HKYModel>

	<!-- site model                                                              -->
	<siteModel id="siteModel">
		<substitutionModel>
			<HKYModel idref="hky"/>
		</substitutionModel>
	</siteModel>

	<!-- Likelihood for tree given sequence data                                 -->
	<treeLikelihood id="treeLikelihood" useAmbiguities="false" stateTagName="states">
		<patterns idref="patterns"/>
		<treeModel idref="treeModel"/>
		<siteModel idref="siteModel"/>
		<strictClockBranchRates idref="branchRates"/>
	</treeLikelihood>

	<!-- Define operators                                                        -->
	<operators id="operators">
		<scaleOperator scaleFactor="0.75" weight="0.1">
			<parameter idref="kappa"/>
		</scaleOperator>
		<deltaExchange delta="0.01" weight="0.1">
			<parameter idref="frequencies"/>
		</deltaExchange>
		<subtreeSlide size="0.0018" gaussian="true" weight="15">
			<treeModel idref="treeModel"/>
		</subtreeSlide>
		<narrowExchange weight="15">
			<treeModel idref="treeModel"/>
		</narrowExchange>
		<wideExchange weight="3">
			<treeModel idref="treeModel"/>
		</wideExchange>
		<wilsonBalding weight="3">
			<treeModel idref="treeModel"/>
		</wilsonBalding>
		<scaleOperator scaleFactor="0.75" weight="3">
			<parameter idref="treeModel.rootHeight"/>
		</scaleOperator>
		<uniformOperator weight="30">
			<parameter idref="treeModel.internalNodeHeights"/>
		</uniformOperator>
		<scaleOperator scaleFactor="0.75" weight="3">
			<parameter idref="constant.popSize"/>
		</scaleOperator>
		<upDownOperator scaleFactor="0.75" weight="3">
			<up>
			</up>
			<down>
				<parameter idref="treeModel.allInternalNodeHeights"/>
			</down>
		</upDownOperator>
	</operators>

	<!-- Define MCMC                                                             -->
	<mcmc id="mcmc" chainLength="10000000" autoOptimize="true" operatorAnalysis="Xdeg_concat-22Apr14-BEAST.ops">
		<posterior id="posterior">
			<prior id="prior">
				<booleanLikelihood>
					<monophylyStatistic idref="monophyly(OldWorld)"/>
					<monophylyStatistic idref="monophyly(apes)"/>
				</booleanLikelihood>
				<logNormalPrior mean="1.0" stdev="1.25" offset="0.0" meanInRealSpace="false">
					<parameter idref="kappa"/>
				</logNormalPrior>
				<uniformPrior lower="0.0" upper="1.0">
					<parameter idref="frequencies"/>
				</uniformPrior>
				<oneOnXPrior>
					<parameter idref="constant.popSize"/>
				</oneOnXPrior>
				<coalescentLikelihood idref="coalescent"/>
			</prior>
			<likelihood id="likelihood">
				<treeLikelihood idref="treeLikelihood"/>
			</likelihood>
		</posterior>
		<operators idref="operators"/>

		<!-- write log to screen                                                     -->
		<log id="screenLog" logEvery="1000">
			<column label="Posterior" dp="4" width="12">
				<posterior idref="posterior"/>
			</column>
			<column label="Prior" dp="4" width="12">
				<prior idref="prior"/>
			</column>
			<column label="Likelihood" dp="4" width="12">
				<likelihood idref="likelihood"/>
			</column>
			<column label="rootHeight" sf="6" width="12">
				<parameter idref="treeModel.rootHeight"/>
			</column>
			<column label="clock.rate" sf="6" width="12">
				<parameter idref="clock.rate"/>
			</column>
		</log>

		<!-- write log to file                                                       -->
		<log id="fileLog" logEvery="1000" fileName="Xdeg_concat-22Apr14-BEAST.log" overwrite="false">
			<posterior idref="posterior"/>
			<prior idref="prior"/>
			<likelihood idref="likelihood"/>
			<parameter idref="treeModel.rootHeight"/>
			<tmrcaStatistic idref="tmrca(OldWorld)"/>
			<tmrcaStatistic idref="tmrca(apes)"/>
			<parameter idref="constant.popSize"/>
			<parameter idref="kappa"/>
			<parameter idref="frequencies"/>
			<parameter idref="clock.rate"/>
			<treeLikelihood idref="treeLikelihood"/>
			<coalescentLikelihood idref="coalescent"/>
		</log>

		<!-- write tree log to file                                                  -->
		<logTree id="treeFileLog" logEvery="1000" nexusFormat="true" fileName="Xdeg_concat-22Apr14-BEAST.trees" sortTranslationTable="true">
			<treeModel idref="treeModel"/>
			<trait name="rate" tag="rate">
				<strictClockBranchRates idref="branchRates"/>
			</trait>
			<posterior idref="posterior"/>
		</logTree>
	</mcmc>
	<report>
		<property name="timer">
			<mcmc idref="mcmc"/>
		</property>
	</report>
</beast>
