# Supplementary material for: Multicopy gene family evolution on primate Y chromosomes
Source: BMC Genomics. 2016 Feb 29;17:157. doi: 10.1186/s12864-015-2187-8 (PMC4772468; doi:10.1186/s12864-015-2187-8)
Supplement: Additional file 3 — CDY BEAST input file. Alignment, calibration nodes, nucleotide substitution model, and specification of priors for tree shown in Additional file 1: Figure S1. (XML 101 kb) [file 12864_2015_2187_MOESM3_ESM.xml]

<?xml version="1.0" encoding="UTF-8"?>
<!-- Generated by BEAUTi v1.7.5                                              --><!--       by Alexei J. Drummond, Andrew Rambaut and Marc A. Suchard         --><!--       Department of Computer Science, University of Auckland and        --><!--       Institute of Evolutionary Biology, University of Edinburgh        --><!--       David Geffen School of Medicine, University of California, Los Angeles--><!--       http://beast.bio.ed.ac.uk/                                        --><beast>

	<!-- The list of taxa to be analysed (can also include dates/ages).          -->
	<!-- ntax=65                                                                 -->
	<taxa id="taxa">
		<taxon id="&apos;humanFUNCTIONAL:31605304-31602519&apos;"/>
		<taxon id="&apos;humanFUNCTIONAL:33179405-33182190&apos;"/>
		<taxon id="&apos;humanFUNCTIONAL:39381445-39384326&apos;"/>
		<taxon id="&apos;humanFUNCTIONAL:39235922-39233041&apos;"/>
		<taxon id="&apos;chimpFUNCTIONAL:5135540-5138421&apos;"/>
		<taxon id="&apos;chimpFUNCTIONAL:4974202-4971321&apos;"/>
		<taxon id="&apos;chimpFUNCTIONAL:13619890-13617009&apos;"/>
		<taxon id="&apos;chimpFUNCTIONAL:13755850-13758731&apos;"/>
		<taxon id="&apos;chimpFUNCTIONAL:767967-770848&apos;"/>
		<taxon id="&apos;rhesusFUNCTIONAL:8815199-8812889&apos;"/>
		<taxon id="&apos;MtonkeanaWest-PM561&apos;"/>
		<taxon id="&apos;MtonkeanaWest-PM582&apos;"/>
		<taxon id="&apos;Mochreata-PM704&apos;"/>
		<taxon id="&apos;rhesusFUNCTIONAL:8902450-8904760&apos;"/>
		<taxon id="&apos;MtonkeanaWest-PM604&apos;"/>
		<taxon id="&apos;Mnigrescens-PM655&apos;"/>
		<taxon id="&apos;Mmaura-P001&apos;"/>
		<taxon id="&apos;Mmaura-PM616&apos;"/>
		<taxon id="&apos;Mhecki-PM638&apos;"/>
		<taxon id="&apos;Mhecki-PM1014&apos;"/>
		<taxon id="&apos;Mnemestrina-PM665&apos;"/>
		<taxon id="&apos;Mfascicularis-242&apos;"/>
		<taxon id="Zoo_Rhesus"/>
		<taxon id="&apos;Mnigra-PM661&apos;"/>
		<taxon id="&apos;MtonkeanaEast-PM545&apos;"/>
		<taxon id="&apos;Marctoids-143&apos;"/>
		<taxon id="Panubis"/>
		<taxon id="&apos;rhesusPSEUDO:8223272-8226134&apos;"/>
		<taxon id="&apos;rhesusPSEUDO:8334668-8331806&apos;"/>
		<taxon id="&apos;rhesusPSEUDO:8130773-8128274&apos;"/>
		<taxon id="&apos;rhesusPSEUDO:8588987-8591162&apos;"/>
		<taxon id="&apos;Zoo Rhesus-PSEUDO&apos;"/>
		<taxon id="&apos;Mnemestrina-PM665-PSEUDO&apos;"/>
		<taxon id="&apos;Mhecki-PM638-PSEUDO&apos;"/>
		<taxon id="&apos;Mhecki-PM1014-PSEUDO&apos;"/>
		<taxon id="&apos;humanPSEUDO:31414750-31412905&apos;"/>
		<taxon id="&apos;humanPSEUDO:33369986-33371831&apos;"/>
		<taxon id="&apos;rhesusPSEUDO:11167788-11165930&apos;"/>
		<taxon id="&apos;humanPSEUDO:31608366-31607166&apos;"/>
		<taxon id="&apos;humanPSEUDO:33176343-33177543&apos;"/>
		<taxon id="&apos;humanPSEUDO:39238978-39237778&apos;"/>
		<taxon id="&apos;humanPSEUDO:39378389-39379589&apos;"/>
		<taxon id="&apos;chimpPSEUDO:764929-766130&apos;"/>
		<taxon id="&apos;chimpPSEUDO:13752812-13754013&apos;"/>
		<taxon id="&apos;chimpPSEUDO:13622928-13621727&apos;"/>
		<taxon id="&apos;chimpPSEUDO:4977240-4976039&apos;"/>
		<taxon id="&apos;chimpPSEUDO:5132502-5133703&apos;"/>
		<taxon id="&apos;rhesusPSEUDO:11174030-11171549&apos;"/>
		<taxon id="&apos;humanPSEUDO:50367930-50370729&apos;"/>
		<taxon id="&apos;humanPSEUDO:35514361-35512609&apos;"/>
		<taxon id="&apos;rhesusPSEUDO:7909581-7911049&apos;"/>
		<taxon id="&apos;rhesusPSEUDO:11008204-11009221&apos;"/>
		<taxon id="&apos;rhesusPSEUDO:8136960-8135355&apos;"/>
		<taxon id="&apos;rhesusPSEUDO:8217764-8220088&apos;"/>
		<taxon id="&apos;rhesusPSEUDO:8340176-8337852&apos;"/>
		<taxon id="&apos;rhesusPSEUDO:8896928-8899355&apos;"/>
		<taxon id="&apos;rhesusPSEUDO:8820547-8818679&apos;"/>
		<taxon id="&apos;rhesusPSEUDO:7911335-7912689&apos;"/>
		<taxon id="&apos;chimpPSEUDO:4810477-4812373&apos;"/>
		<taxon id="&apos;chimpPSEUDO:5299249-5297353&apos;"/>
		<taxon id="&apos;chimpPSEUDO:13456159-13458055&apos;"/>
		<taxon id="&apos;chimpPSEUDO:13919676-13917780&apos;"/>
		<taxon id="&apos;chimpPSEUDO:931632-929725&apos;"/>
		<taxon id="Msphinx"/>
		<taxon id="marmoset_CDY(FJ526998.1:289-1507)"/>
	</taxa>
	<taxa id="human-chimp">
		<taxon idref="&apos;chimpFUNCTIONAL:13619890-13617009&apos;"/>
		<taxon idref="&apos;chimpFUNCTIONAL:13755850-13758731&apos;"/>
		<taxon idref="&apos;chimpFUNCTIONAL:4974202-4971321&apos;"/>
		<taxon idref="&apos;chimpFUNCTIONAL:5135540-5138421&apos;"/>
		<taxon idref="&apos;chimpFUNCTIONAL:767967-770848&apos;"/>
		<taxon idref="&apos;humanFUNCTIONAL:31605304-31602519&apos;"/>
		<taxon idref="&apos;humanFUNCTIONAL:33179405-33182190&apos;"/>
		<taxon idref="&apos;humanFUNCTIONAL:39235922-39233041&apos;"/>
		<taxon idref="&apos;humanFUNCTIONAL:39381445-39384326&apos;"/>
	</taxa>
	<taxa id="papionins">
		<taxon idref="&apos;rhesusFUNCTIONAL:8815199-8812889&apos;"/>
		<taxon idref="&apos;rhesusFUNCTIONAL:8902450-8904760&apos;"/>
		<taxon idref="Msphinx"/>
		<taxon idref="Panubis"/>
	</taxa>
	<taxa id="OWprimates">
		<taxon idref="&apos;chimpFUNCTIONAL:13619890-13617009&apos;"/>
		<taxon idref="&apos;chimpFUNCTIONAL:13755850-13758731&apos;"/>
		<taxon idref="&apos;chimpFUNCTIONAL:4974202-4971321&apos;"/>
		<taxon idref="&apos;chimpFUNCTIONAL:5135540-5138421&apos;"/>
		<taxon idref="&apos;chimpFUNCTIONAL:767967-770848&apos;"/>
		<taxon idref="&apos;humanFUNCTIONAL:31605304-31602519&apos;"/>
		<taxon idref="&apos;humanFUNCTIONAL:33179405-33182190&apos;"/>
		<taxon idref="&apos;humanFUNCTIONAL:39235922-39233041&apos;"/>
		<taxon idref="&apos;humanFUNCTIONAL:39381445-39384326&apos;"/>
		<taxon idref="&apos;rhesusFUNCTIONAL:8815199-8812889&apos;"/>
		<taxon idref="&apos;rhesusFUNCTIONAL:8902450-8904760&apos;"/>
	</taxa>

	<!-- The sequence alignment (each sequence refers to a taxon above).         -->
	<!-- ntax=65 nchar=1225                                                      -->
	<alignment id="alignment" dataType="nucleotide">
		<sequence>
			<taxon idref="&apos;humanFUNCTIONAL:31605304-31602519&apos;"/>
			--AAGGCAGCTTCAATTCTCTCCGACACAAAGAATATGGAGATAATAAATTCAACTATTGA----GACCCTTGCACCTG--ACAGCCCCTTTGACCACAAAA---CTGTGAGTGGCTTTCAGAAACTTGAGAA-ACTGGACCCTATTGCAGCAGATCAGCAGGACACGGTGGTCTTCAAGGTGACAGAAGGGAAACTCCTCCGGGACCCTTTGTCACGTCCTGGTGCAGAACAGACTGGAATACAGAACAAGACT-CAGATACACCCACTAATGTCGCAGATGTCTGGCTCAGTTACT---------------------------GCTTCTATGGCCACAGGTTCAGCTACC-CGAAAGGGTATAGTGGTAT-TAATAGACCCATTAGCAGCCAATG-GGACAACAGACATGCATACCTCAGTTCCAAGAGTGAAAGGTGGGCAAAGAAATATTACTGATGACAGCAGAGACCAGCCTTTTATCAAGAAG----ATGCACTTCACCATAAGGCTAACAGAAAGTGCCAGCACATACAGAGACATTGTAGTGAAGAAAGAGGATGGATTCACCCAGATAGTGCTATCAACTAGATCGACAG-A-AAAAAATGCACTGAATACAGAAGTAATT--AAAGAAATAGTTAATGCTCTGAATAGCGCTGCTGCAGATGACAGCAAGCTCGTGCTGTTCAG---TGCAGCTGGAAGTGTCTTTTGCTGCGGTCTTGATTTTG----------GGTACTTTGTGAAGCACTTAAGGAATAACAGAAACACAGCAAGCCTTGAAATGGTGGACACCATCAAGAACTTTGTGAATACTTTTATTCA--ATTTAAAAAGCCTATTGTTGTATCAGTCAATGGCCCTGCGATTGGACTAGGTGCATCCATCCTGCCTCTTTGTGATCTCGTGTGGGCTAATGAAAAGGCTTGGTTCCAAACCCCTTATACGACCTTTGGACAGAGTCCAGATGGCTGTTCTTCTATTACATTCCCCAAAATGATGGGTAAAGCATCTGCCAATGAAATG-TTAATTGCTGGGCGAAAGCTGACAGCAAGGGAGGCATGCGCCAAAGGCCTGGTCTCTCAGGTATTTTTGACTGGAAC-TTTCACCCAAGAGGTTATGATTCAAATTAAGGAGCTTGCCTCATACAATCCAAT--TGTACTGGAAGAATGTAAGGCCCTCGTTCGCTGTAATATTAAGTTGGAGT--
		</sequence>
		<sequence>
			<taxon idref="&apos;humanFUNCTIONAL:33179405-33182190&apos;"/>
			--AAGGCAGCTTCAATTCTCTCCGACACAAAGAATATGGAGATAATAAATTCAACTATTGA----GACCCTTGCACCTG--ACAGCCCCTTTGACCACAAAA---CTGTGAGTGGCTTTCAGAAACTTGAGAA-ACTGGACCCTATTGCAGCAGATCAGCAGGACACGGTGGTCTTCAAGGTGACAGAAGGGAAACTCCTCCGGGACCCTTTGTCACGTCCTGGTGCAGAACAGACTGGAATACAGAACAAGACT-CAGATACACCCACTAATGTCGCAGATGTCTGGCTCAGTTACT---------------------------GCTTCTATGGCCACAGGTTCAGCTACC-CGAAAGGGTATAGTGGTAT-TAATAGACCCATTAGCAGCCAATG-GGACAACAGACATGCATACCTCAGTTCCAAGAGTGAAAGGTGGGCAAAGAAATATTACTGATGACAGCAGAGACCAGCCTTTTATCAAGAAG----ATGCACTTCACCATAAGGCTAACAGAAAGTGCCAGCACATACAGAGACATTGTAGTGAAGAAAGAGGATGGATTCACCCAGATAGTGCTATCAACTAGATCGACAG-A-AAAAAATGCACTGAATACAGAAGTAATT--AAAGAAATAGTTAATGCTCTGAATAGCGCTGCTGCAGATGACAGCAAGCTCGTGCTGTTCAG---TGCAGCTGGAAGTGTCTTTTGCTGCGGTCTTGATTTTG----------GGTACTTTGTGAAGCACTTAAGGAATAACAGAAACACAGCAAGCCTTGAAATGGTGGACACCATCAAGAACTTTGTGAATACTTTTATTCA--ATTTAAAAAGCCTATTGTTGTATCAGTCAATGGCCCTGCGATTGGACTAGGTGCATCCATCCTGCCTCTTTGTGATCTCGTGTGGGCTAATGAAAAGGCTTGGTTCCAAACCCCTTATACGACCTTTGGACAGAGTCCAGATGGCTGTTCTTCTATTACATTCCCCAAAATGATGGGTAAAGCATCTGCCAATGAAATG-TTAATTGCTGGGCGAAAGCTGACAGCAAGGGAGGCATGCGCCAAAGGCCTGGTCTCTCAGGTATTTTTGACTGGAAC-TTTCACCCAAGAGGTTATGATTCAAATTAAGGAGCTTGCCTCATACAATCCAAT--TGTACTGGAAGAATGTAAGGCCCTCGTTCGCTGTAATATTAAGTTGGAGT--
		</sequence>
		<sequence>
			<taxon idref="&apos;humanFUNCTIONAL:39381445-39384326&apos;"/>
			--AAGGCAGCTTCAACTCTCTCCGACACAAAGAATATGGAGATAATAAATTCAACTATTGA----GACCCTTGCACCTG--ACAGCCCCTTTGACCACAAGAAAACTGTGAGTGGCTTTCAGAAACTTGAGAA-ACTGGACCCTATTGCAGCAGATCAGCAGGACACGGTGGTCTTCAAGGTGACAGAAGGGAAACTCCTCCGGGACCCTTTGTCACATCCTGGTGCAGAACAGACTGGAATACAGAACAAGACT-CAGATGCACCCACTAATGTCGCAGATGTCTGGCTCAGTTACT---------------------------GCTTCTATGGCCACAGGTTCAGCTACC-CGAAAGGGTATAGTGGTAT-TAATAGACCCATTAGCAGCCAATG-GGACAACAGACATGCATACCTCAGTTCCAAGAGTGAAAGGTGGGCAAAGAAATATTACTGATGACAGCAGAGGCCAGCCTTTTATCAAGAAG----ATGCACTTCACCATAAGGCTAACAGAAAGTGCCATCACATACAGAGACATTGTAGTGAAGAAAGAGGATGGATTCACCCAGATAGTGCTATCAACTAGATCGACAG-A-AAAAAATGCACTGAATACAGAAGTAATT--AAAGAAATGGTTAATGCTCTGAATAGCGCTGCTGCAGATGACAGCAAGCTCGTGCTGTTCAG---TGCAGCTGGAAGTGTCTTTTGCTGCGGTCTTGATTTTG----------GGTACTTTGTGAGGCACTTAAGGAATGACAGAAACACAGCAAGCCTTGAAATGGTGGACACCATCAAGAACTTTGTGAATACTTTTATTCA--ATTTAAAAAGCCTATTGTTGTATCAGTCAATGGCCCTGCCATTGGACTAGGTGCATCCATCCTGCCTCTTTGTGATCTCGTGTGGGCTAATGAAAAGGCTTGGTTCCAAACCCCTTATACGACCTTTGGACAGAGTCCAGATGGCTGTTCTTCTATTACATTCCCCAAAATGATGGGTAAAGCATCTGCCAATGAAATG-TTAATTGCTGGGCGAAAGCTGACAGCACGGGAGGCATGCGCCAAAGGCCTGGTCTCTCAGGTATTTTTGACTGGAAC-TTTCACCCAAGAGGTTATGATTCAAATTAAGGAGCTTGCCTCATACAATGCAAT--TGTACTGGAAGAATGTAAGGCCCTCGTTCGCTGTAATATTAAGTTGGAGT--
		</sequence>
		<sequence>
			<taxon idref="&apos;humanFUNCTIONAL:39235922-39233041&apos;"/>
			--AAGGCAGCTTCAACTCTCTCCGACACAAAGAATATGGAGATAATAAATTCAACTATTGA----GACCCTTGCACCTG--ACAGCCCCTTTGACCACAAGAAAACTGTGAGTGGCTTTCAGAAACTTGAGAA-ACTGGACCCTATTGCAGCAGATCAGCAGGACACGGTGGTCTTCAAGGTGACAGAAGGGAAACTCCTCCGGGACCCTTTGTCACATCCTGGTGCAGAACAGACTGGAATACAGAACAAGACT-CAGATGCACCCACTAATGTCGCAGATGTCTGGCTCAGTTACT---------------------------GCTTCTATGGCCACAGGTTCAGCTACC-CGAAAGGGTATAGTGGTAT-TAATAGACCCATTAGCAGCCAATG-GGACAACAGACATGCATACCTCAGTTCCAAGAGTGAAAGGTGGGCAAAGAAATATTACTGATGACAGCAGAGGCCAGCCTTTTATCAAGAAG----ATGCACTTCACCATAAGGCTAACAGAAAGTGCCATCACATACAGAGACATTGTAGTGAAGAAAGAGGATGGATTCACCCAGATAGTGCTATCAACTAGATCGACAG-A-AAAAAATGCACTGAATACAGAAGTAATT--AAAGAAATGGTTAATGCTCTGAATAGCGCTGCTGCAGATGACAGCAAGCTCGTGCTGTTCAG---TGCAGCTGGAAGTGTCTTTTGCTGCGGTCTTGATTTTG----------GGTACTTTGTGAGGCACTTAAGGAATGACAGAAACACAGCAAGCCTTGAAATGGTGGACACCATCAAGAACTTTGTGAATACTTTTATTCA--ATTTAAAAAGCCTATTGTTGTATCAGTCAATGGCCCTGCCATTGGACTAGGTGCATCCATCCTGCCTCTTTGTGATCTCGTGTGGGCTAATGAAAAGGCTTGGTTCCAAACCCCTTATACGACCTTTGGACAGAGTCCAGATGGCTGTTCTTCTATTACATTCCCCAAAATGATGGGTAAAGCATCTGCCAATGAAATG-TTAATTGCTGGGCGAAAGCTGACAGCACGGGAGGCATGCGCCAAAGGCCTGGTCTCTCAGGTATTTTTGACTGGAAC-TTTCACCCAAGAGGTTATGATTCAAATTAAGGAGCTTGCCTCATACAATGCAAT--TGTACTGGAAGAATGTAAGGCCCTCGTTCGCTGTAATATTAAGTTGGAGT--
		</sequence>
		<sequence>
			<taxon idref="&apos;chimpFUNCTIONAL:5135540-5138421&apos;"/>
			--AAGGCAGCTTCAATTCTCTCCGACACAAAGAATATCGAGATAATAAATTCAACTATCGA----GACCCTTGCACCTG--ACAGCCCCTTTGACCACAAGAAAACTGTGAGTGGTTTTCAGAAGCTTGAGAA-ACTGGACCCTATTGCAGCAGATCAGCAGGACACGGTGGTCTTCAAGGTGACAGAAGGGAAACTCCTCCGGGACCCTTTGTCACGTCCTGGTGCAGAACAGACTGGAATACAGAACAAGACT-CAGATACACCCACTAATGTCGCAGATGTCTGGCTCAGGTACT---------------------------GCTTCCATGGCCACAGGTTCAGCTACC-CAAAAGGGTATAGTGGTAT-TAATAGACCCATTAGCAGCCAATG-GGACAACAGACATGCATACCTCAGTTCCAAGAGTGAAAGGTGGGCAAAGAAATATGACTGATGACAGCAGAGACCAGCCTTTTATCAAGAAG----ATGCACTTCACCATAAGGCTAACAGAAAGTGCCAGCACATACAGAGACATTGTAGTGAAGAAAGAGGATGGATTCACCCAGATAGTGCTATCAACTAGATCGACAG-A-AAAAAATGCACTGAATACAGAAGTAATT--AAAGAAATGGTTAATGCTCTGAATAGCGCTGCTGCAGATGACAGCAAGCTCGTGCTGTTCAG---TGCAGCTGGAAGTGTCTTTTGCTGCGGTCTTGATTTTG----------GGTACTTTGTGAAGCACTTAAGGAATGACAGAAGCAGAGCAAGCCTTGAAATGGTGGACACCATCAAGAACTTTGTGAAAACTTTTATTCA--ATTTAAAAAGCCTATTGTTGTATCAGTCAATGGCCCTGCCATTGGACTAGGTGCATCCATCCTGCCTCTTTGTGATCTCGTGTGGGCTAATGAAAAGGCTTGGTTCCAAACCCCTTATACGACCTTTGGACAGACTCCAGATGGCTGTTCTTCTATTACATTCCCCAAAATGATGGGTAAAGCATCTGCCAATGAAATG-TTAATTGCTGGGCGAAAGCTGACAGCACGGGAGGCATGCACCAAAGGCCTGGTCTCTCAGGTATTTTTGACTGGAAC-TTTCACCCAAGAGGTTACGATTCAAATTAAGGAGCTTGCCTCATACAATCCAAT--TGTACTGGAAGAATGTAAGGCCCTGGTTCGCTGTAATATTAAGCTGGAGT--
		</sequence>
		<sequence>
			<taxon idref="&apos;chimpFUNCTIONAL:4974202-4971321&apos;"/>
			--AAGGCAGCTTCAATTCTCTCCGACACAAAGAATATCGAGATAATAAATTCAACTATCGA----GACCCTTGCACCTG--ACAGCCCCTTTGACCACAAGAAAACTGTGAGTGGTTTTCAGAAGCTTGAGAA-ACTGGACCCTATTGCAGCAGATCAGCAGGACACGGTGGTCTTCAAGGTGACAGAAGGGAAACTCCTCCGGGACCCTTTGTCACGTCCTGGTGCAGAACAGACTGGAATACAGAACAAGACT-CAGATACACCCACTAATGTCGCAGATGTCTGGCTCAGGTACT---------------------------GCTTCCATGGCCACAGGTTCAGCTACC-CAAAAGGGTATAGTGGTAT-TAATAGACCCATTAGCAGCCAATG-GGACAACAGACATGCATACCTCAGTTCCAAGAGTGAAAGGTGGGCAAAGAAATATGACTGATGACAGCAGAGACCAGCCTTTTATCAAGAAG----ATGCACTTCACCATAAGGCTAACAGAAAGTGCCAGCACATACAGAGACATTGTAGTGAAGAAAGAGGATGGATTCACCCAGATAGTGCTATCAACTAGATCGACAG-A-AAAAAATGCACTGAATACAGAAGTAATT--AAAGAAATGGTTAATGCTCTGAATAGCGCTGCTGCAGATGACAGCAAGCTCGTGCTGTTCAG---TGCAGCTGGAAGTGTCTTTTGCTGCGGTCTTGATTTTG----------GGTACTTTGTGAAGCACTTAAGGAATGACAGAAACAGAGCAAGCCTTGAAATGGTGGACACCATCAAGAACTTTGTGAAAACTTTTATTCA--ATTTAAAAAGCCTATTGTTGTATCAGTCAATGGCCCTGCCATTGGACTAGGTGCATCCATCCTGCCTCTTTGTGATCTCGTGTGGGCTAATGAAAAGGCTTGGTTCCAAACCCCTTATACGACCTTTGGACAGACTCCAGATGGCTGTTCTTCTATTACATTCCCCAAAATGATGGGTAAAGCATCTGCCAATGAAATG-TTAATTGCTGGGCGAAAGCTGACAGCACGGGAGGCATGCACCAAAGGCCTGGTCTCTCAGGTATTTTTGACTGGAAC-TTTCACCCAAGAGGTTACGATTCAAATTAAGGAGCTTGCCTCATACAATCCAAT--TGTACTGGAAGAATGTAAGGCCCTGGTTCGCTGTAATATTAAGCTGGAGT--
		</sequence>
		<sequence>
			<taxon idref="&apos;chimpFUNCTIONAL:13619890-13617009&apos;"/>
			--AAGGCAGCTTCAATTCTCTCCGACACAAAGAATATCGAGATAATAAATTCAACTATCGA----GACCCTTGCACCTG--ACAGCCCCTTTGACCACAAGAAAACTGTGAGTGGCTTTCAGAAGCTTGAGAA-ACTGGACCCTATTGCAGCAGATCAGCAGGACACGGTGGTCTTCAAGGTGACAGAAGGGAAACTCCTCCGGGACCCTTTGTCACGTCCTGGTGCAGAACAGACTGGAATACAGAACAAGACT-CAGATACACCCACTAATGTCGCAGATGTCTGGCTCAGGTACT---------------------------GCTTCCATGGCCACAGGTTCAGCTACC-CAAAAGGGTATAGTGGTAT-TAATAGACCCATTAGCAGCCAATG-GGACAACAGACATGCATACCTCAGTTCCAAGAGTGAAAGGTGGGCAAAGAAATATGACTGATGACAGCAGAGACCAGCCTTTTATCAAGAAG----ATGCACTTCACCATAAGGCTAACAGAAAGTGCCAGCACATACAGAGACATTGTAGTGAAGAAAGAGGATGGATTCACCCAGATAGTGCTATCAACTAGATCGACAG-A-AAAAAATGCACTGAATACAGAAGTAATT--AAAGAAATGGTTAATGCTCTGAATAGCGCTGCTGCAGATGACAGCAAGCTCGTGCTGTTCAG---TGCAGCTGGAAGTGTCTTTTGCTGCGGTCTTGATTTTG----------GGTACTTTGTGAAGCACTTAAGGAATGACAGAAACAGAGCAAGCCTTGAAATGGTGGACACCATCAAGAACTTTGTGAAAACATTTATTCA--ATTTAAAAAGCCTATTGTTGTATCAGTCAATGGCCCTGCCATTGGACTAGGTGCATCCATCCTGCCTCTTTGTGATCTCGTGTGGGCTAATGAAAAGGCTTGGTTCCAAACCCCTTATACGACCTTTGGACAGACTCCAGATGGCTGTTCTTCTATTACATTCCCCAAAATGATGGGTAAAGCATCTGCCAATGAAATG-TTAATTGCTGGGCGAAAGCTGACAGCACGGGAGGCATGCACCAAAGGCCTGGTCTCTCAGGTATTTTTGACGGGAAC-TTTCACCCAAGAGGTTACGATTCAAATTAAGGAGCTTGCCTCATACAATCCAAT--TGTACTGGAAGAATGTAAGGCCCTGGTTCGCTGTAATATTAAGCTGGAGT--
		</sequence>
		<sequence>
			<taxon idref="&apos;chimpFUNCTIONAL:13755850-13758731&apos;"/>
			--AAGGCAGCTTCAATTCTCTCCGACACAAAGAATATCGAGATAATAAATTCAACTATCGA----GACCCTTGCACCTG--ACAGCCCCTTTGACCACAAGAAAACTGTGAGTGGCTTTCAGAAGCTTGAGAA-ACTGGACCCTATTGCAGCAGATCAGCAGGACACGGTGGTCTTCAAGGTGACAGAAGGGAAACTCCTCCGGGACCCTTTGTCACGTCCTGGTGCAGAACAGACTGGAATACAGAACAAGACT-CAGATACACCCACTAATGTCACAGATGTCTGGCTCAGGTACT---------------------------GCTTCCATGGCCACAGGTTCAGCTACC-CAAAAGGGTATAGTGGTAT-TAATAGACCCATTAGCAGCCAATG-GGACAACAGACATGCATACCTCAGTTCCAAGAGTGAAAGGTGGGCAAAGAAATATGACTGATGACAGCAGAGACCAGCCTTTTATCAAGAAG----ATGCACTTCACCATAAGGCTAACAGAAAGTGCCAGCACATACAGAGACATTGTAGTGAAGAAAGAGGATGGATTCACCCAGATAGTGCTATCAACTAGATCGACAG-A-AAAAAATGCACTGAATACAGAAGTAATT--AAAGAAATGGTTAATGCTCTGAATAGCGCTGCTGCAGATGACAGCAAGCTCGTGCTGTTCAG---TGCAGCTGGAAGTGTCTTTTGCTGCGGTCTTGATTTTG----------GGTACTTTGTGAAGCACTTAAGGAATGACAGAAACAGAGCAAGCCTTGAAATGGTGGACACCATCAAGAACTTTGTGAAAACATTTATTCA--ATTTAAAAAGCCTATTGTTGTATCAGTCAATGGCCCTGCCATTGGACTAGGTGCATCCATCCTGCCTCTTTGTGATCTCGTGTGGGCTAATGAAAAGGCTTGGTTCCAAACCCCTTATACGACCTTTGGACAGACTCCAGATGGCTGTTCTTCTATTACATTCCCCAAAATGATGGGTAAAGCATCTGCCAATGAAATG-TTAATTGCTGGGCGAAAGCTGACAGCACGGGAGGCATGCACCAAAGGCCTGGTCTCTCAGGTATTTTTGACGGGAAC-TTTCACCCAAGAGGTTACGATTCAAATTAAGGAGCTTGCCTCATACAATCCAAT--TGTACTGGAAGAATGTAAGGCCCTGGTTCGCTGTAATATTAAGCTGGAGT--
		</sequence>
		<sequence>
			<taxon idref="&apos;chimpFUNCTIONAL:767967-770848&apos;"/>
			--AAGGCAGCTTCAATTCTCTCCGACACAAAGAATATCGAGATAATAAATTCAACTATCGA----GACCCTTGCACCTG--ACAGCCCCTTTGACCACAAGAAAACTGTGAGTGGCTTTCAGAAGCTTGAGAA-ACTGGACCCTATTGCAGCAGATCAGCAGGACACGGTGGTCTTCAAGGTGACAGAAGGGAAACTCCTCCGGGACCCTTTGTCACGTCCTGGTGCAGAACAGACTGGAATACAGAACAAGACT-CAGATACACCCACTAATGTCACAGATGTCTGGCTCAGGTACT---------------------------GCTTCCATGGCCACAGGTTCAGCTACC-CAAAAGGGTATAGTGGTAT-TAATAGACCCATTAGCAGCCAATG-GGACAACAGACATGCATACCTCAGTTCCAAGAGTGAAAGGTGGGCAAAGAAATATGACTGATGACAGCAGAGACCAGCCTTTTATCAAGAAG----ATGCACTTCACCATAAGGCTAACAGAAAGTGCCAGCACATACAGAGACATTGTAGTGAAGAAAGAGGATGGATTCACCCAGATAGTGCTATCAACTAGATCGACAG-A-AAAAAATGCACTGAATACAGAAGTAATT--AAAGAAATGGTTAATGCTCTGAATAGCGCTGCTGCAGATGACAGCAAGCTCGTGCTGTTCAG---TGCAGCTGGAAGTGTCTTTTGCTGCGGTCTTGATTTTG----------GGTACTTTGTGAAGCACTTAAGGAATGACAGAAACAGAGCAAGCCTTGAAATGGTGGACACCATCAAGAACTTTGTGAAAACATTTATTCA--ATTTAAAAAGCCTATTGTTGTATCAGTCAATGGCCCTGCCATTGGACTAGGTGCATCCATCCTGCCTCTTTGTGATCTCGTGTGGGCTAATGAAAAGGCTTGGTTCCAAACCCCTTATACGACCTTTGGACAGACTCCAGATGGCTGTTCTTCTATTACATTCCCCAAAATGATGGGTAAAGCATCTGCCAATGAAATG-TTAATTGCTGGGCGAAAGCTGACAGCACGGGAGGCATGCACCAAAGGCCTGGTCTCTCAGGTATTTTTGACGGGAAC-TTTCACCCAAGAGGTTACGATTCAAATTAAGGAGCTTGCCTCATACAATCCAAT--TGTACTGGAAGAATGTAAGGCCCTGGTTCGCTGTAATATTAAGCTGGAGT--
		</sequence>
		<sequence>
			<taxon idref="&apos;rhesusFUNCTIONAL:8815199-8812889&apos;"/>
			--AAGGCAGCTTTACTTCTCACCGACGCAAAGGATATGGAGTTAGTAAATTCAACCCTCAA----GACATTTGCACCTG--ACAGTCCTGTGGACAACAAGAAAGCTGTGAGCGGCTTTCAGGAACTCAAGAA-ACTGGACCCTATTGCAGTAGATCAGCAGGACATGGTGGACTTCAAGGTGACAGAAGGGAAACCAATCAGGGACCCTTTGTCAGGTCCCAGTGCAGAACAGGCTGGAATAGAGAACAAGACC-CTGCTACAGCCACTAATGTCTCAGATGTCTGGTTCAGTTACT---------------------------GCTTCTGTGGCCACAAGCTCAGCTCCC-CAAAAAGCTATAGTGGTAT-TAATAGACCCGTTAGCAGCCACTG-GAACAGCAGACACACATACATCAGTTCCAAGAGTGAAAGGTGGCAAAAGACATGTTACTGATGATGGCAGAGACCAGTCTTTTGTCAAGAAA----ATGTACTTCACCATAAGGCTAACAGAGAGTGCCAGCACATACAGAGACATTGTAGTGAAGAAAGAGGATGGATTCACCCAGATATTGCTATCAACCAGATCGACAG-A-AAAAAATGCACTGAATACAGAAGTAATT--AAAGAAATGGTGAATGCTCTGAATAGGGCTGCTGCAGATGACAGCAAGCTTGTGTTACTCAG---TGCAGCTGGAAGTGTGTTTTGTTGCGGTCTTGATTTTG----------GGTATTTTGTGAAGCATTTAAGGAATGACAGAAACAAAGCAAGCTTTGAAATGGTGAACACCATCAAGAACTTTGTGAATACTTTTATTCA--GTTTAAAAAGCCTATTGTTGTATCAGTCAATGGCCCTGCCATTGGACTTGGTGCTTCCGTTCTGCCCCTTTGTGATCTAGTGTGGGCAACAGAAAAGGCGTGGTTCCAAACCCCTTATACAACATTTGGACAGAGTCCAGATGGATGTTCTACTGTTACATTTCCAAAAATCATGGGTGAAGCATCTGCCAATGAAATG-TTTATTGCTGGGCGAAAACTGACAGCGCGGGAGGCATGTGCCAAAGGCCTGGTCTCTCAGGTGTTCTTGACTGGAAC-TTTCACCGAAGAGGTTATGATTCAAATTAGGAAGCTTTCCTTACATAATGCAGT--TGTGCTAGAAGAATGTAAGGCCCTTGTTCGCTGCAATATTAAGATGGAGT--
		</sequence>
		<sequence>
			<taxon idref="&apos;MtonkeanaWest-PM561&apos;"/>
			-AATGGCAGCTTTACTTCT-ACCGACGCAA-GGATATGGAGTTAGTAAATTCAACCCCCAA----GACATTTGCACCTG--ACAGTCCTGTGGACAACAAGAAAGCTGTGAGCGGCTTTCAGGAACTCAAGAA-ACTGGACCCTATTGCAGTAGATCAGCAGGACATGGTGGACTTCAAGGTGACAGAAGGGAAACCAATCAGGGACCCTTTGTCAGGTCCCAGTGCAGAACAGGCTGGAATAGAGAACAGGACC-CTGCTACAGCCACTAATGTCTCAGATGTCTGGTTCAGTTACT---------------------------GCTTCTGTGGCCACAAGCTCAGCTCCC-CAAAAAGCTATAGTGGTAT-TAATAGACCCGTTAGCAGCCACTG-GACCAGCAGACACACATACATCAGTTCCAAGAGTGAAAGGTGGCAAAAGACATGTTACTGATGATGGCAGAGACCAGTCTTTTGTCAAGAAA----ATGTACTTCACCATAAGGCTAACAGAGAGTGCCAGCACATACAGAGACATTGTAGTGAAGAAAGAGGATGGATTCACCCAGATATTGCTATCAACCAGATCGACAG-A-AAAAAATGCACTGAATACAGAAGTAATT--AAAGAAATGGTGAATGCTCTGAATAGGGCTGCTGCAGATGACAGCAAGCTTGTGTTACTCAG---TGCAGCTGGAAGTGTGTTTTGTTGCGGTCTTGATTTTG----------GGTATTTTGTGAAGCATTTAAGGAATGACAGAAACAAAGCAAGCTTTGAAATGGTGAACACCATCAAGAACTTTGTGAATACTTTTATTCA--GTTTAAAAAGCCTATTGTTGTATCAGTCAATGGCCCTGCCATTGGACTTGGTGCTTCCGTTCTGCCCCTTTGTGATCTAGTGTGGGCAACTGAAAAGGCGTGGTTCCAAACCCCTTATACAACATTTGGACAGAGTCCAGATGGATGTTCTACTGTTACATTTCCAAAAATCATGGGTGAAGCATCTGCCAATGAAATG-TTTATTGCTGGGCGAAAACTGACAGCGCGGGAGGCATGTGCCAAAGGCCTGGTCTCTCAGGTGTTCTTGACTGGAAC-TTTCACCGAAGAGGTTATGATTCAAATTAGGAAGCTTTCCTTACATAATGCAGT--TGTGCTAGAAGAATGTAAGGCCCTTGTTCGCTGCAATATTAAGATGGAGT--
		</sequence>
		<sequence>
			<taxon idref="&apos;MtonkeanaWest-PM582&apos;"/>
			-------------------------------------------------------------------------------------------------------------------------------------------------------------------------------------------------------------------------------------------------------------------------------------------------------------------------------------------------------------------------------------------------------------------------------------------------------------------------------------------------------------------------------------------------------------------------------------------------------------------------------------------------------------------------------------------------------------------------------------------TTTGTTGCGGTCTTGATTTTG----------GGTATTTTGTGAAGCATTTAAGGAATGACAGAAACAAAGCAAGCTTTGAAATGGTGAACACCATCAAGAACTTTGTGAATACTTTTATTCA--GTTTAAAAAGCCTATTGTTGTATCAGTCAATGGCCCTGCCATTGGACTTGGTGCTTCCGTTCTGCCCCTTTGTGATCTAGTGTGGGCAACTGAAAAGGCGTGGTTCCAAACCCCTTATACAACATTTGGACAGAGTCCAGATGGATGTTCTACTGTTACATTTCCAAAAATCATGGGTGAAGCATCTGCCAATGAAATG-TTTATTGCTGGGCGAAAACTGACAGCGCGGGAGGCATGTGCCAAAGGCCTGGTCTCTCAGGTGTTCTTGACTGGAAC-TTTCACCGAAGAGGTTATGATTCAAATTAGGAAGCTTTCCTTACATAATGCAGT--TGTGCTAGAAGAATGTAAGGCCCTTGTTCGCTGCAATATTAAGATGGAGT--
		</sequence>
		<sequence>
			<taxon idref="&apos;Mochreata-PM704&apos;"/>
			-AAAGGCAGCTTTACTTCTCACCGACGCAA-GGATATGGAGTTAGTGAATTCAACCCCCAA----GACATTTGCACCTG--ACAGTCCTGTGGACAACAAGAAAGCTGTGAGCGGCTTTCAGGAACTCAAGAA-ACTGGACCCTATTGCAGTAGATCAGCAGGACATGGTGGACTTCAAGGTGACAGAAGGGAAACCAATCAGGGACCCTTTGTCAGGTCCCAGTGCAGAACAGGCTGGAATAGAGAACAGGACC-CTGCTACAGCCACTAATGTCTCAGATGTCTGGTTCAGTTACT---------------------------GCTTCTGTGGCCACAAGCTCAGCTCCC-CAAAAAGCTATAGTGGTAT-TAATAGACCCGTTAGCAGCCACTG-GAACAGCAGACACACATACATCAGTTCCAAGAGTGAAAGGTGGCAAAAGACATGTTACTGATGATGGCAGAGACCAGTCTTTTGTCAAGAAA----ATGTACTTCACCATAAGGCTAACAGAGAGTGCCAGCACATACAGAGACATTGTAGTGAAGAAAGAGGATGGATTCACCCAGATATTGCTATCAACCAGATCGACAG-A-AAAAAATGCACTGAATACAGAAGTAATT--AAAGAAATGGTGAATGCTCTGAATAGGGCTGCTGCAGATGACAGCAAGCTTGTGTTACTCAG---TGCAGCTGGAAGTGTGTTTTGTTGCGGTCTTGATTTTG----------GGTATTTTGTGAAGCATTTAAGGAATGACAGAAACAAAGCAAGCTTTGAAATGGTGAACACCATCAAGAACTTTGTGAATACTTTTATTCA--GTTTAAAAAGCCTATTGTTGTATCAGTCAATGGCCCTGCCATTGGACTTGGTGCTTCCGTTCTGCCCCTTTGTGATCTAGTGTGGGCAACTGAAAAGGCGTGGTTCCAAACCCCTTATACAACATTTGGACAGAGTCCAGATGGATGTTCTACTGTTACATTTCCAAAAATCATGGGTGAAGCATCTGCCAATGAAATG-TTTATTGCTGGGCGAAAACTGACAGCGCGGGAGGCATGTGCCAAAGGCCTGGTCTCTCAGGTGTTCTTGACTGGAAC-TTTCACCGAAGAGGTTATGATTCAAATTAGGAAGCTTTCCTTACATAATGCAGT--TGTGCTAGAAGAATGTAAGGCCCTTGTTCGCTGCAATATTAAGATGGAGT--
		</sequence>
		<sequence>
			<taxon idref="&apos;rhesusFUNCTIONAL:8902450-8904760&apos;"/>
			--AAGGCAGCTTTACTTCTCACCGACGCAAAGGATATGGAGTTAGTAAATTCAACCCTCAA----GACATTTGCACCTG--ACAGTCCTGTGGACAACAAGAAAGCTGTGAGCGGCTTTCAGGAACTCAAGAA-ACTGGACCCTATTGCAGTAGATCAGCAGGACATGGTGGACTTCAAGGTGACAGAAGGGAAACCAATCAGGGACCCTTTGTCAGGTCCCAGTGCAGAACAGGCTGGAATAGAGAACAAGACC-CTGCTACAGCCACTAATGTCTCAGATGTCTGGTTCAGTTACT---------------------------GCTTCTGTGGCCACAAGCTCAGCTCCC-CAAAAAGCTATAGTGGTAT-TAATAGACCCGTTAGCAGTCACTG-GAACAGCAGACACACATACATCAGTTCCAAGAGTGAAAGGTGGCAAAAGACATGTTACTGATGATGGCAGAGACCAGTCTTTTGTCAAGAAA----ATGTACTTCACCATAAGGCTAACAGAGAGTGCCAGCACATACAGAGACATTGTAGTGAAGAAAGAGGATGGATTCACCCAGATATTGCTATCAACCAGATCGACAG-A-AAAAAATGCACTGAATACAGAAGTAATT--AAAGAAATGGTGAATGCTCTGAATAGGGCTGCTGCAGATGACAGCAAGCTTGTGTTACTCAG---TGCAGCTGGAAGTGTGTTTTGTTGCGGTCTTGATTTTG----------GGTATTTTGTGAAGCATTTAAGGAATGACAGAAACAAAGCAAGCTTTGAAATGGTGAACACCATCAAGAACTTTGTGAATACTTTTATTCA--GTTTAAAAAGCCTATTGTTGTATCAGTCAATGGCCCTGCCATTGGACTTGGTGCTTCCGTTCTGCCCCTTTGTGATCTAGTGTGGGCAACAGAAAAGGCGTGGTTCCAAACCCCTTATACAACATTTGGACAGAGTCCAGATGGATGTTCTACTGTTACATTTCCAAAAATCATGGGTGAAGCATCTGCCAATGAAATG-TTTATTGCTGGGCGAAAACTGACAGCGCGGGAGGCATGTGCCAAAGGCCTGGTCTCTCAGGTGTTCTTGACTGGAAC-TTTCACCGAAGAGGTTATGATTCAAATTAGGAAGCTTTCCTTACATAATGCAGT--TGTGCTAGAAGAATGTAAGGCCCTTGTTCGCTGCAATATTAAGATGGAGT--
		</sequence>
		<sequence>
			<taxon idref="&apos;MtonkeanaWest-PM604&apos;"/>
			-AAAGGCAGCTTTACTTCTCACCGACGCAAAGGATATGGAGTTAGTAAATTCAACCCCCAA----GACATTTGCACCTG--ACAGTCCTGTGGACAACAAGAAAGCTGTGAGCGGCTTTCAGGAACTCAAGAA-ACTGGACCCTATTGCAGTAGATCAGCAGGACATGGTGGACTTCAAGGTGACAGAAGGGAAACCAATCAGGGACCCTTTGTCAGGTCCCAGTGCAGAACAGGCTGGAATAGAGAACAGGACC-CTGCTACAGCCACTAATGTCTCAGATGTCTGGTTCAGTTACT---------------------------GCTTCTGTGGCCACAAGCTCAGCTCCC-CAAAAAGCTATAGTGGTAT-TAATAGACCCGTTAGCAGCCACTG-GACCAGCAGACACACATACATCAGTTCCAAGAGTGAAAGGTGGCAAAAGACATGTTACTGATGATGGCAGAGACCAGTCTTTTGTCAAGAAA----ATGTACTTCACCATAAGGCTAACAGAGAGTGCCAGCACATACAGAGACATTGTAGTGAAGAAAGAGGATGGATTCACCCAGATATTGCTATCAACCAGATCGACAG-A-AAAAAATGCACTGAATACAGAAGTAATT--AAAGAAATGGTGAATGCTCTGAATAGGGCTGCTGCAGATGACAGCAAGCTTGTGTTACTCAG---TGCAGCTGGAAGTGTGTTTTGTTGCGGTCTTGATTTTG----------GGTATTTTGTGAAGCATTTAAGGAATGACAGAAACAAAGCAAGCTTTGAAATGGTGAACACCATCAAGAACTTTGTGAATACTTTTATTCA--GTTTAAAAAGCCTATTGTTGTATCAGTCAATGGCCCTGCCATTGGACTTGGTGCTTCCSTTCTGCCCCTTTGTGATCTAGTGTGGGCAACTGAAAAGGCGTGGTTCCAAACCCCTTATACAACATTTGGACAGAGTCCAGATGGATGTTCTACTGTTACATTTCCAAAAATCATGGGTGAAGCATCTGCCAATGAAATG-TTTATTGCTGGGCGAAAACTGACAGCGCGGGAGGCATGTGCCAAAGGCCTGGTCTCTCAGGTGTTCTTGACTGGAAC-TTTCACCGAAGAGGTTATGATTCAAATTAGGAAGCTTTCCTTACATAATGCAGT--TGTGCTAGAAGAATGTAAGGCCCTTGTTCGCTGCAATATTAAGATGGAGT--
		</sequence>
		<sequence>
			<taxon idref="&apos;Mnigrescens-PM655&apos;"/>
			-AAAGGCAGCTTTACTTCTCACCGACGCAAAGGATATGGAGTTAGTAAATTCAACCCCCAA----GACATTTGCACCTG--ACAGTCCTGTGGACAACAAGAAAGCTGTGAGCGGCTTTCAGGAACTCAAGAA-ACTGGACCCTATTGCAGTAGATCAGCAGGACATGGTGGACTTCAAGGTGACAGAAGGGAAACCAATCAGGGACCCTTTGTCAGGTCCCAGTGCAGAACAGGCTGGAATAGAGAACAGGACC-CTGCTACAGCCACTAATGTCTCAGATGTCTGGTTCAGTTACT---------------------------GCTTCTGTGGCCACAAGCTCAGCTCCC-CAAAAAGCTATAGTGGTAT-TAATAGACCCGTTAGCAGCCACTG-GAACAGCAGACACACATACATCAGTTCCAAGAGTGAAAGGTGGCAAAAGACATGTTACTGATGATGGCAGAGACCAGTCTTTTGTCAAGAAA----ATGTACTTCACCATAAGGCTAACAGAGAGTGCCAGCACATACAGAGACATTGTAGTGAAGAAAGAGGATGGATTCACCCAGATATTGCTATCAACCAGATCGACAG-A-AAAAAATGCACTGAATACAGAAGTAATT--AAAGAAATGGTGAATGCTCTGAATAGGGCTGCTGCAGATGACAGCAAGCTTGTGTTACTCAG---TGCAGCTGGAAGTGTGTTTTGTTGCGGTCTTGATTTTG----------GGTATTTTGTGAAGCATTTAAGGAATGACAGAAACAAAGCAAGCTTTGAAATGGTGAACACCATCAAGAACTTTGTGAATACTTTTATTCA--GTTTAAAAAGCCTATTGTTGTATCAGTCAATGGCCCTGCCATTGGACTTGGTGCTTCTGTTCTGCCCCTTTGTGATCTAGTGTGGGCAACTGAAAAGGCGTGGTTCCAAACCCCTTATACAACATTTGGACAGAGTCCAGATGGATGTTCTACTGTTACATTTCCAAAAATCATGGGTGAAGCATCTGCCAATGAAATG-TTTATTGCTGGGCGAAAACTGACAGCGCGGGAGGCATGTGCCAAAGGCCTGGTCTCTCAGGTGTTCTTGACTGGAAC-TTTCACCGAAGAGGTTATGATTCAAATTAGGAAGCTTTCCTTACATAATGCAGT--TGTGCTAGAAGAATGTAAGGCCCTTGTTCGCTGCAATATTAAGATGGAGT--
		</sequence>
		<sequence>
			<taxon idref="&apos;Mmaura-P001&apos;"/>
			-AAAGGCAGCTTTACTTCTCACCGACGCAAAGGATATGGAGTTAGTAAATTCAACCCCCAA----GACATTTGCACCTG--ACAGTCCTGTGGACAACAAGAAAACTGTGAGCGGCTTTCAGGAACTCAAGAA-ACTGGACCCTATTGCAGTAGATCAGCAGGACATGGTGGACTTCAAGGTGACAGAAGGGAAACCAATCAGGGACCCTTTGTCAGGTCCCAGTGCAGAACAGGCTGGAATAGAGAACAGGACC-CTGCTACAGCCACTAATGTCTCAGATGTCTGGTTCAGTTACT---------------------------GCTTCTGTGGCCACAAGCTCAGCTCCC-CAAAAAGCTATAGTGGTAT-TAATAGACCCGTTAGCAGCCACTG-GAACAGCAGACACACATACATCAGTTCCAAGAGTGAAAGGTGGCAAAAGACATGTTACTGATGATGGCAGAGACCAGTCTTTTGTCAAGAAA----ATGTACTTCACCATAAGGCTAACAGAGAGTGCCAGCACATACAGAGACATTGTAGTGAAGAAAGAGGATGGATTCACCCAGATATTGCTATCAACCAGATCGACAG-A-AAAAAATGCACTGAATACAGAAGTAATT--AAAGAAATGGTGAATGCTCTGAATAGGGCTGCTGCAGATGACAGCAAGCTTGTGTTACTCAG---TGCAGCTGGAAGTGTGTTTTGTTGCGGTCTTGATTTTG----------GGTATTTTGTGAAGCATTTAAGGAATGACAGAAACAAAGCAAGCTTTGAAATGGTGAACACCATCAAGAACTTTGTGAATACTTTTATTCA--GTTTAAAAAGCCTATTGTTGTATCAGTCAATGGCCCTGCCATTGGACTTGGGGCTTCCGTTCTGCCCCTTTGTGATCT--------------------------------------------------------------------------------------------------------------------------------------------------------------------------------------------------------------------------------------------------------------------------------------------------------------------
		</sequence>
		<sequence>
			<taxon idref="&apos;Mmaura-PM616&apos;"/>
			-AAAGGCAGCTTTACTTCTCACCGACGCAAAGGATATGGAGTTAGTAAATTCAACCCCCAA----GACATTTGCACCTG--ACAGTCCTGTGGACAACAAGAAAACTGTGAGCGGCTTTCAGGAACTCAAGAA-ACTGGACCCTATTGCAGTAGATCAGCAGGACATGGTGGACTTCAAGGTGACAGAAGGGAAACCAATCAGGGACCCTTTGTCAGGTCCCAGTGCAGAACAGGCTGGAATAGAGAACAGGACC-CTGCTACAGCCACTAATGTCTCAGATGTCTGGTTCAGTTACT---------------------------GCTTCTGTGGCCACAAGCTCAGCTCCC-CAAAAAGCTATAGTGGTAT-TAATAGACCCGTTAGCAGCCACTG-GAACAGCAGACACACATACATCAGTTCCAAGAGTGAAAGGTGGCAAAAGACATGTTACTGATGATGGCAGAGACCAGTCTTTTGTCAAGAAA----ATGTACTTCACCATAAGGCTAACAGAGAGTGCCAGCACATACAGAGACATTGTAGTGAAGAAAGAGGATGGATTCACCCAGATATTGCTATCAACCAGATCGACAG-A-AAAAAATGCACTGAATACAGAAGTAATT--AAAGAAATGGTGAATGCTCTGAATAGGGCTGCTGCAGATGACAGCAAGCTTGTGTTACTCAG---TGCAGCTGGAAGTGTGTTTTGTTGCGGTCTTGATTTTG----------GGTATTTTGTGAAGCATTTAAGGAATGACAGAAACAAAGCAAGCTTTGAAATGGTGAACACCATCAAGAACTTTGTGAATACTTTTATTCA--GTTTAAAAAGCCTATTGTTGTATCAGTCAATGGCCCTGCCATTGGACTTGGGGCTTCCGTTCTGCCCCTTTGTGATCT--------------------------------------------------------------------------------------------------------------------------------------------------------------------------------------------------------------------------------------------------------------------------------------------------------------------
		</sequence>
		<sequence>
			<taxon idref="&apos;Mhecki-PM638&apos;"/>
			-AATGGCAGCTTTACTTCTCACCGACGCAA-GGATATGGAGTTAGTAAATTCAACCCCCAA----GACATTTGCACCTG--ACAGTCCTGTGGACAACAAGAAAGCTGTGAGCGGCTTTCAGGAACTCAAGAA-ACTGGACCCTATTGCAGCAGATCAGCAGGACATGGTGGACTTCAAGGTGACAGAAGGGAAACCAATCAGGGACCCTTTCTCAGGTCCCAGTGCAGAACAGGCTGGAATAGAGAACAGGACC-CTGCTACAGCCACTAATGTCTCAGATGTCTGGTTCAGTTACT---------------------------GCTTCTGTGGCCACAAGCTCAGCTCCC-CAAAAAGCTATAGTGGTAT-TAATAGACCCGTTAGCAGCCACTG-GAACAGCAGACACACATACATCAGTTCCAAGAGTGAAAGGTGGCAAAAGACATGTTACTGATGATGGCAGAGACCAGTCTTTTGTCAAGAAA----ATGTACTTCACCATAAGGCTAACAGAGAGTGCCAGCACATACAGAGACATTGTAGTGAAGAAAGAGGATGGATTCACCCAGATATTGCTATCAACCAGATCGACAG-A-AAAAAATGCACTGAATACAGAAGTAATT--AAAGAAATGGTGAATGCTCTGAATAGGGCTGCTGCAGATGACAGCAAGCTTGTGTTACTCAG---TGCAGCTGGAAGTGTGTTTTGTTGCGGTCTTGATTTTG----------GGTATTTTGTGAAGCATTTAAGGAATGACAGAAACAAAGCAAGCTTTGAAATGGTGAACACCATCAAGAACTTTGTGAATACTTTTATTCA--GTTTAAAAAGCCTATTGTTGTATCAGTCAATGGCCCTGCCATTGGACTTGGTGCTTCCGTTCTGCCCCTTTGTGACCTAGTGTGGGCAACTGAAAAGGCGTGGTTCCAAACCCCTTATACAACATTTGGACAGAGTCCAGATGGATGTTCTACTGTTACATTTCCAAAAATCATGGGTGAAGCATCTGCCAATGAAATG-TTTATTGCTGGGCGAAAACTGACAGCGCGGGAGGCATGTGCCAAAGGCCTGGTCTCTCAGGTGTTCTTGACTGGAAC-TTTCACCGAAGAGGTTATGATTCAAATTAGGAAGCTTTCCTTACATAATGCAGT--TGTGCTAGAAGAATGTAAGGCCCTTGTTCGCTGCAATATTAAGATGGAGT--
		</sequence>
		<sequence>
			<taxon idref="&apos;Mhecki-PM1014&apos;"/>
			-------------------------------------------------------------------------------------------------------------------------------------------------------------------------------------------------------------------------------------------------------------------------------------------------------------------------------------------------------------------------------------------------------------------------------------------------------------------------------------------------------------------------------------------------------------------------------------------------------------------------------------------------------------------------------------------------------------------------------------------TTTGTTGCGGTCTTGATTTTG----------GGTATTTTGTGAAGCATTTAAGGAATGACAGAAACAAAGCAAGCTTTGAAATGGTGAACACCATCAAGAACTTTGTGAATACTTTTATTCA--GTTTAAAAAGCCTATTGTTGTATCAGTCAATGGCCCTGCCATTGGACTTGGTGCTTCCGTTCTGCCCCTTTGTGACCTAGTGTGGGCAACTGAAAAGGCGTGGTTCCAAACCCCTTATACAACATTTGGACAGAGTCCAGATGGATGTTCTACTGTTACATTTCCAAAAATCATGGGTGAAGCATCTGCCAATGAAATG-TTTATTGCTGGGCGAAAACTGACAGCGCGGGAGGCATGTGCCAAAGGCCTGGTCTCTCAGGTGTTCTTGACTGGAAC-TTTCACCGAAGAGGTTATGATTCAAATTAGGAAGCTTTCCTTACATAATGCAGT--TGTGCTAGAAGAATGTAAGGCCCTTGTTCGCTGCAATATTAAGATGGAGT--
		</sequence>
		<sequence>
			<taxon idref="&apos;Mnemestrina-PM665&apos;"/>
			-AAAGGCAGCTTTACTTCTCACCGACGCAAAGGATATGGAGTTAGTAAATTCAACCCTCAA----GACATTTGCACCTG--ACAGTCCTGTGGACAACAAGAAAGCTGTGAGCGGCTTTCAGGAACTCAAGAA-ACTGGACCCTATTGCAGTAGATCAGCAGGACATGGTGGACTTCAAGGTGACAGAAGGGAAACCAATCAGGGACCCTTTGTCAGGTCCCAGTGCAGAACAGGCTGGAATAGAGAACAGGACC-CTGCTACAGCCACTAATGTCTCAGATGTCTGGTTCAGTTACT---------------------------GCTTCTGTGGCCACAAGCTCAGCTCCC-CAAAAAGCTATAGTGGTAT-TAATAGACCCGTTAGCAGCCACTG-GAACAGCAGACACACATACATCAGTTCCAAGAGTGAAAGGTGGCAAAAGACATGTTACTGATGATGGCAGAGACCAGTCTTTTGTCAAGAAA----ATGTACTTCACCATAAGGCTAACAGAGAGTGCCAGCACATACAGAGACATTGTAGTGAAGAAAGAGGATGGATTCACCCAGATATTGCTATCAACCAGATCGACAG-A-AAAAAATGCACTGAATACAGAAGTAATT--AAAGAAATGGTGAATGCTCTGAATAGGGCTGCTGCAGATGACAGCAAGCTTGTGTTACTCAG---TGCAGCTGGAAGTGTGTTTTGTTGCGGTCTTGATTTTG----------GGTATTTTGTGAAGCATTTAAGGAATGACAGAAACAAAGCAAGCTTTGAAATGGTGAACACCATCAAGAACTTTGTGAATACCTTTATTCA--GTTTAAAAAGCCTATTGTTGTATCAGTCAATGGCCCTGCCATTGGACTTGGTGCTTCCGTTCTGCCCCTTTGTGACCTAGTGTGGGCAACTGAAAAGGCGTGGTTCCAAACCCCTTATACAACATTTGGACAGAGTCCAGATGGATGTTCTACTGTTACATTTCCAAAAATCATGGGTGAAGCATCTGCCAATGAAATG-TTTATTGCTGGGCGAAAACTGACAGCGCGGGAGGCATGTGCCAAAGGCCTGGTCTCTCAGGTGTTCTTGACTGGAAC-TTTCACCGAAGAGGTTATGATTCAAATTAGGAAGCTTTCCTTACATAATGCAGT--TGTGCTAGAAGAATGTAAGGCCCTTGTTCGCTGCAATATTAAGATGGAGT--
		</sequence>
		<sequence>
			<taxon idref="&apos;Mfascicularis-242&apos;"/>
			-AAAGGCAGCTTTACTTCTCACCGACGCAAAGGATATGGAGTTAGTAAATTCAACCCTCAA----GACATTTGCACCTG--ACAGTCCTGTGGACAACAAGAAAGCTGTGAGCGGCTTTCAGGAACTCAAGAA-ACTGGACCCTATTGCAGTAGATCAGCAGGACATGGTGGACTTCAAGGTGACAGAAGGGAAACCAATCAGGGACCCTTTGTCAGGTCCCAGTGCAGAACAGGCTGGACTAGAGAACAGGACC-CTGCTACAGCCACTAATGTCTCAGATGTCTGGTTCAGTTACT---------------------------GCTTCTGTGGCCACAAGCTCAGCTCCC-CAAAAAGCTATAGTGGTAT-TAATAGACCCGTTAGCAGCCACTG-GAACAGCAGACACACATACATCAGTTCCAAGAGTGAAAGGTGGCCAAAGACATGTTACTGATGATGGCAGAGACCAGTCTTTTGTCAAGAAA----ATGTACTTCACCATAAGGCTAACAGAGAGTGCCAGCACATACAGAGACATTGTAGTGAAGAAAGAGGATGGATTCACCCAGATATTGCTATCAACCAGATCGACAG-A-AAAAAATGCACTGAATACAGAAGTAATT--AAAGAAATGGTGAATGCTCTGAATAGGGCTGCTGCAGATGACAGCAAGCTTGTGTTACTCAG---TGCAGCTGGAAGTGTGTTTTGTTGCGGTCTTGATTTTG----------GGTATTTTGTGAAGCATTTAAGGAATGACAGAAACAAAGCAAGCTTTGAAATGGTGAACACCATCAAGAACTTTGTGAATACTTTTATTCA--GTTTAAAAAGCCTATTGTTGTATCAGTCAATGGCCCTGCCATTGGACTTGGTGCTTCCGTTCTGCCCCTTTGTGATCT--------------------------------------------------------------------------------------------------------------------------------------------------------------------------------------------------------------------------------------------------------------------------------------------------------------------
		</sequence>
		<sequence>
			<taxon idref="Zoo_Rhesus"/>
			------------------------------AGGATATGGAGTTAGTAAATTCAACCCTCAA----GACATTTGCACCTG--ACAGTCCTGTGGACAACAAGAAAGCTGTGAGCGGCTTTCAGGAACTCAAGAA-ACTGGACCCTATTGCAGTAGATCAGCAGGACATGGTGGACTTCAAGGTGACAGAAGGGAAACCAATCAGGGACCCTTTGTCAGGTCCCAGTGCAGAACAGGCTGGAATAGAGAACAAGACC-CTGCTACAGCCACTAATGTCTCAGATGTCTGGTTCAGTTACT---------------------------GCTTCTGTGGCCACAAGCTCAGCTCCC-CAAAAAGCTATAGTGGTAT-TAATAGACCCGTTAGCAGCCACTG-GAACAGCAGACACACATACATCAGTTCCAAGAGTGAAAGGTGGCAAAAGACATGTTACTGATGATGGCAGAGACCAGTCTTTTGTCAAGAAA----ATGTACTTCACCATAAGGCTAACAGAGAGTGCCAGCACATACNGAGACNTTGTAGTGAAGAAAGAGGATGGATTCACCCAGATNTTGCTATCAACCAGATCGACAG-A-AAAAAATGCACTGAATACAGAAGTAATT--AAAGAAATGGTGAATGCTCTGAATAGGGCTGCTGCAGATGACAGCAAGCTTGTGTTACTCAG---TGCAGCTGGAAGTGTGTTTTGTTGCGGTCTTGATTTTG----------GGTATTTTGTGAAGCATTTAAGGAATGACAGAAACAAAGCAAGCTTTGAAATGGTGAACACCATCAAGAACTTTGTGAATACTTTTATTCA--GTTTAAAAAGCCTATTGTTGTATCAGTCAATGGCCCTGCCATTGGACTTGGTGCTTCCGTTCTGCCCCTTTGTGATCTAGTGTGGGCAACAGAAAAGGCGTGGTTCCAAACCCCTTATACAACATTTGGACAGAGTCCAGATGGATGTTCTACTGTTACATTTCCAAAAATCATGGGTGAAGCATCTGCCAATGAAATG-TTTATTGCTGGGCGAAAACTGACAGCGCGGGAGGCATGTGCCAAAGGCCTGGTCTCTCAGGTGTTCTTGACTGGAAC-TTTCACCGAAGAGGTTATGATTCAAATTAGGAAGCTTTCCTTACATAATGCAGT--TGTGCTAGAAGAATGTAAGGCCCTTGTTCGCTGCAATATTAAGATGGAGT--
		</sequence>
		<sequence>
			<taxon idref="&apos;Mnigra-PM661&apos;"/>
			-AAAGGCAGCTTTACTTCTCACCGACGCAAAGGATATGGAGTTAGTAAATTCAACCCCCAA----GACATTTGCACCTG--ACAGTCCTGTGGACAACAAGAAAGCTGTGAGCAGCTTTCAGGAACTCAAGAA-ACTGGACCCTATTGCAGTAGATCAGCAGGACATGGTGGACTTCAAGGTGACAGAAGGGAAACCAATCAGGGACCCTTTGTCAGGTCCCAGTGCAGAACAGGCTGGAATAGAGAACAGGACC-CTGCTACAGCCACTAATGTCTCAGATGTCTGGTTCAGTTACT---------------------------GCTTCTGTGGCCACAAGCTCAGCTCCC-CAAAAAGCTATAGTGGTAT-TAATAGACCCGTTAGCAGCCACTG-GAACAGCAGACACACATACATCAGTTCCAAGAGTGAAAGGTGGCAAAAGACATGTTACTGATGATGGCAGAGACCAGTCTTTTGTCAAGAAA----ATGTACTTCACCATAAGGCTAACAGAGAGTGCCAGCACATACAGAGACATTGTAGTGAAGAAAGAGGATGGATTCACCCAGATATTGCTATCAACCAGATCGACAG-A-AAAAAATGCACTGAATACAGAAGTAATT--AAAGAAATGGTGAATGCTCTGAATAGGGCTGCTGCAGATGACAGCAAGCTTGTGTTACTCAG---TGCAGCTGGAAGTGTGTTTTGTTGCGGTCTTGATTTTG----------GGTATTTTGTGAAGCATTTAAGGAATGACAGAAACAAAGCAAGCTTTGAAATGGTGAACACCATCAAGAACTTCGTGAATACTTTTATTCA--GTTTAAAAAGCCTATTGTTGTATCAGTCAATGGCCCTGCCATTGGACTTGGTGCTTCCGTTCTGCCCCTTTGTGATCTAGTGTGGGCAACTGAAAAGGCGTGGTTCCAAACCCCTTATACAACATTTGGACAGAGTCCAGATGGATGTTCTACTGTTACATTTCCAAAAATCATGGGTGAAGCATCTGCCAATGAAATG-TTTATTGCTGGGCGAAAACTGACAGCGCGGGAGGCATGTGCCAAAGGCYTGGTCTCTCAGGTGTTCTTGACTGGAAC-TTTCACCGAAGAGGTTATGATTCAAATTAGGAAGCTTTCCTTACATAATGCAGT--TGTGCTAGAAGAATGTAAGGCCCTTGTTCGCTGCAATATTAAGATGGAGT--
		</sequence>
		<sequence>
			<taxon idref="&apos;MtonkeanaEast-PM545&apos;"/>
			-AAAGGCAGCTTTACTTCTCACCGACGCAAAGGATATGGAGTTAGTAAATTCAACCCCCAA----GACATTTGCACCTG--ACAGTCCTGTGGACAACAAGAAAGCTGTGAGCGGCTTTCAGGAACTCAAGAA-ACTGGACCCTATTGCAGTAGATCAGCAGGACATGGTGGACTTCAAGGTGACAGAAGGGAAACCAATCAGGGACCCTTTGTCAGGTCCCAGTGCAGAACAGGCTGGAATAGAGAACAGGACC-CTGCTACAGCCACTAATGTCTCAGATGTCTGGTTCAGTTACT---------------------------GCTTCTGTGGCCACAAGCTCAGCTCCC-CAAAAAGCTATAGTGGTAT-TAATAGACCCGTTAGCAGCCACTG-GAACAGCAGACACACATACATCAGTTCCAAGAGTGAAAGGTGGCAAAAGACATGTTACTGATGATGGCAGAGACCAGTCTTTTGTCAAGAAA----ATGTACTTCACCATAAGGCTAACAGAGAGTGCCAGCACATACAGAGACATTGTAGTGAAGAAAGAGGATGGATTCACCCAGATATTGCTATCAACCAGATCAACAG-A-AAAAAATGCACTGAATACAGAAGTAATT--AAAGAAATGGTGAATGCTCTGAATAGGGCTGCTGCAGATGACAGCAAGCTTGTGTTACTCAG---TGCAGCTGGAAGTGTGTTTTGTTGCGGTCTTGATTTTG----------GGTATTTTGTGAAGTATTTAAGGAATGACAGAAACAAAGCAAGCTTTGAAATGGTGAACACCATCAAGAACTTTGTGAATACTTTTATTCA--GTTTAAAAAGCCTATTGTTGTATCAGTCAATGGCCCTGCCATTGGACTTGGTGCTTCCGTTCTGCCCCTTTGTGATCTAGTGTGGGCAACTGAAAAGGCGTGGTTCCAAACCCCTTATACAACATTTGGACAGAGTCCAGATGGATGTTCTACTGTTACATTTCCAAAAATCATGGGTGAAGCATCTGCCAATGAAATG-TTTATTGCTGGGCGAAAACTGACAGCGCGGGAGGCATGTGCCAAAGGCCTGGTCTCTCAGGTGTTCTTGACCGGAAC-TTTCACCGAAGAGGTTATGATTCAAATTAGGAAGCTTTCCTTACATAATGCAGT--TGTGCTAGAAGAATGTAAGGCCCTTGTTCGCTGCAATATTAAGATGGAGT--
		</sequence>
		<sequence>
			<taxon idref="&apos;Marctoids-143&apos;"/>
			-AAAGGCAGCTTTACTTCTCACCGATGCAAAGGATATGGAGTTAGTAAATTCAACCCTCAA----GACATTTGCACCTG--ACAGTCCTGTGGACAACAAGAAAGCTGTGAGCGGCTTTCAGGAACTCAAGAA-ACTGGACCCTATTGCAGTAGATCAGCAGGACATGGTGGACTTCAAGGTGACAGAAGGGAAACCAATCAGGGACCCTTTGTCAGGTCCCAGTGCAGAACAGGCTGGAATAGAGAACAGGACC-CTGCTACAGCCACTAATGTCTCAGATGTCTGGTTCAGTTACT---------------------------GCTTCTGTGGCCAAAAGCTCAGCTCCC-CAAAAAGCTATAGTGGTAT-TAATAGACCCGTTAGCAGCCACTG-GAACAGCAGACACACATACATCAGTTCCAAGAGTGAAAGGTGGCAAAAGACATGTTACTGATGATGGCAGAGACCAGTCTTTTGTCAAGAAA----ATGTACTTCACCATAAGGCTAACAGAGAGTGCCAGCACATACAGAGACATTGTAGTGAAGAAAGAGGATGGATTCACCCAGATATTGCTATCAACCAGATCGACAG-A-AAAAAATGCACTGAATACAGAAGTAATT--AAAGAAATGGTGAATGCTCTGAATAGGGCTGCTGCAGATGACAGCAAGCTTGTGTTACTCAG---TGCAGCTGGAAGTGTGTTTTGTTGCGGTCTTGATTTTG----------GGTATTTTGTGAAGCATTTAAGGAATGACAGAAACAAAGCAAGCTTTGAAATGGTGAACACCATCAAGAACTTTGTGAATACTTTTATTCA--GTTTAAAAAGCCTATTGTTGTATCAGTCAATGGCCCTGCCATTGGACTTGGTGCTTCGGTTCTGCCCCTTTGTGATCT--------------------------------------------------------------------------------------------------------------------------------------------------------------------------------------------------------------------------------------------------------------------------------------------------------------------
		</sequence>
		<sequence>
			<taxon idref="Panubis"/>
			-AAGGGCAGCTTCACTTCTMACCGACGCAA-GGATATGGAGTTAGTAAATTCAACTCTCAA----GACATTTGCACCTG--ACAGTCCTGTTGACAACAAGAAAGCTGTGAGCGGCTTTCAGGAACTCAAGAA-ACTGGACCCTATTGCAGTAGATCAGCRGGACATGGTGGACTTCAAGGTGACAGAAGGGAAACCAATCAGGGACCCTTTGTCAGGTCCCAGTGCAGAACAGGCTGGACTAGAGAACAAGACC-CTGCTACAGCCACTAATGTCTCAGATGTCTGGTTCAGCTACT---------------------------GCTTCCGTGGCCACAGGCTCAGCTCCC-CAAAAAGCTATAGTGGTAT-TAATAGACCCGTTAGCAGCCACTG-GAACAGCAGACACACATACATCAGTTCCAAGAGTGAAAGGTGGCAAAAGACATGTTACTGATGATGGCAGAGACCAGTCTTTTGTCAAGAAA----ATGTACTTCACCATAAGGCTAACAGAGAGTGCCAGCACATACAGAGACATTGTAGTGAAGAAAGAGGATGGATTCACCCAGATATTGCTATCAACCAGATCGACAG-A-AAAAAAYGCACTGAAYACAGAAGTAATT--AARGAAATGGTGAATGCTCTGAATAGGGCTGCTGCAGATGACAGCAAGCTTGTGTTACTCAG---TGCAGCTGGAAGTGTCTTTTGYTGCGGTCTTGATTTTG----------GGTATTTTGTGAAGCATTTAAGGAATGACAGAAACAAAGCAAGCTTTGAAATGGTGAACACCATCAAGAACTTTGTGAATACTTTCATTCA--GTTTAAAAAGCCTATTGTTGTATCAGTCAATGGCCCTGCCATTGGACTTGGTGCTTCCGTTCTGCCCCTTTGTGATCTAGTGTGGGCAACWGAAAAGGCGTGGTTCCAAACCCCTTATACAACATTYGGACAGAGTCCAGATGGATGTTCTACTGTTACATTTCCAAAAATCATGGGTGAAGCATCTGCCAATGAAATG-TTTATTGCTGGGCGAAAACTGACAGCACGGGAGGCATGTGCCAAAGGCCTGGTCTCTCAGGTGTTCTTGACTGGAAC-TTTCACCGAAGAGGTTATGATTCAAATTAGGAAGCTTTCYTTACAAAATGCAGT--TGTGCTAGAAGAATGTAAGGCCCTTGTTCGCTGTAATATTAAGATGGAGT--
		</sequence>
		<sequence>
			<taxon idref="&apos;rhesusPSEUDO:8223272-8226134&apos;"/>
			-AAAGGCAGATTCACTTCTCTCTCACACAAAGAATATGGATCTAGTAAATTCAACTATCAA----GACACTTG-----------------TTAACAACAAGAAAACTGTGAGCGGCTTTCAGGTACTCGAGAA-ACTGGACCCTATTATGGTAGATGAGCAGGACATGGTGGACTTCAAGGTGACAGAAGGGAAACCTGTCAGGGACCCTTTGTCAGGTCCCAGTGCAGAACACACTGGAATAGAAAACAGGACC-CTGCTACACCCACTAATGTCTCAGATGTCTGGCTCAGTTACT---------------------------GCTTCCACGGACATAGGCTCAGCTCCC-CAAAAAGCTATAGTGGTAT-TAATAGACCCATTAGCAGCCATTG----CAACAGACATACACACATCAGTTCCAAGACTGAAAGGTAGCCCAAGAAATGTTACTCATGACGACAGAGAGCAATCTTTTTTCAAGAAG----ACGTAATTCACCATAAAGCTAACAGAAAGTGTCAGCACATACAGAGACATTGTAGTGAAGAAAGAGGATGGATTCACCCAGATATTGCTATCAACTAGATCGACAG-ACAAAAAACGCACTGAATACAGAAGCAATT--AAAGAAATGGTGAATGCTCTGAATAGGGCTGCTGCAGATGACAGCAGGCTTGCGTTACTCAG---TGCATCTGGAAGTGTCTTTTATTGTGGTCTTGATTTTG----------GGTACTTTGTGAAACATTTAAGGAATGACAGAAAGTGAGCAAGGCTTGAAATGGTGGACACCTTCAAGAAATTTGTGAATACTTTTATTCA--ATTTAAAAAGCCTATTGTTGTATCAGTCAATGGCCGTGCCAATGGACTAGGTGAATCCATACTGCTCCTTTGTGATCTTGTGTGGGCTAAAGAAAAGGATTTGTTCCAAACCCCTTATACGAGCTTGGGAC--AGTCCAGATGGCTGTTCTACTGTTACATTTCTGAAAATGATGGGTGACGCATCTGCCAATGAAATG-TTAATTACTGGGCAAAAAGTGACAGCACTGGGGGCATGTGCCAAAGGCCTGGTCTCTCAGGTGTTTTTGACTGGAAC-TTTCACCCAAGAGGTTATGATTCAAATTAGGAAACTTGCCTCGTATAACCTAGT--TGTGCTGGAAGAATGTAAGGCCCTTGTTCGCTGTAATATTAAGATGGAGT--
		</sequence>
		<sequence>
			<taxon idref="&apos;rhesusPSEUDO:8334668-8331806&apos;"/>
			-AAAGGCAGATTCACTTCTCTCTCACACAAAGAATATGGATCTAGTAAATTCAACTATCAA----GACACTTG-----------------TTAACAACAAGAAAACTGTGAGCGGCTTTCAGGTACTCGAGAA-ACTGGACCCTATTATGGTAGATGAGCAGGACATGGTGGACTTCAAGGTGACAGAAGGGAAACCTGTCAGGGACCCTTTGTCAGGTCCCAGTGCAGAACACACTGGAATAGAAAACAGGACC-CTGCTACACCCACTAATGTCTCAGATGTCTGGCTCAGTTACT---------------------------GCTTCCACGGACATAGGCTCAGCTCCC-CAAAAAGCTATAGTGGTAT-TAATAGACCCATTAGCAGCCATTG----CAACAGACATACACACATCAGTTCCAAGACTGAAAGGTAGCCCAAGAAATGTTACTCATGACGACAGAGAGCAATCTTTTTTCAAGAAG----ACGTAATTCACCATAAAGCTAACAGAAAGTGTCAGCACATACAGAGACATTGTAGTGAAGAAAGAGGATGGATTCACCCAGATATTGCTATCAACTAGATCGACAG-ACAAAAAACGCACTGAATACAGAAGCAATT--AAAGAAATGGTGAATGCTCTGAATAGGGCTGCTGCAGATGACAGCAGGCTTGCGTTACTCAG---TGCATCTGGAAGTGTCTTTTATTGTGGTCTTGATTTTG----------GGTACTTTGTGAAACATTTAAGGAATGACAGAAAGTGAGCAAGGCTTGAAATGGTGGACACCTTCAAGAAATTTGTGAATACTTTTATTCA--ATTTAAAAAGCCTATTGTTGTATCAGTCAATGGCCGTGCCAATGGACTAGGTGAATCCATACTGCTCCTTTGTGATCTTGTGTGGGCTAAAGAAAAGGATTTGTTCCAAACCCCTTATACGAGCTTGGGAC--AGTCCAGATGGCTGTTCTACTGTTACATTTCTGAAAATGATGGGTGACGCATCTGCCAATGAAATG-TTAATTACTGGGCAAAAAGTGACAGCACTGGGGGCATGTGCCAAAGGCCTGGTCTCTCAGGTGTTTTTGACTGGAAC-TTTCACCCAAGAGGTTATGATTCAAATTAGGAAACTTGCCTCGTATAACCTAGT--TGTGCTGGAAGAATGTAAGGCCCTTGTTCGCTGTAATATTAAGATGGAGT--
		</sequence>
		<sequence>
			<taxon idref="&apos;rhesusPSEUDO:8130773-8128274&apos;"/>
			-AAAGGCAGTTTGACTTATCTCTGACACAAAGAATATAGAGCAAGTAAATTCAACTATCAG----CACACTTGCACCTC--ACAGCCCCTTTAACAATAAGAAGACTGTGAGCAACTTTCAGGAACTCAAGAA-ACTGGACCTGATTGCAGCAGATAAGCAGGATGTGGTAGTCCTGAAGGTGATAGAAGGGAAGCTCATCAAGG---CTTTTCCGGCTCCTGGTGCAGAACAGGCTGGACTGGAGAACAGGATC-CATATACAGCCACTAATGTCTCAGATGTCTGACTCATTTACT---------------------------GCTTCCATGACCACAGGTTCAGCTACC-AAAAAAAT----------G-TAATAGACCCATTAGCAGCCAATAAGAACAACAGACATACATACATCAGTTTCAAGAGTGAATGGTGGCCAAAGAAACGTTACTGATGATGGCAGAGGCCAGCCTTTTATCAAGAAGATATATATACTTCACCATAAGCCTAACAGAAAGTGCAGACACATACAGAGACATTGTAGTGAAGAAAGAGGATGGATTCACCCAGATATTGCTATCAACTAGATTGACAC-A-AAAAAGTGCACTGAATACAGAAGTAATT--AAAGAACTGGTTAATGCTCTGAATCGGGCTGCTGCAGATGACAGCAAGTTCATGCTGTTCCA---TGCAGCTGGAAGTGTCTTTTGCTGTGGTCTTGATTTTGCTGTGGTCTTGATACTTTGTGATGCATTTAAGGAATTACAGAAACAGAGCAAGCTTTGAAATGGTGGACCCCATCAAGGACATTGTGAATATAGTTATTCA--ATTTAAAAAGCCTATTTTTCTATCAGTCAATGTCCCTGCCATTGGACTA-TTGCATCCATACTGCCTCTTTGTGATCTCATGTACGCTAATGAAAAGATTTGGTTACAAACCCCTTACACAACCTTTCAAC-GAGTCTAAATGACTGTTCTACTGTTATATTTCAGAAAATGATGGGTGAAGCATCTGCCAGTGAAATG-TGAATTGCTGGGCATAAGCTGACATTACCAAAGGTATGTGCCATAGGCCTGGTCTCTCAAGTGTTTTTGGCTAGAAC-TTTCACCCAAGACGTTATGACTCAAATTAAGGAACTTGCATCATATAATCAAGT--GGTGCTGGAATAATGTTAGGCCCTTGTTCCCTGTAGTATTAAGATGGAGT--
		</sequence>
		<sequence>
			<taxon idref="&apos;rhesusPSEUDO:8588987-8591162&apos;"/>
			--AAAGCAGCTTCACTTCTCTCCCAGAAAAAGAATGTGGAGCTAGTAAATTCACCTATCAA----GACACTTGCACCTC--ACAGTCCTGTTAACAGCAAGAAAACTGTGAGTGGATTTCAGGTACTGTAGAA-ACTGGACCCCATTACAGCAGATCAGCAGGACACAGTGGTTTTCAAGGTGACAGAAGGGAAACCAGTCAGGGATGCTTTCTCAGGTCCCAGTGCAGAACAGGCTGGAATAGAGAACAGGACC-CTGATATAGCCACTAATGTCTCAGATGTCTGGCTCAGTTACT---------------------------GCTTCCGTGGCCACGGGCTCAGCTGCC-CCAAAAACTATAATGGTAT-TAATAGACCCATTAGCAGCCACTG-GAACAACAGACACACATACATCAGTTCCAAGAATGAAAGTTGGGTGAAGAAATGATACTGACAATGGCTGAAGACAGTCTTTAATTAGGAAG----ATATACTTCACCATAAGGTTAACAGAGAGTGCCAGCACATACAGAGACATTGTAGTGAGGAAAGAGGATGGATTCACCCAGATATTGCTATCAACTAGATTGACGT---AAAAAATGCA-GGAATACATTAGTAATT--AAAGAAATGGCGAATGCTCTGAATTAGGGTGCTGCAGATGACAGCAAGCTTGTGCTGTTCAG---TGCAGCTGGAAGTGTCGTTTGTTGTGGTCTTGATTTGG-----------GTTCTTTGTGAAGCATTGAAGGAATGACAGAAAGCAAGCAAGTCTAGAAATGGTGGACACCAGCACGAACCTTGTGAATACTTTTCTTCA--ATTTAAAAAGCCTATTGTTTTATCAGTCAATGGCCCTGCCATTCGACTCGGTGCTTCCATATTGCCTCTTTGTGATCTCATGTAGGATACTCAAAAAGCTGGATTCCAAACCCCTTATATGACCTTTAGACAGAGTCCAGATGGATGTTCTACTGTTACATTTCTGAAAATGATGGGTGAAGCCTCTGCCAATGAAATG-TTAATTGCTGGGCGAAAGCAGACAGCACGGGAGTCATGTGCCAAAGGCCTGGTCTCTCAGGTGTTTTTGACTGGAAC-TTTCACC-AAGAGGTTATGATTCAAATTAAGGAGCTTGCCTCATATAATCGAAT--TGTGCTGGAAGAATGTAAAGCCCTTGTTTGCTGTAATATTAAGATTGAGT--
		</sequence>
		<sequence>
			<taxon idref="&apos;Zoo Rhesus-PSEUDO&apos;"/>
			--AAAGCAGCTTCACTTCTCTCCCAGAAARAGAATGTGGAGCTAGTAAATTCACCTATCAA----GACACTTGCACCTC--ACAGTCCTGTTAACAGCAAGAAAACTGTGAGTGGATTTCAGGTACTGTAGAA-ACTGGACCCCATTACAGCAGATCAGCAGGACACAGTGGTTTTCAAGGTGACAGAAGGGAAACCAGTCAGGGATGCTTTCTCAGGTCCCAGTGCAGAACAGGCTGGAATAGAGAACAGGACC-CTGATATAGCCACTAATGTCTCAGATGTCTGGCTCAGTTACT---------------------------GCTTCCGTGGCCACGGGCTCAGCTGCC-CCAAAAGCTATAATGGTAT-TAATAGACCCATTAGCAGCCACTG-GAACAACAGACACACATACATCAGTTCCAAGAATGAAAGTTGGGTGAAGAAATGATACTGACAATGGCTGAAGACAGTCTTTAATTAGGAAG----ATATACTTCACCATAAGGTTAACAGAGAGTGCCAGCACATACAGAGACATTGTAGTGAGGAAAGAGGATGGATTCACCCAGATATTGCTATCAACTAGATTGACGT---AAAAAATGCA-GGAATACATTAGTAATT--AAAGAAATGGCGAATGCTCTGAATTAGGGTGCTGCAGATGACAGCAAGCTTGTGCTGTTCAG---TGCAGCTGGAAGTGTCGTTTGTTGTGATCTTGATTTGG-----------GTTCTTTGTGAAGCATTGAAGGAATGACAGAAAGCAAGCAAGTCTAGAAATGGTGGACACCAGCACGAACCTTGTGAATACTTTTCTTCA--ATTTAAAAAGCCTATTGTTTTATCAGTCAATGGCCCTGCCATTCGACTCGGTGCTTCCATATTGCCTCTTTGTGATCTCATGTAGGATACTCAAAAAGCTGGATTCCAAACCCCTTATATGACCTTTAGACAGAGTCCAGATGGATGTTCTACTGTTACATTTCTGAAAATGATGGGTGAAGCCTCTGCCAATGAAATG-TTAATTGCTGGGCGAAAGCAGACAGCACGGGAGTCATGTGCCAAAGGCCTGGTCTCTCAGGTGTTTTTGACTGGAAC-TTTCACC-AAGAGGTTATGATTCAAATTAAGGAGCTTGCCTCATATAATCGAAT--TGTGCTGGAGAAATGTAAAGCCCTTGTTTGCTGTAATATTA-----------
		</sequence>
		<sequence>
			<taxon idref="&apos;Mnemestrina-PM665-PSEUDO&apos;"/>
			--------------------------------------------------------------------------------------------------------------------------------------------------------------------------------------------------------------------------TCCCAGTGCAGAACAGGCTGGAATAGAGAACAGGACC-CTGATATAGCCACTAATGTCTCAGATGTCTGGCTCAGTTACT---------------------------GCTTCCTTGGCCACGGGCTCAGCTGCC-CAAAAAGCTATAATGGTAT-TAATAGACCCATTAGCAGCCACTG-GAACAACAGACACACATACATCAGTTCCAAGAATGAAAGTTGGGTGAAGAAATGATACTGACAATGGCTGAAGACAGTCTTTAATCAAGAAG----ATATACTTCACCATAAGGTTAACAGAGAGTGCCAGCACATACAGAGACATTGTAGTGAGGAAAGAGGATGGATTCACCCAGATATTGCTATCAACTAGATTGACCG-AAAAAAAATGCA-GGAATACATTAGTAATT--AAAGAAATGGCGAATGCTCTGAATTAGGGTGCTGCAGATGACAGCAAGCTTGTGCTGTTCAG---TGCAGCTGGAAGTGTCGTTTGTTGTGGTCTTGATTTGG-----------GTTCTTTGTGAAGCATTGAAGGAATGACAGAAAGCAAGCAAGTCTAGAAATGGTGGACACCAGCACGAACCTTGTGAATACTTTTCTTCA--ATTTAAAAAGCCTATTGTTTTATCAGTCAATGGCCCTGCCATTCGACTCGGTGCTTCCATATTGCCTCTTTGTGATCTCGTGTAGGATACTCAAAAAGCTGGATTCCAAACCCCTTATATGACCTTTAGACAGAGTCCAGATGGATGTTCTACTGTTACATTTCTGAAAATGATGGGTGAAGCCTCTGCCAATGAAATG-TTAATTACTGGGCGAAAGCAGACAGCACGGGAGTCATGTGCCAAAGGCCTGGTCTCTCAGGTGTTTTTGACTGGAAC-TTTCACC-AAGAGGTTATGATTCAAATTAAGGAGCTTGCCTCATATAATCGAAT--TGTGCTGGAAGAATGTAAAGCCCTTGTTTGCTGTAATAT-------------
		</sequence>
		<sequence>
			<taxon idref="&apos;Mhecki-PM638-PSEUDO&apos;"/>
			-------------------------------------------------------------------------------------------------------------------------------------------------------------------------------------------------------------------------GTCCCACTGCAGAACAGGCTGGAATAGAGAACAGGACC-CTGATATAGCCACTAATGTCTCAGATGTCTGGCTCAGTTACT---------------------------GCTTCCGTGGCCACGGGCTCAGCTGCC-CAAAAAGCTATAATGGTAT-TAATAGACCCATTAGCAGCCACTG-GAACAACAGACACACATACATCAGTTCCAAGAATGAAAGTTGGGTGAAGAAATGATACTGACAATGGCTGAAGACAGTCTTTAATCAAGAAG----ATATACTTCACCATAAGGTTAACAGAGAGTGCCAGCACATACAGAGACATTGTAGTGAGGAAAGAGGATGGATTCACCCAGATATTGCTATCAACTAGATTGACCG-AAAAAAAATGCA-GGAATACATTAGTAATT--AAAGAAATGGCGAATGCTCTGAATTAGGGTGCTGCAGATGACAGCAAGCTTGTGCTGTTCAG---TGCAGCTGGAAGTGTCGTTTGTTGTGGTCTTGATTTGG-----------GTTCTTTGTGAAGCATTGAAGGAATGACAGAAAGCAAGCAAGTCTAGAAATGGTGGACACCAGCACGAACCTTGTGAATACTTTTCTTCA--ATTTAAAAAGCCTATTGTTTTATCAGTCAATGGCCCTGCCATTCGACTCGGTGCTTCCATATTGCCTCTTTGTGATCTCGTGTAGGATACTCAAAAAGCTGGATTCCAAACCCCTTATATGACCTTTAGACAGAGTCCAGATGGATGTTCTACTGTTACATTTCTGAAAATGATGGGTGAAGCCTCTGCCAATGAAATG-TTAATTACTGGGCGAAAGCAGACAGCACGGGAGTCATGTGCCAAAGGCCTGGTCTCTCAGGTGTTTTTGACTGGAAC-TTTCACC-AAGAGGTTATGATTCAAATTAAGGAGCTTGCCTCATATAATCGAAT--TGTGCTGGAAGAATGTAAAGCCCTTGTTTGCTGTAATAT-------------
		</sequence>
		<sequence>
			<taxon idref="&apos;Mhecki-PM1014-PSEUDO&apos;"/>
			-----------------------------------------------------------------------------------------------------------------------------------------------------------------------------------------------------------------------AGGTCCCAGTGCAGAACAGGCTGGAATAGAGAACAGGACC-CTGATATAGCCACTAATGTCTCAGATGTCTGGCTCAGTTACT---------------------------GCTTCCGTGGCCACGGGCTCAGCTGCC-CAAAAAGCTATAATGGTAT-TAATAGACCCATTAGCAGCCACTG-GAACAACAGACACACATACATCAGTTCCAAGAATGAAAGTTGGGTGAAGAAATGATACTGACAATGGCTGAAGACAGTCTTTAATCAAGAAG----ATATACTTCACCATAAGGTTAACAGAGAGTGCCAGCACATACAGAGACATTGTAGTGAGGAAAGAGGATGGATTCACCCAGATATTGCTATCAACTAGATTGACCG-AAAAAAAATGCA-GGAATACATTAGTAATT--AAAGAAATGGCGAATGCTCTGAATTAGGGTGCTGCAGATGACAGCAAGCTTGTGCTGTTCAG---TGCAGCTGGAAGTGTCGTTTGTTGTGGTCTTGTTTTGG-----------GTTCTTTGTGAAGCATTGAAGGAATGACAGAAAGCAAGCAAGTCTAGAAATGGTGGACACCAGCACGAACCTTGTGAATACTTTTCTTCA--ATTTAAAAAGCCTATTGTTTTATCAGTCAATGGCCCTGCCATTCGACTCGGTGCTTCCATATTGCCTCTTTGTGATCTCGTGTAGGATACTCAAAAAGCTGGATTCCAAACCCCTTATATGACCTTTAGACAGAGTCCAGATGGATGTTCTACTGTTACATTTCTGAAAATGATGGGTGAAGCCTCTGCCAATGAAATG-TTAATTACTGGGCGAAAGCAGACAGCACGGGAGTCATGTGCCAAAGGCCTGGTCTCTCAGGTGTTTTTGACTGGAAC-TTTCACC-AAGAGGTTATGATTCAAATTAAGGAGCTTGCCTCATATAATCGAAT--TGTGCTGGAAGAATGTAAAGCCCTTGTTTGCTGTA-TATTA-----------
		</sequence>
		<sequence>
			<taxon idref="&apos;humanPSEUDO:31414750-31412905&apos;"/>
			-AAAGGCAGCTTCACTTCTCTTTGACACAA-GAATATGGAGCCAGTAAACTCAACTATGAA----GACATTTGCACCTC--ACAGTCCCTTTAAC---AAGAAAACTGTGAGTGGCTTTCAGGAGCTTGAGAA-ACTGGACCCCTTTATGGTAGATCTGCAGGACACAGTGGTCTTCAAGGGGATAGAAGGGAAGCCCATCAGGA---CTTTATCAGGTTCTGGTGCAGAACAGGTTGGAATAGAGAACAGGACC-CAGATACACCTGCTAATGTCTCAGATGTCTGGCTCACTTACT---------------------------GCTTCCTTGGCCACAGGCTCAGCTACCAAAAAAAGGTATAGTGACAT-TAACAGACCCATTAGCAGCCAATA-GAACAACAGACATGCATACATCAGTTCCAAGAGGGAAATGAGGGCAAATAAATGTCACTGATGATGGCAGAGACCAGCCTTTTATCAAGAAG----ATGTACTTCACTATAAGGCTAACAGAAAATTCCAGCACATACAGACACATTCTCGTGAAGAAAGAGGATGGATTCACCCAAATATCGCTATCAACTCAATCGACAG-A-AAAATATGCAGTGAATACAGAAGTACTT--AAAGAAATGGTTAATGCTCTGAATAGGGATGTTGTGGATGACAGCAAGCTTGTGCTGTTCTG---TGCAGCTGGAAATGTCTTTTGCTATGGTCTTGATTTTG----------GGTACTTTGTGAAGCACTTAAGGAATGACAGA----GAGCAAGCCTTGAGATTGTGGACACCATCAAGAACTTTGTGAATACTTTTATTCA--ATTTAAAAAGCCTATTGTTGTATCAGTCAATGGCCCTGTCACTGGACTAGGTGAATCCATACTGCCTCTTCGTGATCTCGTGTGGGCTAATGAAAAGTCTTGGTTCCAAACCTCTTATGCAGCTTTTGGACACAGTCCAGATGGCTGTTCTACTGTTACATTTTCAAAAATGATGGGTGAAGCATCTGCCAATGAAATA-TTAA-TGCTGGGCAAAAGCTGACAGCATGGGAGGCATGTGCCAAACGCCTGGTCTCTCAAGCGTTTTTGACTGCAAC-TTTCACCCAAGGGGTTGTGATTCAAATTAAGGAGCTTGCCTCATGTAATCAAGA--TGCACTGGAAGAATGTATGGCTCTTGTTCACTGTAATATTAAGATGGAGT--
		</sequence>
		<sequence>
			<taxon idref="&apos;humanPSEUDO:33369986-33371831&apos;"/>
			-AAAGGCAGCTTCACTTCTCTTTGACACAA-GAATATGGAGCCAGTAAACTCAACTATGAA----GACATTTGCACCTC--ACAGTCCCTTTAAC---AAGAAAACTGTGAGTGGCTTTCAGGAGCTTGAGAA-ACTGGACCCCTTTATGGTAGATCTGCAGGACACAGTGGTCTTCAAGGGGATAGAAGGGAAGCCCATCAGGA---CTTTATCAGGTTCTGGTGCAGAACAGGTTGGAATAGAGAACAGGACC-CAGATACACCTGCTAATGTCTCAGATGTCTGGCTCACTTACT---------------------------GCTTCCTTGGCCACAGGCTCAGCTACCAAAAAAAGGTATAGTGACAT-TAACAGACCCATTAGCAGCCAATA-GAACAACAGACATGCATACATCAGTTCCAAGAGGGAAATGAGGGCAAATAAATGTCACTGATGATGGCAGAGACCAGCCTTTTATCAAGAAG----ATGTACTTCACTATAAGGCTAACAGAAAATTCCAGCACATACAGACACATTCTCGTGAAGAAAGAGGATGGATTCACCCAAATATCGCTATCAACTCAATCGACAG-A-AAAATATGCAGTGAATACAGAAGTACTT--AAAGAAATGGTTAATGCTCTGAATAGGGATGTTGTGGATGACAGCAAGCTTGTGCTGTTCTG---TGCAGCTGGAAATGTCTTTTGCTATGGTCTTGATTTTG----------GGTACTTTGTGAAGCACTTAAGGAATGACAGA----GAGCAAGCCTTGAGATTGTGGACACCATCAAGAACTTTGTGAATACTTTTATTCA--ATTTAAAAAGCCTATTGTTGTATCAGTCAATGGCCCTGTCACTGGACTAGGTGAATCCATACTGCCTCTTCGTGATCTCGTGTGGGCTAATGAAAAGTCTTGGTTCCAAACCTCTTATGCAGCTTTTGGACACAGTCCAGATGGCTGTTCTACTGTTACATTTTCAAAAATGATGGGTGAAGCATCTGCCAATGAAATA-TTAA-TGCTGGGCAAAAGCTGACAGCATGGGAGGCATGTGCCAAACGCCTGGTCTCTCAAGCGTTTTTGACTGCAAC-TTTCACCCAAGGGGTTGTGATTCAAATTAAGGAGCTTGCCTCATGTAATCAAGA--TGCACTGGAAGAATGTATGGCTCTTGTTCACTGTAATATTAAGATGGAGT--
		</sequence>
		<sequence>
			<taxon idref="&apos;rhesusPSEUDO:11167788-11165930&apos;"/>
			------------------------------------------------------------------------------------------TTTACAACAAGAAAACTGTAAGTGGCATTCAGGAACTTGAGAA-ACTGGACCCTATTGCAGCAGATTGGCAGGACATGGTGGTCTTCAAGGTGACAGAAGGGAAACTCGTCAACGACACTTCATCAGGTCCCAGTGCAGAACAGGCTGGAATAGAACACAGGACC-CAGATACACACACTAATGTCTCAGATGTCTGGCTCAGTTACTAATTCCACGGTCACAGGCTCAGTTACCACTTCCATGGCCACAGGCTCAGCTACC-AAAAAAGCTATAGTGGTATATAATAGACCCACTAACAGTCAATG-GAACAACAGACATGCATACATTAGTTCCAAGAGTGAAAGGTGGGCAAAGAAATGTTACTGACGATGGCAGAGACCAGTCTTTTATCAAGAAG----ATGTACTTCACCATAAGGCTAACAGAAAGTGCCGGCACATACAGAGACATTGTAGTGAAGAAAGAGGATGGATTCACCCAGATATTGCTATCAACCAGATCGACAGAA-AAAAAATGCTCAGAATACAGAAGTAATT--AAAGAAATGGTGAGTGCTGTGAATAGGGCTGCTGTGGATGACAGCAATCTCGTGCTCTTCAG---CACAGCTGGAATTGTCTTTTGCTGTGGTCTTGATTTTG----------GGTACTTTGTGAAGCACTTAAGGAATGACAGAAACAGAGAAAGCCTTGGAATCGTGGATACCATCAACAACTTTGTGAATAGTTTTATTCA--ATTTAAAAAGCCTATTGGTGTATCAGTCAACGGCC-TGCCATTGGATTAGGTGCATCCATACTGCCTCTTTGTCATCTCATGTGGGCTAATGAAAAGGCT-GGTACAAAACCCCTTACACAACCTTTGGACAGAGTTCAGATGACTGTTCTACTGTTACATTTCTGAAAATCATGGGTAAAGCATCTGCCAATGAAATA-TTAACTGCTGGATGAAAGCTGACAGCATGGGAGGCATGTGCCAAAGGCCAGGTGTCTCAGGTGTT-TTGACTGGAAC-TTTCACCCAAGAGGTTGTGATTCAAATTAAGGAGGTTGCCTCATATAAGCGAGT--TGTGCTGGAAGAATGTAAGGCCCTTGTTCACTGTAATATTAAGACAGAGT--
		</sequence>
		<sequence>
			<taxon idref="&apos;humanPSEUDO:31608366-31607166&apos;"/>
			-TAATCCAGGGTCACCTCTGTCCGACCCAAAGAATATGGAGCTACTGTGTTCAACTATCAAGAAAGACACTTGCCCCTT--ACAACCCTTTTAACAACAAGAACACAGTGAGTGGCATTCAGGAACTCTAGAA-TCTGGACCCTATTGCAGCAGATCAGCAGGATACAGTGGTCTTCAAGGAGGAGGAAGGGAAGATCATCAGGG---CTTTATCAGATCCCAGGGCAGGACATTGTGGAATAGAGAGCAAGACC-CAGATTCACCCACTATTTTCTCAGAGGTCTGGCTCAGTTACG---------------------------GCTTCCATGGCTGCAGACTCAGCTACC-AAAAAAGGTATAGTGGTAT-TAATGGGCCAATCGGCAGCCAATG-GAAAAACAGATGTGCATACATTAGTTGCAAGAGTGAAAGTTGGGCAAAGAAATGTTACTGACGGTGGCAGAGACCAGCTTTTTATCCAGAAG----ATGTACCTCATCATAGGCCTAGCAGAAAGTGCCAGCACATACAGAGATATTGCAGTGAAGAAAGAGGACAGATTCACCCAGATGTGCCTATAAACTAGATCAACAT---AAAAAATGTACTGAATATAGAAGTAATT--AAAGCAATGGTTAATGCTCTGAATAGGGCTGCTGTGGGTGGCAGCAAGCTTGTGCTGTTCAG---TGCAGCTGGAAGTGTCTTTTGCTGTGGTCTCGATTTGG----------GGTACTTTCTGAAGTATTTAAGGAAGGACAGAAACAGAACAAGCCTTGAGATGGTGAACACCATCAAGAACTTTGTGAATACTTTCAATCA--ATTTTAAAAGCCTGTTTTTGTATCAGTCAGTGGCCCATCCTTCGGAATAGGTGCATCCACACTGCCTCTTTGTGATTTCTTCTGAGCTAATGAAAAGCCTTGGTTTCAAACCCCTTATATGACATCTGGACAGAGTCCAGATGGCTGTT---------------------------------------------------------------------------------------------------------------------------------------------------------------------------------------------------------------------------------------------
		</sequence>
		<sequence>
			<taxon idref="&apos;humanPSEUDO:33176343-33177543&apos;"/>
			-TAATCCAGGGTCACCTCTGTCCGACCCAAAGAATATGGAGCTACTGTGTTCAACTATCAAGAAAGACACTTGCCCCTT--ACAACCCTTTTAACAACAAGAACACAGTGAGTGGCATTCAGGAACTCTAGAA-TCTGGACCCTATTGCAGCAGATCAGCAGGATACAGTGGTCTTCAAGGAGGAGGAAGGGAAGATCATCAGGG---CTTTATCAGATCCCAGGGCAGGACATTGTGGAATAGAGAGCAAGACC-CAGATTCACCCACTATTTTCTCAGAGGTCTGGCTCAGTTACG---------------------------GCTTCCATGGCTGCAGACTCAGCTACC-AAAAAAGGTATAGTGGTAT-TAATGGGCCAATCGGCAGCCAATG-GAAAAACAGATGTGCATACATTAGTTGCAAGAGTGAAAGTTGGGCAAAGAAATGTTACTGACGGTGGCAGAGACCAGCTTTTTATCCAGAAG----ATGTACCTCATCATAGGCCTAGCAGAAAGTGCCAGCACATACAGAGATATTGCAGTGAAGAAAGAGGACAGATTCACCCAGATGTGCCTATAAACTAGATCAACAT---AAAAAATGTACTGAATATAGAAGTAATT--AAAGCAATGGTTAATGCTCTGAATAGGGCTGCTGTGGGTGGCAGCAAGCTTGTGCTGTTCAG---TGCAGCTGGAAGTGTCTTTTGCTGTGGTCTCGATTTGG----------GGTACTTTCTGAAGTATTTAAGGAAGGACAGAAACAGAACAAGCCTTGAGATGGTGAACACCATCAAGAACTTTGTGAATACTTTCAATCA--ATTTTAAAAGCCTGTTTTTGTATCAGTCAGTGGCCCATCCTTCGGAATAGGTGCATCCACACTGCCTCTTTGTGATTTCTTCTGAGCTAATGAAAAGCCTTGGTTTCAAACCCCTTATATGACATCTGGACAGAGTCCAGATGGCTGTT---------------------------------------------------------------------------------------------------------------------------------------------------------------------------------------------------------------------------------------------
		</sequence>
		<sequence>
			<taxon idref="&apos;humanPSEUDO:39238978-39237778&apos;"/>
			-TAATCCAGGGTCACCTCTGTCCGACCCAAAGAATATGGAGCTACTGTGTTCAACTATCAAGAAAGACACTTGCCCCTT--ACAACCCTTTTAACAACAAGAACACAGTGAGTGGCATTCAGGAACTCTAGAA-TCTGGACCCTATTGCAGCAGATCAGCAGGATACAGTGGTCTTCAAGGAGGAGGAAGGGAAGATCATCAGGG---CTTTATCAGATCCCAGGGCAGGACATTGTGGAATAGAGAGCAAGACC-CAGATTCAACCACTATTTTCTCAGAGGTCTGGCTCAGTTACG---------------------------GCTTCCATGGCTGCAGACTCAGCTACC-AAAAAAGGTATAGTGGTAT-TAATGGGCCAATCGGCAGCCAATG-GAAAAACAGATGTGCATACATTAGTTGCAAGAGTGAAAGTTGGGCAAAGAAATGTTACTGACGGTGGCAGAGACCAGCTTTTTATCCAGAAG----ATGTACCTCATCATAGGCCTAGCAGAAAGTGCCAGCACATACAGAGATATTGCAGTGAAGAAAGAGGACAGATTCACCCAGATGTGCCTATAAACTAGATCAACAT---AAAAAATGTACTGAATATAGAAGTAATT--AAAGCAATGGTTAATGCTCTGAATAGGGCTGCTGTGGGTGGCAGCAAGCTTGTGCTGTTCAG---TGCAGCTGGAAGTGTCTTTTGCTGTGGTCTCGATTTGG----------GGTACTTTCTGAAGTATTTAAGGAAGGACAGAAACAGAACAAGCCTTGAGATGGTGAACACCATCAAGAACTTTGTGAATACTTTCAATCA--ATTTTAAAAGCCTGTTTTTGTATCAGTCAGTGGCCCATCCTTTGGAATAGGTGCATCCACACTGCCTCTTTGTGATTTCTTCTGAGCTAATGAAAAGCCTTGGTTTCAAACCCCTTATATGACATCTGGACAGAGTCCAGATGGCTGTT---------------------------------------------------------------------------------------------------------------------------------------------------------------------------------------------------------------------------------------------
		</sequence>
		<sequence>
			<taxon idref="&apos;humanPSEUDO:39378389-39379589&apos;"/>
			-TAATCCAGGGTCACCTCTGTCCGACCCAAAGAATATGGAGCTACTGTGTTCAACTATCAAGAAAGACACTTGCCCCTT--ACAACCCTTTTAACAACAAGAACACAGTGAGTGGCATTCAGGAACTCTAGAA-TCTGGACCCTATTGCAGCAGATCAGCAGGATACAGTGGTCTTCAAGGAGGAGGAAGGGAAGATCATCAGGG---CTTTATCAGATCCCAGGGCAGGACATTGTGGAATAGAGAGCAAGACC-CAGATTCAACCACTATTTTCTCAGAGGTCTGGCTCAGTTACG---------------------------GCTTCCATGGCTGCAGACTCAGCTACC-AAAAAAGGTATAGTGGTAT-TAATGGGCCAATCGGCAGCCAATG-GAAAAACAGATGTGCATACATTAGTTGCAAGAGTGAAAGTTGGGCAAAGAAATGTTACTGACGGTGGCAGAGACCAGCTTTTTATCCAGAAG----ATGTACCTCATCATAGGCCTAGCAGAAAGTGCCAGCACATACAGAGATATTGCAGTGAAGAAAGAGGACAGATTCACCCAGATGTGCCTATAAACTAGATCAACAT---AAAAAATGTACTGAATATAGAAGTAATT--AAAGCAATGGTTAATGCTCTGAATAGGGCTGCTGTGGGTGGCAGCAAGCTTGTGCTGTTCAG---TGCAGCTGGAAGTGTCTTTTGCTGTGGTCTCGATTTGG----------GGTACTTTCTGAAGTATTTAAGGAAGGACAGAAACAGAACAAGCCTTGAGATGGTGAACACCATCAAGAACTTTGTGAATACTTTCAATCA--ATTTTAAAAGCCTGTTTTTGTATCAGTCAGTGGCCCATCCTTTGGAATAGGTGCATCCACACTGCCTCTTTGTGATTTCTTCTGAGCTAATGAAAAGCCTTGGTTTCAAACCCCTTATATGACATCTGGACAGAGTCCAGATGGCTGTT---------------------------------------------------------------------------------------------------------------------------------------------------------------------------------------------------------------------------------------------
		</sequence>
		<sequence>
			<taxon idref="&apos;chimpPSEUDO:764929-766130&apos;"/>
			-TAATCCAGGGTCACCTCTGTCCGACCCAAAGAATATGGAGCTACTGTGTTCAACTATCAAGAAAGACACTTGCCCCTT--ACAACCCTTTTAACAACAAGAACACAGTGAGTAGCATTCAGGAACTCTAGAA-TCTGGACCCTATTGCAGCAGATCAGCAGGATACAGTGGTCTTCAAGGAGGAGGAAGGGAAGATCATCAGGG---CTTTATCAGATCCCAGGGCAGGACATTGTGGAATAGAGAGCAAGACT-CAGATTCACCCACTATTTTCTCAGAGGTCTGGCTCAGTTACG---------------------------GCTTCCACGGCTGCAGACTCAGCTACC-AAAAAAGGTATAGTGGTAT-TAGTGGGCCAATCGGCAGCCAATG-GAAAAACAGGTGTGCATACATTAGTTGCAAGAGTGAAAGTTGGGCAAAGAAATGTTACTGATGGTGGCAGAGACCAGCTTTTTATCCAGAAG----ATGTACCTCATCATGGGCCTAGCAGAAAGTGCCAGCACATACAGAGATATTGCAGTGAAGAAAGAGGACAGATTCACCCAGATGTGGCTATAAACTCGATCGACAT---AAAAAATGTACTGAATATAGAAGTAATT--AAAGCAATGGTTAATGCTCTGAATAGGGCTGCTGTGGGTGGCAGCAAGCTTGTGCTGTTCAG---TGCAGCTGGAAGTGTCTTTTGCTGTGGTCTCGATTTGG----------GGTACTTTCTGAAGTATTTAAGGAAGGACAGAAACAGAACAAGCCTTGAGATGGTGAACAGCATCAAGAACTTTGTGAATACTTTCAATCA--ATTTTAAAAGCCTATTTTTGTATCAGTCAATGGCCCATCCTTTGGAGTAGGTGCATCCACACTGCCTCTTTGTGATTTCTTCTGAGCTAATGAAAAGCCTTGGTTCCAAACCCCTTATATGACATCTGGACGGAGTCCAGATGGCTGTT---------------------------------------------------------------------------------------------------------------------------------------------------------------------------------------------------------------------------------------------
		</sequence>
		<sequence>
			<taxon idref="&apos;chimpPSEUDO:13752812-13754013&apos;"/>
			-TAATCCAGGGTCACCTCTGTCCGACCCAAAGAATATGGAGCTACTGTGTTCAACTATCAAGAAAGACACTTGCCCCTT--ACAACCCTTTTAACAACAAGAACACAGTGAGTAGCATTCAGGAACTCTAGAA-TCTGGACCCTATTGCAGCAGATCAGCAGGATACAGTGGTCTTCAAGGAGGAGGAAGGGAAGATCATCAGGG---CTTTATCAGATCCCAGGGCAGGACATTGTGGAATAGAGAGCAAGACT-CAGATTCACCCACTATTTTCTCAGAGGTCTGGCTCAGTTACG---------------------------GCTTCCACGGCTGCAGACTCAGCTACC-AAAAAAGGTATAGTGGTAT-TAGTGGGCCAATCGGCAGCCAATG-GAAAAACAGGTGTGCATACATTAGTTGCAAGAGTGAAAGTTGGGCAAAGAAATGTTACTGATGGTGGCAGAGACCAGCTTTTTATCCAGAAG----ATGTACCTCATCATGGGCCTAGCAGAAAGTGCCAGCACATACAGAGATATTGCAGTGAAGAAAGAGGACAGATTCACCCAGATGTGGCTATAAACTCGATCGACAT---AAAAAATGTACTGAATATAGAAGTAATT--AAAGCAATGGTTAATGCTCTGAATAGGGCTGCTGTGGGTGGCAGCAAGCTTGTGCTGTTCAG---TGCAGCTGGAAGTGTCTTTTGCTGTGGTCTCGATTTGG----------GGTACTTTCTGAAGTATTTAAGGAAGGACAGAAACAGAACAAGCCTTGAGATGGTGAACAGCATCAAGAACTTTGTGAATACTTTCAATCA--ATTTTAAAAGCCTATTTTTGTATCAGTCAATGGCCCATCCTTTGGAGTAGGTGCATCCACACTGCCTCTTTGTGATTTCTTCTGAGCTAATGAAAAGCCTTGGTTCCAAACCCCTTATATGACATCTGGACGGAGTCCAGATGGCTGTT---------------------------------------------------------------------------------------------------------------------------------------------------------------------------------------------------------------------------------------------
		</sequence>
		<sequence>
			<taxon idref="&apos;chimpPSEUDO:13622928-13621727&apos;"/>
			-TAATCCAGGGTCACCTCTGTCCGACCCAAAGAATATGGAGCTACTGTGTTCAACTATCAAGAAAGACACTTGCCCCTT--ACAACCCTTTTAACAACAAGAACACAGTGAGTAGCATTCAGGAACTCTAGAA-TCTGGACCCTATTGCAGCAGATCAGCAGGATACAGTGGTCTTCAAGGAGGAGGAAGGGAAGATCATCAGGG---CTTTATCAGATCCCAGGGCAGGACATTGTGGAATAGAGAGCAAGACT-CAGATTCACCCACTATTTTCTCAGAGGTCTGGCTCAGTTACG---------------------------GCTTCCACGGCTGCAGACTCAGCTACC-AAAAAAGGTATAGTGGTAT-TAGTGGGCCAATCGGCAGCCAATG-GAAAAACAGGTGTGCATACATTAGTTGCAAGAGTGAAAGTTGGGCAAAGAAATGTTACTGATGGTGGCAGAGACCAGCTTTTTATCCAGAAG----ATGTACCTCATCATGGGCCTAGCAGAAAGTGCCAGCACATACAGAGATATTGCAGTGAAGAAAGAGGACAGATTCACCCAGATGTGGCTATAAACTCGATCGACAT---AAAAAATGTACTGAATATAGAAGTAATT--AAAGCAATGGTTAATGCTCTGAATAGGGCTGCTGTGGGTGGCAGCAAGCTTGTGCTGTTCAG---TGCAGCTGGAAGTGTCTTTTGCTGTGGTCTCGATTTGG----------GGTACTTTCTGAAGTATTTAAGGAAGGACAGAAACAGAACAAGCCTTGAGATGGTGAACAGCATCAAGAACTTTGTGAATACTTTCAATCA--ATTTTAAAAGCCTATTTTTGTATCAGTCAATGGCCCATCCTTTGGAATAGGTGCATCCACACTGCCTCTTTGTGATTTCTTCTGAGCTAATGAAAAGCCTTGGTTCCAAACCCCTTATATGACATCTGGACGGAGTCCAGATGGCTGTT---------------------------------------------------------------------------------------------------------------------------------------------------------------------------------------------------------------------------------------------
		</sequence>
		<sequence>
			<taxon idref="&apos;chimpPSEUDO:4977240-4976039&apos;"/>
			-TAATCCAGGGTCACCTCTGTCCGACCCAAAGAATATGGAGCTACTGTGTTCAACTATCAAGAAAGACACTTGCCCCTT--ACAACCCTTTTAACAACAAGAACACAGTGAGTAGCATTCAGGAACTCTAGAA-TCTGGACCCTATTGCAGCAGATCAGCAGGATACAGTGGTCTTCAAGGAGGAGGAAGGGAAGATCATCAGGG---CTTTATCAGATCCCAGGGCAGGACATTGTGGAATAGAGAGCAAGACT-CAGATTCACCCACTATTTTCTCAGAGGTCTGGCTCAGTTACG---------------------------GCTTCCACGGCTGCAGACTCAGCTACC-AAAAAAGGTATAGTGGTAT-TAGTGGGCCAATCGGCAGCCAATG-GAAAAACAGGTGTGCACATATTAGTTGCAAGAGTGAAAGTTGGGCAAAGAAATGTTACTGATGGTGGCAGGGACCAGCTTTTTATCCAGAAG----ATGTACCTCATCATGGGCCTAGCAGAAAGTGCCAGCACATACAGAGATATTGCAGTGAAGAAAGAGGACAGATTCACCCAGATGTGGCTATAAACTCGATCGACAT---AAAAAATGTACTGAATATAGAAGTAATT--AAAGCAATGGTTAATGCTCTGAATAGGGCTGCTGTGGGTGGCAGCAAGCTTGTGCTGTTCAG---TGCAGCTGGAAGTGTCTTTTGCTGTGGTCTCGATTTGG----------GGTACTTTCTGAAGTATTTAAGGAAGGACAGAAACAGAACAAGCCTTGAGATGGTGAACACCATCAAGAACTTTGTGAATACTTTCAATCA--ATTTTAAAAGCCTATTTTTGTATCAGTCAATGGCCCATCCTTTGGAATAGGTGCATCCACACTGCCTCTTTGTGATTTCTTCTGAGCTAATGAAAAGCCTTGGTTCCAAACCCCTTATATGACATCTGGACGGAGTCCAGATGGCTGTT---------------------------------------------------------------------------------------------------------------------------------------------------------------------------------------------------------------------------------------------
		</sequence>
		<sequence>
			<taxon idref="&apos;chimpPSEUDO:5132502-5133703&apos;"/>
			-TAATCCAGGGTCACCTCTGTCCGACCCAAAGAATATGGAGCTACTGTGTTCAACTATCAAGAAAGACACTTGCCCCTT--ACAACCCTTTTAACAACAAGAACACAGTGAGTAGCATTCAGGAACTCTAGAA-TCTGGACCCTATTGCAGCAGATCAGCAGGATACAGTGGTCTTCAAGGAGGAGGAAGGGAAGATCATCAGGG---CTTTATCAGATCCCAGGGCAGGACATTGTGGAATAGAGAGCAAGACT-CAGATTCACCCACTATTTTCTCAGAGGTCTGGCTCAGTTACG---------------------------GCTTCCACGGCTGCAGACTCAGCTACC-AAAAAAGGTATAGTGGTAT-TAGTGGGCCAATCGGCAGCCAATG-GAAAAACAGGTGTGCACATATTAGTTGCAAGAGTGAAAGTTGGGCAAAGAAATGTTACTGATGGTGGCAGGGACCAGCTTTTTATCCAGAAG----ATGTACCTCATCATGGGCCTAGCAGAAAGTGCCAGCACATACAGAGATATTGCAGTGAAGAAAGAGGACAGATTCACCCAGATGTGGCTATAAACTCGATCGACAT---AAAAAATGTACTGAATATAGAAGTAATT--AAAGCAATGGTTAATGCTCTGAATAGGGCTGCTGTGGGTGGCAGCAAGCTTGTGCTGTTCAG---TGCAGCTGGAAGTGTCTTTTGCTGTGGTCTCGATTTGG----------GGTACTTTCTGAAGTATTTAAGGAAGGACAGAAACAGAACAAGCCTTGAGATGGTGAACACCATCAAGAACTTTGTGAATACTTTCAATCA--ATTTTAAAAGCCTATTTTTGTATCAGTCAATGGCCCATCCTTTGGAATAGGTGCATCCACACTGCCTCTTTGTGATTTCTTCTGAGCTAATGAAAAGCCTTGGTTCCAAACCCCTTATATGACATCTGGACGGAGTCCAGATGGCTGTT---------------------------------------------------------------------------------------------------------------------------------------------------------------------------------------------------------------------------------------------
		</sequence>
		<sequence>
			<taxon idref="&apos;rhesusPSEUDO:11174030-11171549&apos;"/>
			--AACCCAGCATCACCTCTCTCCGACCCAAAGAATATGGAGCTAGTAA-TTCAACTATCAAGAAGGACGCTTGCCCCTC--ACAGCCCCTTCAACAACAAGAACACAGTGAGTGTCATTCAGGAAGTCAAGAA-AATGAACCCTATTGCAGCAGATCAGCAGGATACAGTGGTCTTCAAAGAGGAGAAAGGGAAGCTCGTCAGGA---TTTTTTCAGTTCCCAGGGCAGGACAGTGTGGAATAGAGAACAAGGCC-CAGATTCACCCACTATTTTCTCAGTTATCTGGCTTTGTTACT---------------------------GCTTCCATGGCTGCAGCCTCAGCTACCAAAAGAAGGTATAGTGGTAT-TAATGGGCCCATTAACAGCCAATG-GAACAACAGACATGCATACATTAGTTCCAAGAGTGAAAGGTGGGCAAAGAAATGTTACTGATGATGGCAGAGTCCAGCCTTTTATCAAGAAG----ATATACTTCACCATAAGCCTAACAGAAAGTGCCAGCACATACAGAGACATTGTAGTGAAGAAAGAGGACGGATTCACCCAGATACTGCTATCAACTAGATTGACAG-AAAAAAAATGCTCTGAATGCAGAAGTAATT--AAAGAAATGGTGAATGCTCTGAATAGGGCTGCTGTGGGTAACAGCAATCTTGTGATATTCAG---TGCAGCTGGAAGTGTC-TTTGCTGTGGTCTTGGCTTTG----------GGTACTTTGTGAAGCATTTAAGGAATGACAGAAACAGAACAAGTCTTGAAATGGTGGACACCCTCAAGAACTTTGTGAATACTTCCAATGA--ATTTAAAAAGCCTATTGTTGTATCAGTCAGCGACCCATCCTTTGGAATAGGTGCATCCACATTGTGTCTTTGTGCTTTAGTGTGAGCTAATGAAACAGCTTGGTTTCAAACCCCTTATATGATGTTTGGACAGAGGGCAGATGGCTGTTCTACCGTTACATTTCCCTAGCACATGAGTGAAGCATCTGCCAATGAATTGTTTAATTGCTGGGTGAAAGCTGACAGCAGAGGAGGCATGTGTCACAGGCCTGGTCTCTCAGGTCTTT------GCAAG-TTTCACCATGTAGGTTATGATACAAATGAAGAAGCCTGCCTCATGTAATCGAGTTGTGTGCTGGAGAAATGGAAAGCCCTTGTATGCTGTAATATTAAGATGAAAT--
		</sequence>
		<sequence>
			<taxon idref="&apos;humanPSEUDO:50367930-50370729&apos;"/>
			-AAATGCAGCTTCACCTCTCTTTCACCCAAAGCATACGGAGATAGTAAATTCAACTATCAA----GACACTTGCACATC--AGAGCCCCTTTAACAGCAAGAACAGAGTGACTGACATTCAGGAACCTGAGAC-ACTAAACCCTATTGCACCAGATTAGCAGGACACAGTGGTGTTCAACGTGGCAGTAGAGAAGCCTGTCAGAG---CTTTATCAGATCCCAGTGCAGGACCAGCTGGAATAGAAAAAAGGCCA-CTGATACATGCACTATTGTCTCAGATGTCTGGCTCAGTTACT------------------------ACTGCATCCATGGTCACAGGCTCAGCTAAC-AAGGAAGGTATATTGGTAT-TAATGGACTCATCAACAGCCAACA-GAAGAACAAATATGCATACACCTATTACAAGAGTGAGAGGCGGGCAAAGAAAGGTTAATGATAATAACAGAGACCAGCCTTTTATGTAGAGG----ATGCATGTCACCAGAAGGCTAACAGAAAGTGCCAGCAGATACAGAGACATTGTAGTGAGGAAAGAGGATGGATTCACCTAGATATTGGTATCAACTAGATTGACAG-G-AGAAAACACACTGAATGCAGAAGTAATG--AAAGAAATCATGAATGCTCTGAATATGGCTGCTCCAGATGATAGCAAACTTGTGCTGTTCAG---CACAGTTGGCAGTGTCTTTTGCTGTGGTCTTGATTTTG----------GGTACTTCGTGAAGCATTTAACAAATGACAGAAAGAGAACAAGCATTGAAATGGTGGACAATATCAAGAATGTTTTTGACAATTTCATTCA--ATTTAAAAAGTCAACTGTTGTATCAGTCAATGGGCCAGCCATTGGACTGGGTGCATCCATACTGCCTCTTTGTCACTTGATTTGGGCTAATGACA-GCTTTGGTTTCAAACCCCTTATACAACATTTGGACAGAGTTCAGATGGCT-TTCTAGTGTTACATTTCCCA--ATGATGGGTGAAGCATCTGCCAATAAAATG-TTGAGTGCTGTGTGAAAGCTGACAATACAGGAGGCATGTGCCAAAGACCTGGTTTCTCAGGTGTTTTGAACAGCAAC-TTTCACCCAAGATATTATGGTTCAAATTAATGAGCTTGCCTCATGTAATCCAGT--TGTTCTGGAGGAATGTAAGGCCCTTGCTAGCTGTAATATTAAGATGGAGT--
		</sequence>
		<sequence>
			<taxon idref="&apos;humanPSEUDO:35514361-35512609&apos;"/>
			------------------------------------------------------------------------------------------------------------------------------------------------------------------------------------------------------------------------------------------------------------------------------------------------------------------------------------------------------------------------------------------------------------------AACAAATATGCATACACCTATTACAAGAGTGAGAGGCGGGCAAAGAAAGGTTATTGATAATAAAAGAGACCAGCCTTTTATGTAGAGG----ATGCATGTCACCAGAAGGCTAACAGAAAGTGCCAGCAGATACAGAGACATTGTAGTGAGGAAAGAGGATGGATTCACCTAGATATTGGTATCAACTAGATTGACAG-G-AGAAAACACACTGAATGCAGAAGTAATG--AAAGAAATCATGAATGCTCTGAATATGGCTGCTCCAGATGATAGCAAACTTGTGCTGTTCAG---CACAGCTGGCAGTGTCTTTTGCTGTGGTCTTGATTTTG----------GGTACTTCGTGAAGCATTTAACAAATGACAGAAAGAGAACAAGCATTGAAATGGTGGACAATATCAAGAATGTTTTCGACAATTTCATTCA--ATTTAAAAAGTCAACTGTTGTATCAGTCAATGGGCCCGCGATTGGACTGGGTGCATCCATACTGCCTCTTTGTCACTTGATTTGGGCTAATGACA-GCTTTGGTTTCAAACCCCTTATACAACATTTGGACAGAGTTCAGATGGCT-TTCTAGTGTTACATTTCCCAAGATGATGGGTGAAGCATCTGCCAATAAAATG-TTGATTGATGTGTGAAAGCTGACAATACAGGAGGCATGTGCCAAACACCTGGTTTCTCAGGTGTTTTGGACAGCAAC-TTTCACCCAAGAGGTTATGGTTCAAATTAATGAGTTTGTCTCATGTAATCCAGT--AGTGCTGGAGGAATGTAAGGCCCTTGCTAGCTGTAATATTAAGATGGAGT--
		</sequence>
		<sequence>
			<taxon idref="&apos;rhesusPSEUDO:7909581-7911049&apos;"/>
			-AAATGCAGCTTCACACCTCTTTCACCCAAAGAATATGGAGATAGTAAATTCGACTGTCAA----GACACTTGTACCTC--AGAGCCCCTTTAACAGCAAGAACA--GTGAATGACCTTCAGGAACCTGACAA-ATTAAACCCTACGGCACCAGATTAGCAGGACACAGGGGTATCCAAAGTGGCAGCAGAGAAGCCTGTCAGAG---CTTTATCAGGTCCCAGTGCAGGACAAACTGGAATAGAAAAAAAGCCCACTGATACAGCCACTAATGTCTCAGATGTCTGTCTCAGATGTC--------------------------TGCATCCGTGGTCACAGCCTCAGCTAAC-AAGGAAGGTGTATTGGTAT-TAATGGACCCATTAACATCCAATG-GAACAGCAAATATGCATACACCTGTTCCAAGAGTGAGAGGTGGGTAAAGATAGGTTATTGGTAATAAAAGAGACCAACCATTTATCAAGATG----ATCTATTTCACCAGAAGGCTAACAGAAATTGCCAACAGATACAGAGACATTTTAGTGAGGAAAGAGGATGTATTCACCTAGATATTGGTATCAACGAGATTGACAG-A-AGAAAACACACTGAATACAGAAGTAATG--AAATAAACCATTAATGCTCTGAATAGGGCTGCTGTGGATGATAAC----TTGTGCTGTTCAG---TGCAGCTGACAGTGTCTTTTGCTCTGGTCTTGATTTTG----------GATACTTCTTGAAGCAATTAAGAAATGACAGAAACAGAACAAGCATTGAAATGTTGGACAACATCAAGAATTTTGTCAATATGTTTATTCA--ATTTAAAAAGCCTATTGTTG------------------------------------------------------------------------------------------------------------------------------------------------------------------------------------------------------------------------------------------------------------------------------------------------------------------------------------------------------------------------------
		</sequence>
		<sequence>
			<taxon idref="&apos;rhesusPSEUDO:11008204-11009221&apos;"/>
			--TATGCAGCTTCACCTCTCTGCAACACAAA-AATATGGAGCTAGTAAGTTCAATTATCAA----GACGTTTGCAACTCTGAGG---CTGTTAACAGCAAGAACACAGTGAGTGGCTTTCAGGAACCTGAGAA-ACTGGACCCTGTTGCACCAAATTAACAGGACACATTGGTGCTCAATGTGGCATCAGAGAAGCCCCTTAGAG---CTTTATCAGATCCATGTGCAAAACAGGATGGAAGAGAGAAGTGGCCC-CAGATACACCCACTAATGTCTCAGATGTCTGCCTCAATTACT---------------------------ACTTCCATGGACACAGACTCAGGTAAT-AAAGAAGGTACATTGGTTATTAATGGATCCATTAACAGTCAACG-GAAGAAAAAACATGCATGCATCTGTTCCAGGAGTGACAAGTGGGCAAAGAAAGATTACTGGTGATGAAAATGACCAGCCTTTTATCAAAAAG----ATGTATTTCACCATAAGGCTAACAGAAAGTGCCAGCAGATTTACAGAGATTGTGGTGAGGAAAGAGGATGACTTTACC-AGATACTGCTATCAACTAGATCAACAG-A-GAATAACTCACTAAATAAAGAAGTAAAG--AAACAAATTGACAATCCTCTCAATATGGCCGCTGTGGATGACAGCA------------------------------------------------------------------------------------------------------------------------------------------------------------------------------------------------------------------------------------------------------------------------------------------------------------------------------------------------------------------------------------------------------------------------------------------------------------------------------------------------------------------------------------------------------------------
		</sequence>
		<sequence>
			<taxon idref="&apos;rhesusPSEUDO:8136960-8135355&apos;"/>
			-AAAAGCAGTGTCACCTCCCTCTGACCCAAAGAATATGGAGCCAGTAAATTCAACTATGAAGAAAGGCACTTGCTCCTC--ACAGTCCCTTTCAGAACAAGAATACGGCGAGTGGCATTCAGGAACTGAAGAA-ACTGGACCCTATTGCAGCAGATCACCAGGATACAGTGGTCTTCAAGGAGGCAGAAGGGAAGCTCCTCAGGG---CATTATCAGATCCCAGGGCAGGAAAGTGTGGAATAGAGAAGAGGATC-CAAATTCACCCAT---TTTCTCAGATGTCTGGCTTATTTACT---------------------------GCTTCCATGACTGCAGGTTTAGCTACC-AAAAAAAGTATAGTGGTAT-TAATGGGCCCGATAACAGCCAATG-GAACAACAGGTATGCCTACATCAGTTTCAAGAGTGAAAGGTGGACAAAGAAATATTACTGATGGTGGAAGAAACCAGCCTTTTATCAAGAAG----ATGTACTTCATCACAAGGTTAACAGAAAGTGCCAGTATGTACAGAGACATTGTCGTGAGGAAAGAGGATGGATTCATCCAGATACTGCTATCAACTAGATCAACAG-A-AAAAAATGCACTGAATATAGAATTAATT--AAAGAAATGGTTAATGCTCTGAACAGGGCTGCTGCAGATCACAGCAAGCTCATACTGTTTGG---TGCAGCTGGAAGTGTCTTTTGCTGTCGTCTTGATTTTG----------GGTACTTTGTGAAGCATTTAAGGAATGACAGAAACAGAGCAAGCCTTGAAATGGTGGGCATCATCAAGAACTTTGGGAATAATTTCAAAAT--ATTTAAAAGGCCTATTGTTGTATCAGGGAGCAGACCATCTTTTGGACTAGGTGCATCCATACTGCCTCATTGTGATTTCGTGTGAGCTAATGAAAAGGCTTGGTTCCAAACTCTTTATATGACCTTTCAACACAATCCAGATGATTGTTCTACTGTTACATTTCCTAAGCTGATGGGTGAAGCATCTGCCAG--------TTAATTGCTGGGTGAAAGCTGATAGCACAGGAGGCATGTGTCAAAGACCTGGTCACTCAGATCTCTTT-----CCAA-GTTCACCCAATAGGTTATGATACAAATGAAGGAGTCTGCCTCATGTAATAGAGT--TGTGCTGGAGAAATGTAAGGCCCTTGTATGCTGTAATATTAAGAT-AAGT--
		</sequence>
		<sequence>
			<taxon idref="&apos;rhesusPSEUDO:8217764-8220088&apos;"/>
			-AAACCCAGTGTCACCTCTCTTCAGCCCAAAGCATATGGAGCTAGTAAATCCAAATATCGAGAAAGACACTTGC-CCTC--ACAGCCCCTTTAACAAGAAGAAAACAGTGAGTGGCATTCAGGAACTGGACCCTATTGGACCCTATTGAGAGAGATCAGCAGGATATAGTGGTCTTCAAGGAGGCAGAAGGGAAGGTCGTCAGGT---TTTTATCAGACCGCAGGACAGAACAGTGTGGAATACAGAA-AAGACC-CAGATTCACCC-CTATTTTCTCAGATGTCTGGCTCAGACTGAGAGC---------CAGACTT--CCATGACTTCCATGACTGCAGACGCAGGCACC-AAAAAAGGTATAGTGGTCT-TAATGGGCCCATTAGCAGCCAATG-GAACAAGAGACGTGCATACATTAGTTCCAAGCATGAAAGGTGGGCAAAGAAATGCTACTGATAATGGCAGAGTCCAGCCTTTTGTCAAGAGG----ATATACTTCACCATAAGGCTAACAGAAAGTGCCAGCACAAACAGAGACATAGTAGTGAAGAAAGAGGACGAATTCACCCAGATATTGCTATCAACTTGATCAACAG-AAAAAAAATGCTCTGAATACAGCAGTAATT--AA-GAAATGGCGAATGCTCTGAATAGGGCTGCTGTGGGTAACAGCCATCTCATGATGTTCAG---TGCAGCTGGAAGTGTCTTTTGCTGTGGTCTGTATTTTG-----------GTACTTTGTGAAGGACTTAAGGAATGACAGAAACAGAACAAGCCTTGAAATGTTGCACACCATCAAGAACTTGGTGAATATTTTCAATCA--ATTTAAAAAGCCTTTTGTTTTACCAGTCAGTGGCACATCCTTTGGAATAGGTGTATTCACACTGCCTCTCTGTGCTTTCATGTGACCTAATGAAAAGGCTTGGTTTCAAA-TCCTTGCATGACTTTTGGACAGAGTGCAGATGGCTGCTCTACAGTTACATTTCCCAAGCAGATTGGTGAAGCGTCTGCCAATGAAATG-TTAATTGCTGGGTGAAAACTGACAGAAGAGGAGGCATGTGTCACAGGTCTGGTCTCTAAGGTTTCTTT----GCAAG-TTTCACCCCATAGGTTATGATACAAATGAAGGACTCTGCCTCATGTAATCGAGT--TGTGCTGGAGACATGTAAGGCCCTTGTATGCAGTAATATTAAGATGACAT--
		</sequence>
		<sequence>
			<taxon idref="&apos;rhesusPSEUDO:8340176-8337852&apos;"/>
			-AAACCCAGTGTCACCTCTCTTCAGCCCAAAGCATATGGAGCTAGTAAATCCAAATATCGAGAAAGACACTTGC-CCTC--ACAGCCCCTTTAACAAGAAGAAAACAGTGAGTGGCATTCAGGAACTGGACCCTATTGGACCCTATTGAGAGAGATCAGCAGGATATAGTGGTCTTCAAGGAGGCAGAAGGGAAGGTCGTCAGGT---TTTTATCAGACCGCAGGACAGAACAGTGTGGAATACAGAA-AAGACC-CAGATTCACCC-CTATTTTCTCAGATGTCTGGCTCAGACTGAGAGC---------CAGACTT--CCATGACTTCCATGACTGCAGACGCAGGCACC-AAAAAAGGTATAGTGGTCT-TAATGGGCCCATTAGCAGCCAATG-GAACAAGAGACGTGCATACATTAGTTCCAAGCATGAAAGGTGGGCAAAGAAATGCTACTGATAATGGCAGAGTCCAGCCTTTTGTCAAGAGG----ATATACTTCACCATAAGGCTAACAGAAAGTGCCAGCACAAACAGAGACATAGTAGTGAAGAAAGAGGACGAATTCACCCAGATATTGCTATCAACTTGATCAACAG-AAAAAAAATGCTCTGAATACAGCAGTAATT--AA-GAAATGGCGAATGCTCTGAATAGGGCTGCTGTGGGTAACAGCCATCTCATGATGTTCAG---TGCAGCTGGAAGTGTCTTTTGCTGTGGTCTGTATTTTG-----------GTACTTTGTGAAGGACTTAAGGAATGACAGAAACAGAACAAGCCTTGAAATGTTGCACACCATCAAGAACTTGGTGAATATTTTCAATCA--ATTTAAAAAGCCTTTTGTTTTACCAGTCAGTGGCACATCCTTTGGAATAGGTGTATTCACACTGCCTCTCTGTGCTTTCATGTGACCTAATGAAAAGGCTTGGTTTCAAA-TCCTTGCATGACTTTTGGACAGAGTGCAGATGGCTGCTCTACAGTTACATTTCCCAAGCAGATTGGTGAAGCGTCTGCCAATGAAATG-TTAATTGCTGGGTGAAAACTGACAGAAGAGGAGGCATGTGTCACAGGTCTGGTCTCTAAGGTTTCTTT----GCAAG-TTTCACCCCATAGGTTATGATACAAATGAAGGACTCTGCCTCATGTAATCGAGT--TGTGCTGGAGACATGTAAGGCCCTTGTATGCAGTAATATTAAGATGACAT--
		</sequence>
		<sequence>
			<taxon idref="&apos;rhesusPSEUDO:8896928-8899355&apos;"/>
			-AAATCCAGCGTC-CCTCTCTCTGACCCAAAGCATATGAAGCTCGTAAATCCAGCTATCAAGAAAGATGCTTACCCATC--ACAGCCCCTTTAATAACAAGAACACAGTGAGTGCCATTCAGGAACTCGAGAA-AATGGACCTTATTGCAGCAGATCAGCAGGATACTGTGGTCTTCAAGGACACAGAAGGGAAATTTGTTAGCG---TTTTATCAGACCGCAGGGCAGGACAGTGCAGAATAGAGAACAAAACC-CAGGTTTACCCACTATTTTCTCAGATGTCTGGCTCAGTTACT---------------------------GCTTCCATGGCTGCAGAATCAGGTATC-CAAAAAGGTAAAGTGGAAT-TAATGGGCCCATTAGCAGTCAATG-GAACAGCACACATAAATACATTAGTTCCAAAAGTGAAAGGTGAGCAAAGAAATGTTACTGATGATGGCAGAGACCAGCTGTTTATCAAGAAG----ATATGCTTTACCATAAGGCTAACTGAAAGTGCCAGCACATACAGAGACATTGTAGGGAAGAAAGAGGATGGATTCACCCAGATATTGCTATCAACT-GTTTGACAG-AGAAACAGTGCTCAGAATACAGAAGTACTT--AAAGAAATGTTTAATGCTCTGATTAAGGCTACTGCAGATGACAGCAATGTCATGATGTTCAGTGCTGCAGCTGGAAGTGTCTTTTACCATGGTCTTGATTTTG----------AGTACTTTGTGAAGCATTTAAAGAATGGCAGATACAGAACAAGCATTGAAGTGGTGGACACCAGCAAGAACTTTGTGAATATTTTCAATCA--ATTTAAAAAGCCTATTGTTGTATGAGTCTGCGG-CCATCTTTTGGAATAGGTGCATCCACACTGCCCCTTTGTGCCTTCCTGTGAACTAATGAAAAGGCTTGCTTTCAAACCCCTTATATGATGTTTGGACAGGATGCAGATGGCTACTCTACTGTTACACTTCCCAAACGGATGGGTGAAGCCTCTGTCAATGAAATG-TTAATTACTGGGCAAAAGCTGACAGGACAGGGGACATGTGTCACAGGCCTGGTCTCTCAGGTCTCTTT----GCAAG-TTTCACCCCATAGTTTACGATATAACTGAAGGAGTCTGTCTCGTGTAATTGCGT--TGTGTTGGAGAAATGAAAGGCCCTTGTATGCTGTAATATTAAGATGAAGT--
		</sequence>
		<sequence>
			<taxon idref="&apos;rhesusPSEUDO:8820547-8818679&apos;"/>
			-AAACCCAGCATCACCTATCTCCGACTCAAAGCTTATAGAGCTAGTAAATCCAACTATGAAGAAAGACACGTGCCCCTC--ACAGCCCCTTTAACAATAAGAACACAGTGAGTGTCATTCAGGAAGTCGAGAA-GATGGACTCTATTGCAGCAGATCAGCAGGATACAGTGGTCTTCAAAGAGGTGAAAGGGAAGCTTCTCACAG---TTCTATGAGATCACAGGGCAGGACAGTGTGGAATAGAGAACAAGACC-CAGA------------TTTCTCAGATGTCTGGCTCAGTTACT---------------------------GCTTCCATGGCTGAAAACTCAGGTACC-AAAAAAGGTATATTGGTAC-TAATGGGCCCATCAGCAGCTAATG-GAACAACAGACATACATACATTACTTCCAAGAGTGAAAGGTGGGCAAAGAAATGTTACTGATGATGTAAGAGACTAGCCTTTTATTAAGAAG----ATAAACTTCACCGTAAGCCTAACAGAAAGTGCAGGGACATACAGAGACATTGTAGTCAAGAAACAGGATGGATTCACC-AGATATTGGTATCAACATGTTCGACAG-AAAAAAAGTGCACAGAATACATTAGTAATT--AAAGAAACGGTTAATGCTCAGATTAAGGCTACTGCAGATCACAGCAATCTCATGATGGTCAG---TGCTGCTGGAAGTGTCTTTTGCTGTGTTCTTGATTTTG----------GGTACTTTGTGAAGCATTTAAGGAATGGTAGAAACAGAGCAAGCCTTGAAATGGTGGATACCAGCAAGAACTTTGTGAATACTTTCAATCA--ATTTAAAAAGCCTATTGTAGTATCAGTCTGCGGCCCATCATTTGGAATAGGTGTGTCCACACTGCCTCTTTGTGTTTTCCTATGAACTAATGAAAAGGCTTGGTTTCAAACCCCTTATATGATATTTTGACAGAATGCAGATGGCTACTCTACTGTTACACTTACCAAATGGATGGATGAAGCCTCTGTCAATGAAATG-TTAATTACTGGGCAAAAGCTGACAAAACAGGAGGCATGTGTCACAGGCCTGGTCTCTCAGGTCTCTTT----GCAAG-TTTCACCCCATAGGTTATGATATAACTGAAGGAGTCTGTCTCA--TAATTGCGT--TGTGTTGGAGAAATGAAAGGCCCTTGTATGCTGTAATATTAAGATGAAGT--
		</sequence>
		<sequence>
			<taxon idref="&apos;rhesusPSEUDO:7911335-7912689&apos;"/>
			---------------------------------------------------------------------------------------------------------------------------------------------------------------------------------------------------------------------------------------------------------------------------------------------------------------------------------------------------------------------------------------------------------------------------------------------------------------------------------------------------------------------------------------------------------------------------------------------------------------------------------------------------------------------------------------------------------------------------------------------------------------------------------------------------------------------------------------------------------------------------AAAAAACCTATTGTTGTATCAGTCAACGGGCCGGCCATGGGACTAGGTGCATCAATACTGTCTCTTTGTCACTTGACTTGGGCTAATGAAA-GCCTTGATTCCAGA-CTCTTACATGACATTTGGACAGAGTTCAGATGCCT-TTCTAGTGTTACCTTTCCCAAGATGATGAGTGAAGCATTTGTCAATAAAGTG-TTGATTGGTGGGTGAAAGCTGACAGTATAGGAGGCATGTGCCAAAGGTCTGGTCTCTCAGGTGTTTTGGACCGCAAT-TTTCACGCAAGAGGTTATGATTCATATTAACAAGCTTGCCTCATGTAATCCGGT--TGTGCTGGAGGAATATAAGGCCCTTGCTTGCTGTAATATTAAGATGGAGT--
		</sequence>
		<sequence>
			<taxon idref="&apos;chimpPSEUDO:4810477-4812373&apos;"/>
			-AAACACAGCTTCACCTCTCTTTGACCCAAGGAATATGGAGCTAGGAAATTAAACTATCAA----GACACTTGCACTT------------TTAACAGCAAGAACATAGTGGAT----TTCAATAACTCGGGAA-ACTGGATCCTATTTTGCTGGATCAGCAGGACACCATGGTGCTCAAGGTGGCAGCTGAGAACCCCTTCAGGG---CTGTATTATGTCCTGGTGCAGAACAGACTGGAGGAGAAAACAGGTGC-AAGATACACCCACTAATGTCTCAGGGGTCTGGCTTGGTTACT---------------------------GCTTCCATGGTTACAGGCCTAGCCAGC-AAAGAAGGTACATTGGTAT-AAGCAATTCTATGAACAGCCAACA-GAACAAAAAACTTGCATATATTTGTTCCAAGTGTGAGAGGGGGGCAAAGAAAGATTATTGATGATGAAAAAGACCAGCCTTTTGTCAAAAGC----ATGTATTTTACCATAAGGCTAACAGAAAATGCCAGTAGACTCGGAGACATTTTGGTGAGGGAAAATGATGGCTTTACCCAGAAA---CTATCAACAAGATTGACAG-A-GAATAACTCACTAAATATAGAAGTAATG--AAAAAAATCGAGAATGTTCTGCATAGGGCTGCTGCAGATGACAGGAAGTTTATGCTGCCCAC---TGCAGCTGGTTGTGTCCTTTGCTGAGGTCTTGATTTTA--------------------TGTGTATTTAAGAAATGACAGAAACAGAGCAAGCATTGAAATAGTGGATACCATAAAGAACACTGTGAATAATTTCATTCA--GTTTGAGAAGCCAATTGT---ATCAGCCAATAGCCCAGCCATTTGACTAGCTGCATCCATACTGCCTCTTTGTGATTTGGTT----------AAAAGGCTTGGTTTTAAACCCCTTCTGTGACTTTTGGACCGACCCCAGGTGGCTTGTTTACCATTAAATTTCACAAGATGATGGATGAAGCATCGGCCAAGGTAATG-TTGATTGGTGGGAGAAAGCTGAAAGCATGCGAGGCATGTGCCAAAGACCTGGTCTCTCAGGTGTCTTGGACTGCAACTTTTCCCCCAAGTGGTTATGATGCAAATTAAGGGACTTGCTTCATATAATTCAGT--TGTGATAGAGAAAAATAATGCCCTTATTTACTGTAACATTAAGATGAAGT--
		</sequence>
		<sequence>
			<taxon idref="&apos;chimpPSEUDO:5299249-5297353&apos;"/>
			-AAACACAGCTTCACCTCTCTTTGACCCAAGGAATATGGAGCTAGGAAATTAAACTATCAA----GACACTTGCACTT------------TTAACAGCAAGAACATAGTGGAT----TTCAATAACTCGGGAA-ACTGGATCCTATTTTGCTGGATCAGCAGGACACCATGGTGCTCAAGGTGGCAGCTGAGAACCCCTTCAGGG---CTGTATTATGTCCTGGTGCAGAACAGACTGGAGGAGAAAACAGGTGC-AAGATACACCCACTAATGTCTCAGGGGTCTGGCTTGGTTACT---------------------------GCTTCCATGGTTACAGGCCTAGCCAGC-AAAGAAGGTACATTGGTAT-AAGCAATTCTATGAACAGCCAACA-GAACAAAAAACTTGCATATATTTGTTCCAAGTGTGAGAGGGGGGCAAAGAAAGATTATTGATGATGAAAAAGACCAGCCTTTTGTCAAAAGC----ATGTATTTTACCATAAGGCTAACAGAAAATGCCAGTAGACTCGGAGACATTTTGGTGAGGGAAAATGATGGCTTTACCCAGAAA---CTATCAACAAGATTGACAG-A-GAATAACTCACTAAATATAGAAGTAATG--AAAAAAATCGAGAATGTTCTGCATAGGGCTGCTGCAGATGACAGGAAGTTTATGCTGCCCAC---TGCAGCTGGTTGTGTCCTTTGCTGAGGTCTTGATTTTA--------------------TGTGTATTTAAGAAATGACAGAAACAGAGCAAGCATTGAAATAGTGGATACCATAAAGAACACTGTGAATAATTTCATTCA--GTTTGAGAAGCCAATTGT---ATCAGCCAATAGCCCAGCCATTTGACTAGCTGCATCCATACTGCCTCTTTGTGATTTGGTT----------AAAAGGCTTGGTTTTAAACCCCTTCTGTGACTTTTGGACCGACCCCAGGTGGCTTGTTTACCATTAAATTTCACAAGATGATGGATGAAGCATCGGCCAAGGTAATG-TTGATTGGTGGGAGAAAGCTGAAAGCATGCGAGGCATGTGCCAAAGACCTGGTCTCTCAGGTGTCTTGGACTGCAACTTTTCCCCCAAGTGGTTATGATGCAAATTAAGGGACTTGCTTCATATAATTCAGT--TGTGATAGAGAAAAATAATGCCCTTATTTACTGTAACATTAAGATGAAGT--
		</sequence>
		<sequence>
			<taxon idref="&apos;chimpPSEUDO:13456159-13458055&apos;"/>
			-AAACACAGCTTCACCTCTCTTTGACCCAAGGAATATGGAGCTAGGAAATTAAACTATCAA----GACACTTGCACTT------------TTAACAGCAAGAACATAGTGGAT----TTCAATAACTCGGGAA-ACTGGATCCTATTTTGCTGGATCAGCAGGACACCATGGTGCTCAAGGTGGCAGCTGAGAACCCCTTCAGGG---CTGTATTATGTCCTGGTGCAGAACAGACTGGAGGAGAAAACAGGTGC-AAGATACACCCACTAATGTCTCAGGGGTCTGGCTTGGTTACT---------------------------GCTTCCATGGTTACAGGCCTAGCCAGC-AAAGAAGGTACATTGGTAT-AAGCAATTCTATGAACAGCCAACA-GAACAAAAAACTTGCATATATTTGTTCCAAGTGTGAGAGGGGGGCAAAGAAAGATTATTGATGATGAAAAAGACCAGCCTTTTGTCAAAAGC----ATGTATTTTACCATAAGGCTAACAGAAAATGCCAGTAGACTCGGAGACATTTTGGTGAGGGAAAATGATGGCTTTACCCAGAAA---CTATCAACAAGATTGACAG-A-GAATAACTCACTAAATATAGAAGTAATG--AAAAAAATCGAGAATGTTCTGCATAGGGCTGCTGCAGATGACAGGAAGTTTATGCTGCCCAC---TGCAGCTGGTTGTGTCCTTTGCTGAGGTCTTGATTTTA--------------------TGTGTATTTAAGAAATGACAGAAACAGAGCAAGCATTGAAATAGTGGATACCATAAAGAACACTGTGAATAATTTCATTCA--GTTTGAGAAGCCAATTGT---ATCAGCCAATAGCCCAGCCATTTGACTAGCTGCATCCATACTGCCTCTTTGTGATTTGGTT----------AAAAGGCTTGGTTTTAAACCCCTTCTGTGACTTTTGGACCGACCCCAGGTGGCTTGTTTACCATTAAATTTCACAAGATGATGGATGAAGCATCGGCCAAGGTAATG-TTGATTGGTGGGAGAAAGCTGAAAGCATGCGAGGCATGTGCCAAAGACCTGGTCTCTCAGGTGTCTTGGACTGCAACTTTTCCCCCAAGTGGTTATGATGCAAATTAAGGGACTTGCTTCATATAATTCAGT--TGTGATAGAGAAAAATAATGCCCTTATTTACTGTAACATTAAGATGAAGT--
		</sequence>
		<sequence>
			<taxon idref="&apos;chimpPSEUDO:13919676-13917780&apos;"/>
			-AAACACAGCTTCACCTCTCTTTGACCCAAGGAATATGGAGCTAGGAAATTAAACTATCAA----GACACTTGCACTT------------TTAACAGCAAGAACATAGTGGAT----TTCAATAACTCGGGAA-ACTGGATCCTATTTTGCTGGATCAGCAGGACACCATGGTGCTCAAGGTGGCAGCTGAGAACCCCTTCAGGG---CTGTATTATGTCCTGGTGCAGAACAGACTGGAGGAGAAAACAGGTGC-AAGATACACCCACTAATGTCTCAGGGGTCTGGCTTGGTTACT---------------------------GCTTCCATGGTTACAGGCCTAGCCAGC-AAAGAAGGTACATTGGTAT-AAGCAATTCTATGAACAGCCAACA-GAACAAAAAACTTGCATATATTTGTTCCAAGTGTGAGAGGGGGGCAAAGAAAGATTATTGATGATGAAAAAGACCAGCCTTTTGTCAAAAGC----ATGTATTTTACCATAAGGCTAACAGAAAATGCCAGTAGACTCGGAGACATTTTGGTGAGGGAAAATGATGGCTTTACCCAGAAA---CTATCAACAAGATTGACAG-A-GAATAACTCACTAAATATAGAAGTAATG--AAAAAAATCGAGAATGTTCTGCATAGGGCTGCTGCAGATGACAGGAAGTTTATGCTGCCCAC---TGCAGCTGGTTGTGTCCTTTGCTGAGGTCTTGATTTTA--------------------TGTGTATTTAAGAAATGACAGAAACAGAGCAAGCATTGAAATAGTGGATACCATAAAGAACACTGTGAATAATTTCATTCA--GTTTGAGAAGCCAATTGT---ATCAGCCAATAGCCCAGCCATTTGACTAGCTGCATCCATACTGCCTCTTTGTGATTTGGTT----------AAAAGGCTTGGTTTTAAACCCCTTCTGTGACTTTTGGACCGACCCCAGGTGGCTTGTTTACCATTAAATTTCACAAGATGATGGATGAAGCATCGGCCAAGGTAATG-TTGATTGGTGGGAGAAAGCTGAAAGCATGCGAGGCATGTGCCAAAGACCTGGTCTCTCAGGTGTCTTGGACTGCAACTTTTCCCCCAAGTGGTTATGATGCAAATTAAGGGACTTGCTTCATATAATTCAGT--TGTGATAGAGAAAAATAATGCCCTTATTTACTGTAACATTAAGATGAAGT--
		</sequence>
		<sequence>
			<taxon idref="&apos;chimpPSEUDO:931632-929725&apos;"/>
			-AAACACAGCTTCACCTCTCTTTGACCCAAGGAATATGGAGCTAGGAAACTAAACTATCAA----GACACTTGCACCT------------TTGACAGCAAGAACACAGTGGAT----TTCAATAACTCGGGAA-ACTGGATCCTATTTTGCCAGATCAGCAGGACACCATGGTGCTCAAGGTGGCAGCTGAGAAGCCCTTCAGAG---CTGTATTATATCCCGGTGCAGAACAGACTGGAGAAGAAAACAGGTGC-AAGATACACCCACTAATGTCTCAGGGGTCTGGCTTGGTTACT---------------------------GCCTCCATGGTTACAGGCCTAGCTAGC-AAAGAAGGTACATTGGTAT-AAGCAATTCCATGAACAGCCAGCA-GAACAAAAAACTTGCATATATTTGTTCCAAGTGTGAGAGGGGGGCAAAGAAAGATTATTGATGATGAAAAAGACCAGCCTTTTGTCAAAAGA----ATGTATTTTACAATAAGGCTAACAGAAAATGCCGGTAGACTCGGAGACATTTCGGTGAGGGAAAACGATGGCTTTACCCAGAAAGTGCTATCAACAAGATTGACAG-A-GAATAACTCACTAAATATAGAAGTAATGAAAAAAAAATCAAGAATGTTCTGCATAGAGCTGCTCCACATGACAGAAAGTTTATGCTGCCCAG---TGCAGCTAGCTGTGTCCTTTGCTGAGGTCTTGATTTTG--------------------TGTGCTCTTAAGAAATGACAGAAACAGAGCAAGCATTGAAATCATGGATATCATAAAGAACATTGTGAACAGTTTCATTTG--GTTTGAGAAGCCTATTTT---ATCAGCAAATAGCCCAGCCATTTGACTAGCTGCATCCATACTGCCTCTTTGTGGTTTGGTT----------AAAAGGCTTGGTTTTAAACCCTTTATGTGACTTTTGGACAGACCCCAGGTGGCTTGTTTACCATTAAGTTTCACAAGATGATGGATGAAGCATCAGCCAAGGTAATG-TTAATTGGTGGGAGAAAGCTGAAAGTATGGGAGGCATGTGCCAAAGACCTGGTGTCTCAGGTGTCTTGATTTGTAACTTTTCCCCCAAGTGGTTATGATACAAATTAAGGGATTTGCTTCATATAATTCAGT--TGTGCTAGAAAAAAATAATGCCCTTATTTACTATAACATTAAGATGAAGT--
		</sequence>
		<sequence>
			<taxon idref="Msphinx"/>
			--------------------------------------------------------------------------------------------------------------------------------------------------------------------------------------------------------------------------------------------------------------------------------------------------------------------------------------------------------------------------------------------------------------------------------------------------------------------------------------------------------------------------------------------------------------------------------------------------------------------------------------------------------------------------------------------------------------------------------------------------------------------------------------------------------------------------------------------------------------------------------------------------------------------------------------------------------------------------------------------------------------------------------------------------------------------------AATG-TTTATTGCTGGGCGAAAACTGACAGCACGGGAGGCATGTGCCAAAGGCCTGGTCTCTCAGGTGTTCTTGACTGGAAC-TTTCACCGAAGAGGTTATGATTCAAATTAGGAAGCTTTCCTTACATAA------------------------------------------------------------
		</sequence>
		<sequence>
			<taxon idref="marmoset_CDY(FJ526998.1:289-1507)"/>
			TAAACACTGCTGCACTTCTCACTGACCCAAAACATTTGGAGCACATAAATTCAACTATCAA----GACACCTGTACCTCAGAGAGCCCAGTTAACGGCCAGAACAC----AGTGCCGTTTTGAAACCTCTGAA-ACTAGATCCTGTTGCACCAGTTCAGGAGGACAAGATGGCGTTTAAGGCGGCAGCAGACAAACACATCAGAA---TTTCAGCAGATCCTGACACAGAACAGGATGGAATAGAAAACAGGACC-CACACACAACCACCAGTGTCTCAGATGTCTGACTCAGTTACT---------------------------GCTGCCATGGCCACAGAGTCAGATAAC-AAAGAAAGTATAGGGGTAT-TGATGGACCCTTCAACAGCCAATG-GGACAACAAACAGGCATACATCTGTTCGGAGAGTGAAAGGTGGGACAAAAGAGATTATTGATGAGAGAAAAGACCAGCCTTCTACCAAGAGG----ATGTATTT---CATAAGCTTAAAAGAAAGTGACAACAGATACAGAGACATTGCAGTCAAGAAAGACGAGAGATTCACCCACATATTGCTATCCACTATATCAACAG-A-GAAAAATGCACTGAACACGGAAGTTATT--AAAGAAATCATGAATGCTCTGGAAAGGGCTACTGTGGATGACAGCAAGCTTGTGTTGTTCAG---CGCCCCTGGCAGTGTCTTTCGYGCTGGTCTTGATTTTG----------GGTACATTGTGAAGAATTTAAGGAATGACAGAAACAGAATGAGCCCTGAAATGGTGGA---CATTAAGAGCTTTGTGAATGTTTTCATTCATTTTTTTAAAAACTTACTGTCGTATCTGTCAACGGCCCAGCCACTAAACTAGGTGCAACTATACTACCTCTTTGTGACTTGGTTTGGGCTAATGAATAGGCTTGGTTTCAAACCGCATATATGACCTCTGGACAGACTCCAGATGGCTGTACTACTGTTACATTTCCAAGAATCATGGGTGGAGCATCCGCCAATGGAAGG-TTGATTGGTGGGTGAAAGCTGCCAGCACGGGAGGCATCTGCCAAAGGCCTGGTCTCTCAGGTGTTCTTGACTTCAAC-TTTCACCCGAGAGGTGATGATTCAAATTAACAGACTTGCCTCCTGTAATCCTGT--TATACTGGAAAAGTGTAAGGCCCTTGTATGCTGTAATATTAAGATGGAGTTG
		</sequence>
	</alignment>

	<!-- The unique patterns from 1 to end                                       -->
	<!-- npatterns=972                                                           -->
	<patterns id="patterns" from="1" strip="false">
		<alignment idref="alignment"/>
	</patterns>

	<!-- A prior assumption that the population size has remained constant       -->
	<!-- throughout the time spanned by the genealogy.                           -->
	<constantSize id="constant" units="substitutions">
		<populationSize>
			<parameter id="constant.popSize" value="1.1E8" lower="0.0"/>
		</populationSize>
	</constantSize>

	<!-- Generate a random starting tree under the coalescent process            -->
	<coalescentSimulator id="startingTree">
		<taxa idref="taxa"/>
		<constantSize idref="constant"/>
	</coalescentSimulator>

	<!-- Generate a tree model                                                   -->
	<treeModel id="treeModel">
		<coalescentTree idref="startingTree"/>
		<rootHeight>
			<parameter id="treeModel.rootHeight"/>
		</rootHeight>
		<nodeHeights internalNodes="true">
			<parameter id="treeModel.internalNodeHeights"/>
		</nodeHeights>
		<nodeHeights internalNodes="true" rootNode="true">
			<parameter id="treeModel.allInternalNodeHeights"/>
		</nodeHeights>
	</treeModel>

	<!-- Taxon Sets                                                              -->
	<tmrcaStatistic id="tmrca(human-chimp)" includeStem="false">
		<mrca>
			<taxa idref="human-chimp"/>
		</mrca>
		<treeModel idref="treeModel"/>
	</tmrcaStatistic>
	<tmrcaStatistic id="tmrca(papionins)" includeStem="false">
		<mrca>
			<taxa idref="papionins"/>
		</mrca>
		<treeModel idref="treeModel"/>
	</tmrcaStatistic>
	<tmrcaStatistic id="tmrca(OWprimates)" includeStem="false">
		<mrca>
			<taxa idref="OWprimates"/>
		</mrca>
		<treeModel idref="treeModel"/>
	</tmrcaStatistic>

	<!-- Generate a coalescent likelihood                                        -->
	<coalescentLikelihood id="coalescent">
		<model>
			<constantSize idref="constant"/>
		</model>
		<populationTree>
			<treeModel idref="treeModel"/>
		</populationTree>
	</coalescentLikelihood>

	<!-- The uncorrelated relaxed clock (Drummond, Ho, Phillips & Rambaut (2006) PLoS Biology 4, e88 )-->
	<discretizedBranchRates id="branchRates">
		<treeModel idref="treeModel"/>
		<distribution>
			<logNormalDistributionModel meanInRealSpace="true">
				<mean>
					<parameter id="ucld.mean" value="1.0" lower="0.0"/>
				</mean>
				<stdev>
					<parameter id="ucld.stdev" value="0.3333333333333333" lower="0.0"/>
				</stdev>
			</logNormalDistributionModel>
		</distribution>
		<rateCategories>
			<parameter id="branchRates.categories"/>
		</rateCategories>
	</discretizedBranchRates>
	<rateStatistic id="meanRate" name="meanRate" mode="mean" internal="true" external="true">
		<treeModel idref="treeModel"/>
		<discretizedBranchRates idref="branchRates"/>
	</rateStatistic>
	<rateStatistic id="coefficientOfVariation" name="coefficientOfVariation" mode="coefficientOfVariation" internal="true" external="true">
		<treeModel idref="treeModel"/>
		<discretizedBranchRates idref="branchRates"/>
	</rateStatistic>
	<rateCovarianceStatistic id="covariance" name="covariance">
		<treeModel idref="treeModel"/>
		<discretizedBranchRates idref="branchRates"/>
	</rateCovarianceStatistic>

	<!-- The general time reversible (GTR) substitution model                    -->
	<gtrModel id="gtr">
		<frequencies>
			<frequencyModel dataType="nucleotide">
				<frequencies>
					<parameter id="frequencies" value="0.25 0.25 0.25 0.25"/>
				</frequencies>
			</frequencyModel>
		</frequencies>
		<rateAC>
			<parameter id="ac" value="1.0" lower="0.0"/>
		</rateAC>
		<rateAG>
			<parameter id="ag" value="1.0" lower="0.0"/>
		</rateAG>
		<rateAT>
			<parameter id="at" value="1.0" lower="0.0"/>
		</rateAT>
		<rateCG>
			<parameter id="cg" value="1.0" lower="0.0"/>
		</rateCG>
		<rateGT>
			<parameter id="gt" value="1.0" lower="0.0"/>
		</rateGT>
	</gtrModel>

	<!-- site model                                                              -->
	<siteModel id="siteModel">
		<substitutionModel>
			<gtrModel idref="gtr"/>
		</substitutionModel>
		<gammaShape gammaCategories="4">
			<parameter id="alpha" value="0.5" lower="0.0"/>
		</gammaShape>
	</siteModel>

	<!-- Likelihood for tree given sequence data                                 -->
	<treeLikelihood id="treeLikelihood" useAmbiguities="false" stateTagName="states">
		<patterns idref="patterns"/>
		<treeModel idref="treeModel"/>
		<siteModel idref="siteModel"/>
		<discretizedBranchRates idref="branchRates"/>
	</treeLikelihood>

	<!-- Define operators                                                        -->
	<operators id="operators">
		<scaleOperator scaleFactor="0.75" weight="0.1">
			<parameter idref="ac"/>
		</scaleOperator>
		<scaleOperator scaleFactor="0.75" weight="0.1">
			<parameter idref="ag"/>
		</scaleOperator>
		<scaleOperator scaleFactor="0.75" weight="0.1">
			<parameter idref="at"/>
		</scaleOperator>
		<scaleOperator scaleFactor="0.75" weight="0.1">
			<parameter idref="cg"/>
		</scaleOperator>
		<scaleOperator scaleFactor="0.75" weight="0.1">
			<parameter idref="gt"/>
		</scaleOperator>
		<deltaExchange delta="0.01" weight="0.1">
			<parameter idref="frequencies"/>
		</deltaExchange>
		<scaleOperator scaleFactor="0.75" weight="0.1">
			<parameter idref="alpha"/>
		</scaleOperator>
		<scaleOperator scaleFactor="0.75" weight="3">
			<parameter idref="ucld.mean"/>
		</scaleOperator>
		<scaleOperator scaleFactor="0.75" weight="3">
			<parameter idref="ucld.stdev"/>
		</scaleOperator>
		<subtreeSlide size="1.1E7" gaussian="true" weight="15">
			<treeModel idref="treeModel"/>
		</subtreeSlide>
		<narrowExchange weight="15">
			<treeModel idref="treeModel"/>
		</narrowExchange>
		<wideExchange weight="3">
			<treeModel idref="treeModel"/>
		</wideExchange>
		<wilsonBalding weight="3">
			<treeModel idref="treeModel"/>
		</wilsonBalding>
		<scaleOperator scaleFactor="0.75" weight="3">
			<parameter idref="treeModel.rootHeight"/>
		</scaleOperator>
		<uniformOperator weight="30">
			<parameter idref="treeModel.internalNodeHeights"/>
		</uniformOperator>
		<scaleOperator scaleFactor="0.75" weight="3">
			<parameter idref="constant.popSize"/>
		</scaleOperator>
		<upDownOperator scaleFactor="0.75" weight="3">
			<up>
				<parameter idref="ucld.mean"/>
			</up>
			<down>
				<parameter idref="treeModel.allInternalNodeHeights"/>
			</down>
		</upDownOperator>
		<swapOperator size="1" weight="10" autoOptimize="false">
			<parameter idref="branchRates.categories"/>
		</swapOperator>
		<uniformIntegerOperator weight="10">
			<parameter idref="branchRates.categories"/>
		</uniformIntegerOperator>
	</operators>

	<!-- Define MCMC                                                             -->
	<mcmc id="mcmc" chainLength="100000000" autoOptimize="true" operatorAnalysis="CDY_tree-5Dec14.ops">
		<posterior id="posterior">
			<prior id="prior">
				<normalPrior mean="6000000.0" stdev="300000.0">
					<statistic idref="tmrca(human-chimp)"/>
				</normalPrior>
				<normalPrior mean="8500000.0" stdev="425000.0">
					<statistic idref="tmrca(papionins)"/>
				</normalPrior>
				<normalPrior mean="3.0E7" stdev="1500000.0">
					<statistic idref="tmrca(OWprimates)"/>
				</normalPrior>
				<gammaPrior shape="0.05" scale="10.0" offset="0.0">
					<parameter idref="ac"/>
				</gammaPrior>
				<gammaPrior shape="0.05" scale="20.0" offset="0.0">
					<parameter idref="ag"/>
				</gammaPrior>
				<gammaPrior shape="0.05" scale="10.0" offset="0.0">
					<parameter idref="at"/>
				</gammaPrior>
				<gammaPrior shape="0.05" scale="10.0" offset="0.0">
					<parameter idref="cg"/>
				</gammaPrior>
				<gammaPrior shape="0.05" scale="10.0" offset="0.0">
					<parameter idref="gt"/>
				</gammaPrior>
				<uniformPrior lower="0.0" upper="1.0">
					<parameter idref="frequencies"/>
				</uniformPrior>
				<exponentialPrior mean="0.5" offset="0.0">
					<parameter idref="alpha"/>
				</exponentialPrior>
				<exponentialPrior mean="0.3333333333333333" offset="0.0">
					<parameter idref="ucld.stdev"/>
				</exponentialPrior>
				<exponentialPrior mean="1.0" offset="0.0">
					<parameter idref="ucld.mean"/>
				</exponentialPrior>
				<oneOnXPrior>
					<parameter idref="constant.popSize"/>
				</oneOnXPrior>
				<coalescentLikelihood idref="coalescent"/>
			</prior>
			<likelihood id="likelihood">
				<treeLikelihood idref="treeLikelihood"/>
			</likelihood>
		</posterior>
		<operators idref="operators"/>

		<!-- write log to screen                                                     -->
		<log id="screenLog" logEvery="1000">
			<column label="Posterior" dp="4" width="12">
				<posterior idref="posterior"/>
			</column>
			<column label="Prior" dp="4" width="12">
				<prior idref="prior"/>
			</column>
			<column label="Likelihood" dp="4" width="12">
				<likelihood idref="likelihood"/>
			</column>
			<column label="rootHeight" sf="6" width="12">
				<parameter idref="treeModel.rootHeight"/>
			</column>
			<column label="ucld.mean" sf="6" width="12">
				<parameter idref="ucld.mean"/>
			</column>
		</log>

		<!-- write log to file                                                       -->
		<log id="fileLog" logEvery="1000" fileName="CDY_tree-5Dec14.log" overwrite="false">
			<posterior idref="posterior"/>
			<prior idref="prior"/>
			<likelihood idref="likelihood"/>
			<parameter idref="treeModel.rootHeight"/>
			<tmrcaStatistic idref="tmrca(human-chimp)"/>
			<tmrcaStatistic idref="tmrca(papionins)"/>
			<tmrcaStatistic idref="tmrca(OWprimates)"/>
			<parameter idref="constant.popSize"/>
			<parameter idref="ac"/>
			<parameter idref="ag"/>
			<parameter idref="at"/>
			<parameter idref="cg"/>
			<parameter idref="gt"/>
			<parameter idref="frequencies"/>
			<parameter idref="alpha"/>
			<parameter idref="ucld.mean"/>
			<parameter idref="ucld.stdev"/>
			<rateStatistic idref="meanRate"/>
			<rateStatistic idref="coefficientOfVariation"/>
			<rateCovarianceStatistic idref="covariance"/>
			<treeLikelihood idref="treeLikelihood"/>
			<coalescentLikelihood idref="coalescent"/>
		</log>

		<!-- write tree log to file                                                  -->
		<logTree id="treeFileLog" logEvery="1000" nexusFormat="true" fileName="CDY_tree-5Dec14.trees" sortTranslationTable="true">
			<treeModel idref="treeModel"/>
			<trait name="rate" tag="rate">
				<discretizedBranchRates idref="branchRates"/>
			</trait>
			<posterior idref="posterior"/>
		</logTree>
	</mcmc>
	<report>
		<property name="timer">
			<mcmc idref="mcmc"/>
		</property>
	</report>
</beast>
