# Supplementary material for: Multicopy gene family evolution on primate Y chromosomes
Source: BMC Genomics. 2016 Feb 29;17:157. doi: 10.1186/s12864-015-2187-8 (PMC4772468; doi:10.1186/s12864-015-2187-8)
Supplement: Additional file 4 — DAZ BEAST input file. Alignment, calibration nodes, nucleotide substitution model, and specification of priors for tree shown in Additional file 1: Figure S2. (XML 139 kb) [file 12864_2015_2187_MOESM4_ESM.xml]

<?xml version="1.0" encoding="UTF-8"?>
<!-- Generated by BEAUTi v1.7.5                                              --><!--       by Alexei J. Drummond, Andrew Rambaut and Marc A. Suchard         --><!--       Department of Computer Science, University of Auckland and        --><!--       Institute of Evolutionary Biology, University of Edinburgh        --><!--       David Geffen School of Medicine, University of California, Los Angeles--><!--       http://beast.bio.ed.ac.uk/                                        --><beast>

	<!-- The list of taxa to be analysed (can also include dates/ages).          -->
	<!-- ntax=46                                                                 -->
	<taxa id="taxa">
		<taxon id="rh DAZ2"/>
		<taxon id="Zoo rh DAZ2"/>
		<taxon id="Msphinx DAZ2"/>
		<taxon id="PM545 DAZ2"/>
		<taxon id="PM638 DAZ2"/>
		<taxon id="PM661 DAZ2"/>
		<taxon id="PM665_DAZ2"/>
		<taxon id="PM704_DAZ2"/>
		<taxon id="Mfascicularis242_DAZ2"/>
		<taxon id="P001_DAZ2"/>
		<taxon id="PM616_DAZ2"/>
		<taxon id="Martoids DAZ2"/>
		<taxon id="PM561 DAZ2"/>
		<taxon id="PM655 DAZ2"/>
		<taxon id="PM604 DAZ2"/>
		<taxon id="PM582 DAZ2"/>
		<taxon id="PM1014 DAZ2"/>
		<taxon id="rhesus DAZ1"/>
		<taxon id="Zoo Rhesus DAZ1"/>
		<taxon id="Msphinx DAZ1"/>
		<taxon id="PM545 DAZ1"/>
		<taxon id="PM561 DAZ1"/>
		<taxon id="PM582 DAZ1"/>
		<taxon id="PM604 DAZ1"/>
		<taxon id="PM638 DAZ1"/>
		<taxon id="PM655 DAZ1"/>
		<taxon id="PM661 DAZ1"/>
		<taxon id="PM665 DAZ1"/>
		<taxon id="PM704 DAZ1"/>
		<taxon id="PM1014 DAZ1"/>
		<taxon id="Marctoids143 DAZ1"/>
		<taxon id="Mfascicularis242 DAZ1"/>
		<taxon id="P001 DAZ1"/>
		<taxon id="PM616 DAZ1"/>
		<taxon id="Mfascicularis1929 DAZ1"/>
		<taxon id="human DAZ1"/>
		<taxon id="human DAZ2"/>
		<taxon id="human DAZ3"/>
		<taxon id="human DAZ4"/>
		<taxon id="chimp DAZ3"/>
		<taxon id="chimp DAZ4"/>
		<taxon id="chimp DAZ1"/>
		<taxon id="chimp DAZ2"/>
		<taxon id="human chr3 DAZL1"/>
		<taxon id="chimp chr3 DAZL1"/>
		<taxon id="rhesus DAZL1"/>
	</taxa>
	<taxa id="human-chimp">
		<taxon idref="chimp DAZ1"/>
		<taxon idref="chimp DAZ2"/>
		<taxon idref="chimp DAZ3"/>
		<taxon idref="chimp DAZ4"/>
		<taxon idref="human DAZ1"/>
		<taxon idref="human DAZ2"/>
		<taxon idref="human DAZ3"/>
		<taxon idref="human DAZ4"/>
	</taxa>
	<taxa id="OWM">
		<taxon idref="Marctoids143 DAZ1"/>
		<taxon idref="Martoids DAZ2"/>
		<taxon idref="Mfascicularis1929 DAZ1"/>
		<taxon idref="Mfascicularis242 DAZ1"/>
		<taxon idref="Mfascicularis242_DAZ2"/>
		<taxon idref="Msphinx DAZ1"/>
		<taxon idref="Msphinx DAZ2"/>
		<taxon idref="P001 DAZ1"/>
		<taxon idref="P001_DAZ2"/>
		<taxon idref="PM1014 DAZ1"/>
		<taxon idref="PM1014 DAZ2"/>
		<taxon idref="PM545 DAZ1"/>
		<taxon idref="PM545 DAZ2"/>
		<taxon idref="PM561 DAZ1"/>
		<taxon idref="PM561 DAZ2"/>
		<taxon idref="PM582 DAZ1"/>
		<taxon idref="PM582 DAZ2"/>
		<taxon idref="PM604 DAZ1"/>
		<taxon idref="PM604 DAZ2"/>
		<taxon idref="PM616 DAZ1"/>
		<taxon idref="PM616_DAZ2"/>
		<taxon idref="PM638 DAZ1"/>
		<taxon idref="PM638 DAZ2"/>
		<taxon idref="PM655 DAZ1"/>
		<taxon idref="PM655 DAZ2"/>
		<taxon idref="PM661 DAZ1"/>
		<taxon idref="PM661 DAZ2"/>
		<taxon idref="PM665 DAZ1"/>
		<taxon idref="PM665_DAZ2"/>
		<taxon idref="PM704 DAZ1"/>
		<taxon idref="PM704_DAZ2"/>
		<taxon idref="Zoo Rhesus DAZ1"/>
		<taxon idref="Zoo rh DAZ2"/>
		<taxon idref="chimp DAZ1"/>
		<taxon idref="chimp DAZ2"/>
		<taxon idref="chimp DAZ3"/>
		<taxon idref="chimp DAZ4"/>
		<taxon idref="human DAZ1"/>
		<taxon idref="human DAZ2"/>
		<taxon idref="human DAZ3"/>
		<taxon idref="human DAZ4"/>
		<taxon idref="rh DAZ2"/>
		<taxon idref="rhesus DAZ1"/>
	</taxa>

	<!-- The sequence alignment (each sequence refers to a taxon above).         -->
	<!-- ntax=46 nchar=2661                                                      -->
	<alignment id="alignment" dataType="nucleotide">
		<sequence>
			<taxon idref="rh DAZ2"/>
			TGATTTTATACTTCATTTA---TCTGCCTTTATAGCTATGGATTTGTTTCATTTTTTAATGACGTGGATGTCCAGAAGATAGTAGAAGTAAGTAATC----TAATAGAAAAATCTATTATTTATTTTATTGATACAACATTTAGTGT-TAGTGATATACTAAGTCTTGTGTAAAATTTGGAGAAA-----GATATACTTTCTGTTC---AAAATCCAAACTTAGAGTAGC--CACATAACTTGTTAGATCCTGTTTATTTTTGACTGGACACCTAGGTTCATGAACTACAGGCAGGAAGGGTTGTAGAAAGGGTTGTAGAAAGGGTGATGAAAAGTTTTTGATCACCTTTCACTT-GATGCCTCTTGACACTGATTAGAGTAGTAA----GGATAAGTAAGGTAGCTTCATGATGACAAATTATAATTTGGTGTGTATCTATATATACTATATAGATATACTATATTATCTGTATAGAAGATATACGGATCTTCTATAATAATAGAAACTTCAGAAGACTTTATATATTTACCCAAGTCTTGGAAGTCAAG-ACTTGAAAACTGAGTCTAGTTTTGTT-ACTGTTTTATTTTCAGTCACAGATCCATATCCAGGGTAAAAAACTGAAGCTGGGCCCTGCAATCAGAAAACAAAATTTGTGTGAGTAGGAAAAGACATTGTTCTTTT-TGACA----------CGTGTAGATTTTCAGATAACTAAAAATAGGCTTTTTCCTTTTTGCTTTTTAAAAAGGTGCTTATCGTGTGCAGCCACGTCGTTTGGTATTTAATCCTCCTCCTCCACCGCAGTTTCAGAATGTCTGGAGTAATCCAAATGCTGAAACATATCTTCAGCCCCGAGTCGCGCTGAATCCTATAACTCTGATTTTATACTTCATTTA---TCTGCCTTTATAGCTATGGATTTGTTTCATTTTTTAATGACGTGGATGTCCAGAAGATAGTAGAAGTAAGTAATC----TAATAGAAAAATCTATTATTTATTTTATTGATACAACATTTAGTGT-TAGTGATATACTAAGTCTTGTGTAAAATTTGGAGAAA-----GATATACTTTCTGTTC---AAAATCCAAACTTAGAGTAGC--CACATAACTTGTTAGATCCTGTTTATTTTTGACTGGACACCTAGGTTCATGAACTACAGGCAGGAAGGGTTGTAGAAAGGGTTGTAGAAAGGGTGATGAAAAGTTTTTGATCACCTTTCACTT-GATGCCTCTTGACACTGATTAGAGTAGTAA----GGATAAGTAAGGTAGCTTCATGATGACAAATTATAATTTGGTGTGTATCTATATATACTATATAGATATACTATATTATCTGTATAGAAGATATACGGATCTTCTATAATAATAGAAACTTCAGAAGACTTTATATATTTACCCAAGTCTTGGAAGTCAAG-ACTTGAAAACTGAGTCTAGTTTTGTT-ACTGTTTTATTTTCAGTCACAGATCCATATCCAGGGTAAAAAACTGAAGCTGGGCCCTGCAATCAGAAAACAAAATTTGTGTGAGTAGGAAAAGACATTGTTCTTTT-TGACA----------CGTGTAGATTTTCAGATAACTAAAAATAGGCTTTTTCCTTTTTGCTTTTTAAAAAGGTGCTTATCGTGTGCAGCCACGTCGTTTGGTATTTAATCCTCCTCCTCCACCGCAGTTTCAGAATGTCTGGAGTAATCCAAATGCTGAAACATATCTTCAGCCCCGAGTCGCGCTGAATCCTATAACTC----------------------------------------------------------------------------------------------------------------------------------------------------------------------------------------------------------------------------------
			-------------------------------------------------------------------------------------------------------------------------------------------------------------------------------------------------------------------------------------------------------------------------------------------------------------------------------------------------------------------------------------------------------------------------------------------------------------------------------------------------------------------------------------------------------------------------------------------------------------------------------------------------------------------------------------
		</sequence>
		<sequence>
			<taxon idref="Zoo rh DAZ2"/>
			---------------------------------------------------TTTTTTAATGACGAGGATGTCCAGAAGATAGTAGAAGTAAGTAATC----TAATAGAAAAATCTATTATTTATTTTATTGATACAACATTTAGTGT-TAGTGATATACTAAGTCTTGTGTAAAATTTGGAGAAA-----GATATACTTTCTGTTC---AAAATCCAAACTTAGAGTAGC--CACATAACTTGTTAGATCCTGTTTATTTTTGACTGGACACCTAGGTTCATGAACTACAGGCAGGAAGGGTTGTAGAAAGGGTTGTAGAAAGGGTGATGAAAAGTTTTTGATCACCTTTCACTT-GATGCCTCTTGACACTGATTAGAGTAGTAA----GGATAAGTAAGGTAGCTTCATGATGACAAATTATAATTTGGTGTGTATCTATATATACTATATAGATATACTATATTATCTGTATAGAAGATATACGGATCTTCTATAATAATAGAAACTTCAGAAGACTTTATATATTTACCCAAGTCTTGGAAGTCAAG-ACTTGAAAACTGAGTCTAGTTTTGTT-ACTGTTTTATTTTCAGTCACAGATCCATATCCAGGGTAAAAAACTGAAGCTGGGCCCTGCAATCAGAAAACAAAATTTGTGTGAGTAGGAAAAGACATTGTTCTTTT-TGACA----------CGTGTAGATTTTCAGATAACTAAAAATAGGCTTTTTCCTTTTTGCTTTTTAAAAAGGTGCTTATCGTGCGCAGCCACGTCGTTTGGTATTTAATCCTCCTCCTCCACCGCAGTTTCAGAATGTCTGGAGTAATCCAAATGCTGAAACATATCT-CAGCCCCGAGTCGCGCTGAATCCTATWACTC---------------------------------------------------TTTTTTAATGACGAGGATGTCCAGAAGATAGTAGAAGTAAGTAATC----TAATAGAAAAATCTATTATTTATTTTATTGATACAACATTTAGTGT-TAGTGATATACTAAGTCTTGTGTAAAATTTGGAGAAA-----GATATACTTTCTGTTC---AAAATCCAAACTTAGAGTAGC--CACATAACTTGTTAGATCCTGTTTATTTTTGACTGGACACCTAGGTTCATGAACTACAGGCAGGAAGGGTTGTAGAAAGGGTTGTAGAAAGGGTGATGAAAAGTTTTTGATCACCTTTCACTT-GATGCCTCTTGACACTGATTAGAGTAGTAA----GGATAAGTAAGGTAGCTTCATGATGACAAATTATAATTTGGTGTGTATCTATATATACTATATAGATATACTATATTATCTGTATAGAAGATATACGGATCTTCTATAATAATAGAAACTTCAGAAGACTTTATATATTTACCCAAGTCTTGGAAGTCAAG-ACTTGAAAACTGAGTCTAGTTTTGTT-ACTGTTTTATTTTCAGTCACAGATCCATATCCAGGGTAAAAAACTGAAGCTGGGCCCTGCAATCAGAAAACAAAATTTGTGTGAGTAGGAAAAGACATTGTTCTTTT-TGACA----------CGTGTAGATTTTCAGATAACTAAAAATAGGCTTTTTCCTTTTTGCTTTTTAAAAAGGTGCTTATCGTGCGCAGCCACGTCGTTTGGTATTTAATCCTCCTCCTCCACCGCAGTTTCAGAATGTCTGGAGTAATCCAAATGCTGAAACATATCT-CAGCCCCGAGTCGCGCTGAATCCTATWACTC----------------------------------------------------------------------------------------------------------------------------------------------------------------------------------------------------------------------------------
			-------------------------------------------------------------------------------------------------------------------------------------------------------------------------------------------------------------------------------------------------------------------------------------------------------------------------------------------------------------------------------------------------------------------------------------------------------------------------------------------------------------------------------------------------------------------------------------------------------------------------------------------------------------------------------------
		</sequence>
		<sequence>
			<taxon idref="Msphinx DAZ2"/>
			---------------------------------------------------TTTTTTAATGACGTGGATGTCCAGAAGATAGTAGAAGTAAGTAATC----TAATAGAAAAATCTATTATTTATTTTACTGATACAACA-TTAGTGT-TAGTGATATACTAAGTCTTGTGTAAAATTTGGAGAAA-----GATACACTTTCTGTTC---AAAATCCAAACTTAGAGTAGC--CACATAACTTGTTAGATCCTGTTTATTTTTGACTGGACACCTAGGTTCATGAACTACAGGCAGGAAGGGTTGTAGAAAGGGT------------GATGAAAAGTTTTTGATCACCTTTCACTT-GATGCCTCTTGACACTGATTAGAGTAGTAA----GGATAAGTAAGGTAGCTTCATGATGACAAATTTTAATTTAGTGTGTATCTATATATACTATATAGATACACTA---CATCTGTATAGAAGATATACGGATCTTCTATAATAATAGAAACTTCAGAGGACTTTATATATTTACCCAAGTCTTGGAAGTCAAG-ACTTGAAAATTGAGTCTAGTTTTGTT-ACTGTTTTATTTTCAGTCACAGATCCATATCCAGGGTAAAAAACTGAAGCTGGGCCCTGCAATCAGAAAACAAAATTTGTGTGAGTAGGAAAAGACATTGTTGTTTT-TGACA----------CGTGTAGATTTTCAGATAACTAACACTAGGCTTTTTCCTTTTTGCTTTTTAAAAAGGTGCTTGTCATGTGCAGCCACGTCGTTTGGTATTTAATCCTCCTCCTCCACCGCAGTTTCAGAATGTCTGGAGTAATCCAAATGCTGAAACGTACCTTCAGCCCCGAGTCACGCTGAATCCTATAACTC---------------------------------------------------TTTTTTAATGACGTGGATGTCCAGAAGATAGTAGAAGTAAGTAATC----TAATAGAAAAATCTATTATTTATTTTACTGATACAACA-TTAGTGT-TAGTGATATACTAAGTCTTGTGTAAAATTTGGAGAAA-----GATACACTTTCTGTTC---AAAATCCAAACTTAGAGTAGC--CACATAACTTGTTAGATCCTGTTTATTTTTGACTGGACACCTAGGTTCATGAACTACAGGCAGGAAGGGTTGTAGAAAGGGT------------GATGAAAAGTTTTTGATCACCTTTCACTT-GATGCCTCTTGACACTGATTAGAGTAGTAA----GGATAAGTAAGGTAGCTTCATGATGACAAATTTTAATTTAGTGTGTATCTATATATACTATATAGATACACTA---CATCTGTATAGAAGATATACGGATCTTCTATAATAATAGAAACTTCAGAGGACTTTATATATTTACCCAAGTCTTGGAAGTCAAG-ACTTGAAAATTGAGTCTAGTTTTGTT-ACTGTTTTATTTTCAGTCACAGATCCATATCCAGGGTAAAAAACTGAAGCTGGGCCCTGCAATCAGAAAACAAAATTTGTGTGAGTAGGAAAAGACATTGTTGTTTT-TGACA----------CGTGTAGATTTTCAGATAACTAACACTAGGCTTTTTCCTTTTTGCTTTTTAAAAAGGTGCTTGTCATGTGCAGCCACGTCGTTTGGTATTTAATCCTCCTCCTCCACCGCAGTTTCAGAATGTCTGGAGTAATCCAAATGCTGAAACGTACCTTCAGCCCCGAGTCACGCTGAATCCTATAACTC----------------------------------------------------------------------------------------------------------------------------------------------------------------------------------------------------------------------------------
			-------------------------------------------------------------------------------------------------------------------------------------------------------------------------------------------------------------------------------------------------------------------------------------------------------------------------------------------------------------------------------------------------------------------------------------------------------------------------------------------------------------------------------------------------------------------------------------------------------------------------------------------------------------------------------------
		</sequence>
		<sequence>
			<taxon idref="PM545 DAZ2"/>
			---------------------------------------------------TTTTTTAATGACGTGGATGTCCAGAAGATAGTAGAAGTAAGTAATC----TAATAGAAAAATCTATTATTTATTTTATTGATACAACATTTAGTGT-TAGTGATATACTAAGTCTTGTGTAAAATTTGGAGAAA-----GATACACTTTCTGTTC---AAAATC-----------------CACATAACTTGTTAGATCCTGTTTATTTTTGACTGGACACCTAGGTTCATGAACTACAGGCAGGAAGGGTTGTAGAAAGGGT------------GATGAAAAGTTTTTGATCACCTTTCACTT-GATGCCTCTTGACACTGATTAGAGTAGTAA----GGATAAGTAAGGTAGCTTCATGATGACAAATTTTAAAT-GGTGTGTATCTATATATACTATATAGATATACTA---TATCTGTATAGAAGATATACGGATCTTCTATAATAATAGAAACTTCAGAAGACTTTATATATTTACCCAAGTCTTGGAAGTCAAG-ACTTGAAAACTGAGTCTAGTTTTGTT-ACTGTTTTATTTTCAGTCACAGATCCATATCCAGGGTAAAAAACTGAAGCTGGGCCCTGCAATCAGAAAACAAAATTTGTGTGAGTAGGAAAAGACATTGTTCTTTT-TGACA----------CGTGTAGATTTTCAGATAACTAAAAATAGGCTTTTTCCTTTTTGCTTTTTAAAAAGGTGCTTATCGTGTGCAGCCACGTCGTTTGGTATTTAATCCTCCTCCTCCACCGCAGTTTCAGAATGTCTGGAGTAATCCAAATGCTGAAACGTATCTTCAGCCCCGAGTCGCGCTGAATCCTATAACTC---------------------------------------------------TTTTTTAATGACGTGGATGTCCAGAAGATAGTAGAAGTAAGTAATC----TAATAGAAAAATCTATTATTTATTTTATTGATACAACATTTAGTGT-TAGTGATATACTAAGTCTTGTGTAAAATTTGGAGAAA-----GATACACTTTCTGTTC---AAAATC-----------------CACATAACTTGTTAGATCCTGTTTATTTTTGACTGGACACCTAGGTTCATGAACTACAGGCAGGAAGGGTTGTAGAAAGGGT------------GATGAAAAGTTTTTGATCACCTTTCACTT-GATGCCTCTTGACACTGATTAGAGTAGTAA----GGATAAGTAAGGTAGCTTCATGATGACAAATTTTAAAT-GGTGTGTATCTATATATACTATATAGATATACTA---TATCTGTATAGAAGATATACGGATCTTCTATAATAATAGAAACTTCAGAAGACTTTATATATTTACCCAAGTCTTGGAAGTCAAG-ACTTGAAAACTGAGTCTAGTTTTGTT-ACTGTTTTATTTTCAGTCACAGATCCATATCCAGGGTAAAAAACTGAAGCTGGGCCCTGCAATCAGAAAACAAAATTTGTGTGAGTAGGAAAAGACATTGTTCTTTT-TGACA----------CGTGTAGATTTTCAGATAACTAAAAATAGGCTTTTTCCTTTTTGCTTTTTAAAAAGGTGCTTATCGTGTGCAGCCACGTCGTTTGGTATTTAATCCTCCTCCTCCACCGCAGTTTCAGAATGTCTGGAGTAATCCAAATGCTGAAACGTATCTTCAGCCCCGAGTCGCGCTGAATCCTATAACTC----------------------------------------------------------------------------------------------------------------------------------------------------------------------------------------------------------------------------------
			-------------------------------------------------------------------------------------------------------------------------------------------------------------------------------------------------------------------------------------------------------------------------------------------------------------------------------------------------------------------------------------------------------------------------------------------------------------------------------------------------------------------------------------------------------------------------------------------------------------------------------------------------------------------------------------
		</sequence>
		<sequence>
			<taxon idref="PM638 DAZ2"/>
			---------------------------------------------------TTTTTTAATGACGTGGATGTCCAGAAGATAGTAGAAGTAAGTAATCTAATTAATAGAAAAATCTATTATTTATTTTATTGATACAACATTTAGTGT-TAGTGATATACTAAGTCTTGTGTAAAATTTGGAGAAA-----GATACACTTTCTGTTC---AAAATC-----------------CACATAACTTGTTAGATCCTGTTTATTTTTGACTGGACACCTAGGTTCATGAACTACAGGCAGGAAGGGTTGTAGAAAGGGT------------GATGAAAAGTTTTTGATCACCTTTCACTT-GATGCCTCTTGACACTGATTAGAGTAGTAA----GGATAAGTAAGGTAGCTTCATGATGACAAATTTTAATTTGGTGTGTATCTATATATACTATATAGATATACTA---TATCTGTATAGAAGATATACGGATCTTCTATAATAATAGAAACTTCAGAAGACTTTATATATTTACCCAAGTCTTGGAAGTCAAG-ACTTGAAAACTGAGTCTAGTTTTGTT-ACTGTTTTATTTTCAGTCACAGATCCATATCCAGGGTAAAAAACTGAAGCTGGGCCCTGCAATCAGAAAACAAAATTTGTGTGAGTAGGAAAAGACATTGTTCTTTT-TGACA----------CGTGTAGATTTTCAGATAACTAAAAATAGGCTTTTTCCTTTTTGCTTTTTAAAAAGGTGCTTATCGTGTGCAGCCACGTCGTTTGGTATTTAATCCTCCTCCTCCACCGCAGTTTCAGAATGTCTGGAGTAATCCAAATGCTGAAACGTATCTTCAGCCCCGAGTCGCGCTGAATCCTATAACTC---------------------------------------------------TTTTTTAATGACGTGGATGTCCAGAAGATAGTAGAAGTAAGTAATCTAATTAATAGAAAAATCTATTATTTATTTTATTGATACAACATTTAGTGT-TAGTGATATACTAAGTCTTGTGTAAAATTTGGAGAAA-----GATACACTTTCTGTTC---AAAATC-----------------CACATAACTTGTTAGATCCTGTTTATTTTTGACTGGACACCTAGGTTCATGAACTACAGGCAGGAAGGGTTGTAGAAAGGGT------------GATGAAAAGTTTTTGATCACCTTTCACTT-GATGCCTCTTGACACTGATTAGAGTAGTAA----GGATAAGTAAGGTAGCTTCATGATGACAAATTTTAATTTGGTGTGTATCTATATATACTATATAGATATACTA---TATCTGTATAGAAGATATACGGATCTTCTATAATAATAGAAACTTCAGAAGACTTTATATATTTACCCAAGTCTTGGAAGTCAAG-ACTTGAAAACTGAGTCTAGTTTTGTT-ACTGTTTTATTTTCAGTCACAGATCCATATCCAGGGTAAAAAACTGAAGCTGGGCCCTGCAATCAGAAAACAAAATTTGTGTGAGTAGGAAAAGACATTGTTCTTTT-TGACA----------CGTGTAGATTTTCAGATAACTAAAAATAGGCTTTTTCCTTTTTGCTTTTTAAAAAGGTGCTTATCGTGTGCAGCCACGTCGTTTGGTATTTAATCCTCCTCCTCCACCGCAGTTTCAGAATGTCTGGAGTAATCCAAATGCTGAAACGTATCTTCAGCCCCGAGTCGCGCTGAATCCTATAACTC----------------------------------------------------------------------------------------------------------------------------------------------------------------------------------------------------------------------------------
			-------------------------------------------------------------------------------------------------------------------------------------------------------------------------------------------------------------------------------------------------------------------------------------------------------------------------------------------------------------------------------------------------------------------------------------------------------------------------------------------------------------------------------------------------------------------------------------------------------------------------------------------------------------------------------------
		</sequence>
		<sequence>
			<taxon idref="PM661 DAZ2"/>
			---------------------------------------------------TTTTTTAATGACGTGGATGTCCAGAAGATAGTAGAAGTAAGTAATC----TAATAGAAAAATCTATTATTTATTTTATTGATACAACATTTAGTGT-TAGTGATATACTAAGTCTTGTGTAAAATTTGGAGAAA-----GATACACTTTCTGTTC---AAAATC-----------------CACATAACTTGTTAGATCCTGTTTATTTTTGACTGGACACCTAGGTTCATGAACTACAGGCAGGAAGGGTTGTAGAAAGGGT------------GATGAAAAGTTTTTGATCACCTTTCACTT-GATGCCTCTTGACACTGATTAGAGTAGTAA----GGATAAGTAAGGTAGCTTCATGATGACAAATTTTAATTTGGTGTGTATCTATATATACTATATAGATATACTA---TATCTGTATAGAAGATATACGGATCTTCTATAATAATAGAAACTTCAGAAGACTTTATATATTTACGCAAGTCTTGGAAGTCAAG-ACTTGAAAACTGAATCTAGTTTTGTT-ACTGTTTTATTTTCAGTCACAGATCCATATCCAGGGTAAAAAACTGAAGCTGGGCCCTGCAATCAGAAAACAAAATTTGTGTGAGTAGGAAAAGACATTGTTCTTTT-TGACA----------CGTGTAGATTTTCAGATAACTAAAAATAGGCTTTTTCCTTTTTGCTTTTTAAAAAGGTGCTTATCGTGTGCAGCCACGTCGTTTGGTATTTAATCCTCCTCCTCCACCGCAGTTTCAGAATGTCTGGAGTAATCCAAATGCTGAAACGTATCTTCAGCCCCGAGTCGCGCTGAATCCTATAACTC---------------------------------------------------TTTTTTAATGACGTGGATGTCCAGAAGATAGTAGAAGTAAGTAATC----TAATAGAAAAATCTATTATTTATTTTATTGATACAACATTTAGTGT-TAGTGATATACTAAGTCTTGTGTAAAATTTGGAGAAA-----GATACACTTTCTGTTC---AAAATC-----------------CACATAACTTGTTAGATCCTGTTTATTTTTGACTGGACACCTAGGTTCATGAACTACAGGCAGGAAGGGTTGTAGAAAGGGT------------GATGAAAAGTTTTTGATCACCTTTCACTT-GATGCCTCTTGACACTGATTAGAGTAGTAA----GGATAAGTAAGGTAGCTTCATGATGACAAATTTTAATTTGGTGTGTATCTATATATACTATATAGATATACTA---TATCTGTATAGAAGATATACGGATCTTCTATAATAATAGAAACTTCAGAAGACTTTATATATTTACCCAAGTCTTGGAAGTCAAG-ACTTGAAAACTGAGTCTAGTTTTGTT-ACTGTTTTATTTTCAGTCACAGATCCATATCCAGGGTAAAAAACTGAAGCTGGGCCCTGCAATCAGAAAACAAAATTTGTGTGAGTAGGAAAAGACATTGTTCTTTT-TGACA----------CGTGTAGATTTTCAGATAACTAAAAATAGGCTTTTTCCTTTTTGCTTTTTAAAAAGGTGCTTATCGTGTGCAGCCACGTCGTTTGGTATTTAATCCTCCTCCTCCACCGCAGTTTCAGAATGTCTGGAGTAATCCAAATGCTGAAACGTATCTTCAGCCCCGAGTCGCGCTGAATCCTATAACTC----------------------------------------------------------------------------------------------------------------------------------------------------------------------------------------------------------------------------------
			-------------------------------------------------------------------------------------------------------------------------------------------------------------------------------------------------------------------------------------------------------------------------------------------------------------------------------------------------------------------------------------------------------------------------------------------------------------------------------------------------------------------------------------------------------------------------------------------------------------------------------------------------------------------------------------
		</sequence>
		<sequence>
			<taxon idref="PM665_DAZ2"/>
			---------------------------------------------------TTTTTTAATGACGTGGATGTCCAGAAGATAGTAGAAGTAAGTAATC----TAATAGAAAAATCTATTATTTATTTTATTGATACAACATTTAGTGT-TAGTGATAWACTAAGTCTTGTGTAAAATTTGGAGAAA-----GATACACTTTCTGTTC---AAAATC-----------------CACATAACTTGTTAGATCCTGTTTATTTTTGACTGGACACCTAGGTTCATGAACTACAGGCAGGAAGGGTTGTAGAAAGGGT------------GATGAAAAGTTTTTGATCACCTTTCACTT-GATGCCTCTTGACACTGATTAGAGTAGTAA----GGATAAGTAAGGTAGCTTCATGATGACAAATTTTAATTTGGTGTGTATCTATATATACTATATAGATATACTA---TATCTGTATAGAAGATATACGGATCTTCTATAATAATAGAAACTTCAGGAGACTTTATATATTTACCCAAGTCTTRGAAGTCAAG-ACTTGAAAACTGAGTCTAGTTTTGTT-ACTGTTTTATTTTCAGTCACAGATCCATATCCAGGGTAAAAAACTGAAGCTGGGCCCTGCAATCAGAAAACAAAATTTGTGTGAGTAGGAAAAGACATTGTTCTTTT-TGACA----------CGTGTAGATTTTCAGATAACTAAAAATAGGCTTTTTCCTTTTTGCTTTTTAAAAAGGTGCTTATCGTGTGCAGCCACGTCGTTTGGTATTTAATCCTCCTCCTCCACCGCAGTTTCAGAATGTCTGGAGTAATCCAAATGCTGAAACGTATCTTCAGCCCCGAGTCGCGCTGAATCCTATAACTC---------------------------------------------------TTTTTTAATGACGTGGATGTCCAGAAGATAGTAGAAGTAAGTAATC----TAATAGAAAAATCTATTATTTATTTTATTGATACAACATTTAGTGT-TAGTGATAWACTAAGTCTTGTGTAAAATTTGGAGAAA-----GATACACTTTCTGTTC---AAAATC-----------------CACATAACTTGTTAGATCCTGTTTATTTTTGACTGGACACCTAGGTTCATGAACTACAGGCAGGAAGGGTTGTAGAAAGGGT------------GATGAAAAGTTTTTGATCACCTTTCACTT-GATGCCTCTTGACACTGATTAGAGTAGTAA----GGATAAGTAAGGTAGCTTCATGATGACAAATTTTAATTTGGTGTGTATCTATATATACTATATAGATATACTA---TATCTGTATAGAAGATATACGGATCTTCTATAATAATAGAAACTTCAGGAGACTTTATATATTTACCCAAGTCTTRGAAGTCAAG-ACTTGAAAACTGAGTCTAGTTTTGTT-ACTGTTTTATTTTCAGTCACAGATCCATATCCAGGGTAAAAAACTGAAGCTGGGCCCTGCAATCAGAAAACAAAATTTGTGTGAGTAGGAAAAGACATTGTTCTTTT-TGACA----------CGTGTAGATTTTCAGATAACTAAAAATAGGCTTTTTCCTTTTTGCTTTTTAAAAAGGTGCTTATCGTGTGCAGCCACGTCGTTTGGTATTTAATCCTCCTCCTCCACCGCAGTTTCAGAATGTCTGGAGTAATCCAAATGCTGAAACGTATCTTCAGCCCCGAGTCGCGCTGAATCCTATAACTC----------------------------------------------------------------------------------------------------------------------------------------------------------------------------------------------------------------------------------
			-------------------------------------------------------------------------------------------------------------------------------------------------------------------------------------------------------------------------------------------------------------------------------------------------------------------------------------------------------------------------------------------------------------------------------------------------------------------------------------------------------------------------------------------------------------------------------------------------------------------------------------------------------------------------------------
		</sequence>
		<sequence>
			<taxon idref="PM704_DAZ2"/>
			---------------------------------------------------TTTTTTAATGACGTGGATGTCCAGAAGATAGTAGAAGTAAGTAATC----TAATAGAAAAATCTATTATTTATTTTATTGATACAACATTTAGTGT-TAGTGATATACTAAGTCTTGTGTAAAATTTGGAGAAA-----GATACACTTTCTGTTC---AAAATC-----------------CACATAACTTGTTAGATCCTGTTTATTTTTGACTGGACACCTAGGTTCATGAACTACAGGCAGGAAGGGTTGTAGAAAGGGT------------GATGAAAAGTTTTTGATCACCTTTCACTT-GATGCCTCTTGACACTGATTAGAGTAGTAA----GGATAAGTAAGGTAGCTTCATGATGACAAATTTTAATTTGGTGTGTATCTATATATACTATATAGATATACTA---TATCTGTATAGAAGATATACGGATCTTCTATAATAATAGAAACTTCAGAAGACTTTATATATTTACCCAAGTCTTGGAAGTCAAG-ACTTGAAAACTGAGTCTAGTTTTGTT-ACTGTTTTATTTTCAGTCACAGATCCACATCCAGGGTAAAAAACTGAAGCTGGGCCCTGCAATCAGAAAACAAAATTTGTGTGAGTAGGAAAAGACATTGTTCTTTT-TGACA----------CGTGTAGATTTTCAGATAACTAAAAATAGGCTTTTTCCTTTTTGCTTTTTAAAAAGGTGCTTATCGTGTGCAGCCACGTCGTTTGGTATTTAATCCTCCTCCTCCACCGCAGTTTCAGAATGTCTGGAGTAATCCAAATGCTGAAACGTATCTTCAGCCCCGAGTCGCGCTGAATCCTATAACTC---------------------------------------------------TTTTTTAATGACGTGGATGTCCAGAAGATAGTAGAAGTAAGTAATC----TAATAGAAAAATCTATTATTTATTTTATTGATACAACATTTAGTGT-TAGTGATATACTAAGTCTTGTGTAAAATTTGGAGAAA-----GATACACTTTCTGTTC---AAAATC-----------------CACATAACTTGTTAGATCCTGTTTATTTTTGACTGGACACCTAGGTTCATGAACTACAGGCAGGAAGGGTTGTAGAAAGGGT------------GATGAAAAGTTTTTGATCACCTTTCACTT-GATGCCTCTTGACACTGATTAGAGTAGTAA----GGATAAGTAAGGTAGCTTCATGATGACAAATTTTAATTTGGTGTGTATCTATATATACTATATAGATATACTA---TATCTGTATAGAAGATATACGGATCTTCTATAATAATAGAAACTTCAGAAGACTTTATATATTTACCCAAGTCTTGGAAGTCAAG-ACTTGAAAACTGAGTCTAGTTTTGTT-ACTGTTTTATTTTCAGTCACAGATCCACATCCAGGGTAAAAAACTGAAGCTGGGCCCTGCAATCAGAAAACAAAATTTGTGTGAGTAGGAAAAGACATTGTTCTTTT-TGACA----------CGTGTAGATTTTCAGATAACTAAAAATAGGCTTTTTCCTTTTTGCTTTTTAAAAAGGTGCTTATCGTGTGCAGCCACGTCGTTTGGTATTTAATCCTCCTCCTCCACCGCAGTTTCAGAATGTCTGGAGTAATCCAAATGCTGAAACGTATCTTCAGCCCCGAGTCGCGCTGAATCCTATAACTC----------------------------------------------------------------------------------------------------------------------------------------------------------------------------------------------------------------------------------
			-------------------------------------------------------------------------------------------------------------------------------------------------------------------------------------------------------------------------------------------------------------------------------------------------------------------------------------------------------------------------------------------------------------------------------------------------------------------------------------------------------------------------------------------------------------------------------------------------------------------------------------------------------------------------------------
		</sequence>
		<sequence>
			<taxon idref="Mfascicularis242_DAZ2"/>
			---------------------------------------------------TTTTTTAATGACGTGGATGTCCAGAAGATAGTAGAAGTAAGTAATC----TAATAGAAAAATCTATTATTTATTTTATTGATACAACATTTAGTGT-TAGTGATATACTAAGTCTTGTGTAAAATTTGGAGAAA-----GATATACTTTCTGTTC---AAAATCCAAACTTAGAGTAGC--CACATAACTTGTTAGATCCTGTTTATTTTTGACTGGACACCTAGGTTCATGAACTACAGGCAGGAAGGGTTGTAGAAAGGGTTGTAGAAAGGGTGATGAAAAGTTTTTGATCACCTTTCACTT-GATGCCTCTTGACACTGATTAGAGTAGTAA----GGATAAGTAAGGTAGCTTCATGATGACAAATTTTAATTTGGTGTGTATCTATATATACTATATAGATATACTATATTATCTGTATAGAAGATATACGGATCTTCTATAATAATAGAAACTTCAGAAGACTTTATATATTTACCCAAGTCTTGGAAGTCAAG-ACTTGAAAACTGAGTCTAGTTTTGTT-ACTGTTTTATTTTCAGTCACAGATCCATATCCAGGGTAAAAAACTGAAGCTGGGCCCTGCAATCAGAAAACAAAATTTGTGTGAGTAGGAAAAGACATTGTTCTTTT-TGACA----------CGTGTAGATTTTCAGATAACTAAAAATAGGCTTTTTCCTTTTTGCTTTTTAAAAAGGTGCTTATCGTGTGCAGCCACGTCGTTTGGTATTTAATCCTCCTCCTCCACCGCAGTTTCAGAATGTCTGGAGTAATCCAAATGCTGAAACATATCTTCAGCCCCGACTCGCGCTGAATCCTATAACTC---------------------------------------------------TTTTTTAATGACGTGGATGTCCAGAAGATAGTAGAAGTAAGTAATC----TAATAGAAAAATCTATTATTTATTTTATTGATACAACATTTAGTGT-TAGTGATATACTAAGTCTTGTGTAAAATTTGGAGAAA-----GATATACTTTCTGTTC---AAAATCCAAACTTAGAGTAGC--CACATAACTTGTTAGATCCTGTTTATTTTTGACTGGACACCTAGGTTCATGAACTACAGGCAGGAAGGGTTGTAGAAAGGGTTGTAGAAAGGGTGATGAAAAGTTTTTGATCACCTTTCACTT-GATGCCTCTTGACACTGATTAGAGTAGTAA----GGATAAGTAAGGTAGCTTCATGATGACAAATTTTAATTTGGTGTGTATCTATATATACTATATAGATATACTATATTATCTGTATAGAAGATATACGGATCTTCTATAATAATAGAAACTTCAGAAGACTTTATATATTTACCCAAGTCTTGGAAGTCAAG-ACTTGAAAACTGAGTCTAGTTTTGTT-ACTGTTTTATTTTCAGTCACAGATCCATATCCAGGGTAAAAAACTGAAGCTGGGCCCTGCAATCAGAAAACAAAATTTGTGTGAGTAGGAAAAGACATTGTTCTTTT-TGACA----------CGTGTAGATTTTCAGATAACTAAAAATAGGCTTTTTCCTTTTTGCTTTTTAAAAAGGTGCTTATCGTGTGCAGCCACGTCGTTTGGTATTTAATCCTCCTCCTCCACCGCAGTTTCAGAATGTCTGGAGTAATCCAAATGCTGAAACATATCTTCAGCCCCGACTCGCGCTGAATCCTATAACTC----------------------------------------------------------------------------------------------------------------------------------------------------------------------------------------------------------------------------------
			-------------------------------------------------------------------------------------------------------------------------------------------------------------------------------------------------------------------------------------------------------------------------------------------------------------------------------------------------------------------------------------------------------------------------------------------------------------------------------------------------------------------------------------------------------------------------------------------------------------------------------------------------------------------------------------
		</sequence>
		<sequence>
			<taxon idref="P001_DAZ2"/>
			---------------------------------------------------TTTTTTAATGACGTGGATGTCCAGAAGATAGTAGAAGTAAGTAATC----TAATAGAAAAATCTATTATTTATTTTATTGATACAACATTTAGTGT-TAGTGATATACTAAGTCTTGTGTAAAATTTGGAGAAA-----GATACACTTTCTGTTC---AAAATC-----------------CACATAACTTGTTAGATCCTGTTTATTTTTGACTGGACACCTAGGTTCATGAACTACAGGCAGGAAGGGTTGTAGAAAGGGT------------GATGAAAAGTTTTTGATCACCTTTCACTT-GATGCCTCTTGACACTGATTAGAGTAGTAA----GGATAAGTAAGGTAGCTTCATGATGACAAATTTTAATTTGGTGTGTATCTATATATACTATATAGATATACTA---TATCTGTATAGAAGATATATGGATCTTCTATAATAATAGAAACTTCAGAAGACTTTATATATTTACCCAAGTCTTGGAAGTCAAG-ACTTGAAAACTGAGTCTAGTTTTGTT-ACTGTTTTATTTTCAGTCACAGATCCATATCCAGGGTAAAAAACTGAAGCTGGGCCCTGCAATCAGAAAACAAAATTTGTGTGAGTAGGAAAAGACATTGTTCTTTT-TGACA----------CGTGTAGATTTTCAGATAACTAAAAATAGGCTTTTTCCTTTTTGCTTTTTAAAAAGGTGCTTATCGTGTGCAGCCACGTCGTTTGGTATTTAATCCTCCTCCTCCACCGCAGTTTCAGAATGTCTGGAGTAATCCAAATGCTGAAACGTATCTTCAGCCCCGAGTCGCGCTGAATCCTATAACTC---------------------------------------------------TTTTTTAATGACGTGGATGTCCAGAAGATAGTAGAAGTAAGTAATC----TAATAGAAAAATCTATTATTTATTTTATTGATACAACATTTAGTGT-TAGTGATATACTAAGTCTTGTGTAAAATTTGGAGAAA-----GATACACTTTCTGTTC---AAAATC-----------------CACATAACTTGTTAGATCCTGTTTATTTTTGACTGGACACCTAGGTTCATGAACTACAGGCAGGAAGGGTTGTAGAAAGGGT------------GATGAAAAGTTTTTGATCACCTTTCACTT-GATGCCTCTTGACACTGATTAGAGTAGTAA----GGATAAGTAAGGTAGCTTCATGATGACAAATTTTAATTTGGTGTGTATCTATATATACTATATAGATATACTA---TATCTGTATAGAAGATATATGGATCTTCTATAATAATAGAAACTTCAGAAGACTTTATATATTTACCCAAGTCTTGGAAGTCAAG-ACTTGAAAACTGAGTCTAGTTTTGTT-ACTGTTTTATTTTCAGTCACAGATCCATATCCAGGGTAAAAAACTGAAGCTGGGCCCTGCAATCAGAAAACAAAATTTGTGTGAGTAGGAAAAGACATTGTTCTTTT-TGACA----------CGTGTAGATTTTCAGATAACTAAAAATAGGCTTTTTCCTTTTTGCTTTTTAAAAAGGTGCTTATCGTGTGCAGCCACGTCGTTTGGTATTTAATCCTCCTCCTCCACCGCAGTTTCAGAATGTCTGGAGTAATCCAAATGCTGAAACGTATCTTCAGCCCCGAGTCGCGCTGAATCCTATAACTC----------------------------------------------------------------------------------------------------------------------------------------------------------------------------------------------------------------------------------
			-------------------------------------------------------------------------------------------------------------------------------------------------------------------------------------------------------------------------------------------------------------------------------------------------------------------------------------------------------------------------------------------------------------------------------------------------------------------------------------------------------------------------------------------------------------------------------------------------------------------------------------------------------------------------------------
		</sequence>
		<sequence>
			<taxon idref="PM616_DAZ2"/>
			---------------------------------------------------TTTTTTAATGACGTGGATGTCCAGAAGATAGTAGAAGTAAGTAATC----TAATAGAAAAATCTATTATTTATTTTATTGATACAACATTTAGTGT-TAGTGATATACTAAGTCTTGTGTAAAATTTGGAGAAA-----GATACACTTTCTGTTC---AAAATC-----------------CACATAACTTGTTAGATCCTGTTTATTTTTGACTGGACACCTAGGTTCATGAACTACAGGCAGGAAGGGTTGTAGAAAGGGT------------GATGAAAAGTTTTTGATCACCTTTCACTT-GATGCCTCTTGACACTGATTAGAGTAGTAA----GGATAAGTAAGGTAGCTTCATGATGACAAATTTTAATTTGGTGTGTATCTATATATACTATATAGATATACTA---TATCTGTATAGAAGATATATGGATCTTCTATAATAATAGAAACTTCAGAAGACTTTATATATTTACCCAAGTCTTGGAAGTCAAG-ACTTGAAAACTGAGTCTAGTTTTGTT-ACTGTTTTATTTTCAGTCACAGATCCATATCCAGGGTAAAAAACTGAAGCTGGGCCCTGCAATCAGAAAACAAAATTTGTGTGAGTAGGAAAAGACATTGTTCTTTT-TGACA----------CGTGTAGATTTTCAGATAACTAAAAATAGGCTTTTTCCTTTTTGCTTTTTAAAAAGGTGCTTATCGTGTGCAGCCACGTCGTTTGGTATTTAATCCTCCTCCTCCACCGCAGTTTCAGAATGTCTGGAGTAATCCAAATGCTGAAACGTATCTTCAGCCCCGAGTCGCGCTGAATCCTATAACTC---------------------------------------------------TTTTTTAATGACGTGGATGTCCAGAAGATAGTAGAAGTAAGTAATC----TAATAGAAAAATCTATTATTTATTTTATTGATACAACATTTAGTGT-TAGTGATATACTAAGTCTTGTGTAAAATTTGGAGAAA-----GATACACTTTCTGTTC---AAAATC-----------------CACATAACTTGTTAGATCCTGTTTATTTTTGACTGGACACCTAGGTTCATGAACTACAGGCAGGAAGGGTTGTAGAAAGGGT------------GATGAAAAGTTTTTGATCACCTTTCACTT-GATGCCTCTTGACACTGATTAGAGTAGTAA----GGATAAGTAAGGTAGCTTCATGATGACAAATTTTAATTTGGTGTGTATCTATATATACTATATAGATATACTA---TATCTGTATAGAAGATATATGGATCTTCTATAATAATAGAAACTTCAGAAGACTTTATATATTTACCCAAGTCTTGGAAGTCAAG-ACTTGAAAACTGAGTCTAGTTTTGTT-ACTGTTTTATTTTCAGTCACAGATCCATATCCAGGGTAAAAAACTGAAGCTGGGCCCTGCAATCAGAAAACAAAATTTGTGTGAGTAGGAAAAGACATTGTTCTTTT-TGACA----------CGTGTAGATTTTCAGATAACTAAAAATAGGCTTTTTCCTTTTTGCTTTTTAAAAAGGTGCTTATCGTGTGCAGCCACGTCGTTTGGTATTTAATCCTCCTCCTCCACCGCAGTTTCAGAATGTCTGGAGTAATCCAAATGCTGAAACGTATCTTCAGCCCCGAGTCGCGCTGAATCCTATAACTC----------------------------------------------------------------------------------------------------------------------------------------------------------------------------------------------------------------------------------
			-------------------------------------------------------------------------------------------------------------------------------------------------------------------------------------------------------------------------------------------------------------------------------------------------------------------------------------------------------------------------------------------------------------------------------------------------------------------------------------------------------------------------------------------------------------------------------------------------------------------------------------------------------------------------------------
		</sequence>
		<sequence>
			<taxon idref="Martoids DAZ2"/>
			---------------------------------------------------TTTTTTAATGACGTGGATGTCCAGAAGATAGTAGAAGTAAGTAATC----TAATAGAAAAATCTATTATTTATTTTATTGATACAACATTTAGTGT-TAGTGATATACTAAGTCTTGTGTAAAATTTGGAGAAA-----GATACACTTTCTGTTC---AAAATCCAAACTTAGAGTAGC--CACATAACTTGTTAGATCCTGTTTATTTTTGACTGGACACCTAGGTTCATGAACTACAGGCAGGAAGGGTTGTAGAAAGGGT------------GATGAAAAGTTTTTGATCACCTTTCACTT-GATGCCTCTTGACACTGATTAGAGTAGTAA----GGATAAGTAAGGTAGCTTCATGATGACAAATTTTAATTTGGTGTGTATCTATATATACTATATAGATATACTA---TATCTGTATAGAAGATATACGGATCTTCTATAATAATAGAAACTTCAGAAGACTTTACATATTTACCCAAGTCTTGGAAGTCAAG-ACTTGAAAACTGAGTCTAGCTTTGTT-ACTGTTTTATTTTCAGTCACAGATCCATATCCAGGGTAAAAAACTGAAGCTGGGCCCTGCAATCAGAAAACAAAATTTGTGTGAGTAGGAAAAGACATTGTTCTTTT-TGACA----------CATGTAGATTTTCAGATAACTAAAAATAGGCTTTTTCCTTTTTGCTTTTTAAAAAGGTGCTTATCGTGTGCAGCCACGTCGTTTGGTATTTAATCCTCCTCCTCCACCG-------------------------------------------------------------------------------------------------------------------------------TTTTTTAATGACGTGGATGTCCAGAAGATAGTAGAAGTAAGTAATC----TAATAGAAAAATCTATTATTTATTTTATTGATACAACATTTAGTGT-TAGTGATATACTAAGTCTTGTGTAAAATTTGGAGAAA-----GATACACTTTCTGTTC---AAAATCCAAACTTAGAGTAGC--CACATAACTTGTTAGATCCTGTTTATTTTTGACTGGACACCTAGGTTCATGAACTACAGGCAGGAAGGGTTGTAGAAAGGGT------------GATGAAAAGTTTTTGATCACCTTTCACTT-GATGCCTCTTGACACTGATTAGAGTAGTAA----GGATAAGTAAGGTAGCTTCATGATGACAAATTTTAATTTGGTGTGTATCTATATATACTATATAGATATACTA---TATCTGTATAGAAGATATACGGATCTTCTATAATAATAGAAACTTCAGAAGACTTTACATATTTACCCAAGTCTTGGAAGTCAAG-ACTTGAAAACTGAGTCTAGCTTTGTT-ACTGTTTTATTTTCAGTCACAGATCCATATCCAGGGTAAAAAACTGAAGCTGGGCCCTGCAATCAGAAAACAAAATTTGTGTGAGTAGGAAAAGACATTGTTCTTTT-TGACA----------CATGTAGATTTTCAGATAACTAAAAATAGGCTTTTTCCTTTTTGCTTTTTAAAAAGGTGCTTATCGTGTGCAGCCACGTCGTTTGGTATTTAATCCTCCTCCTCCACCG--------------------------------------------------------------------------------------------------------------------------------------------------------------------------------------------------------------------------------------------------------------------------------------------------------------
			-------------------------------------------------------------------------------------------------------------------------------------------------------------------------------------------------------------------------------------------------------------------------------------------------------------------------------------------------------------------------------------------------------------------------------------------------------------------------------------------------------------------------------------------------------------------------------------------------------------------------------------------------------------------------------------
		</sequence>
		<sequence>
			<taxon idref="PM561 DAZ2"/>
			---------------------------------------------------TCTTTTAATGACGTGGATGTCCAGAAGATAGTAGAAGTAAGTAATC----TAATAGAAAAATCTATTATTTATTTTATTGATACAACATTTAGTGT-TAGTGATATACTAAGTCTTGTGTAAAATTTGGAGAAA-----GATACACTTTCTGTTC---AAAATC-----------------CACATAACTTGTTAGATCCTGTTTATTTTTGACTGGACACCTAGGTTCATGAACTACAGGCAGGAAGGGTTGTAGAAAGGGT------------GATGAAAAGTTTTTGATCACCTTTCACTT-GATGCCTCTTGACACTGATKAGAGTAGTAA----GGATAAGTAAGGTAGCTTCATGATGACAAATTTTAAAT-GGTGTGTATCTATATATACTATATAGATATACTA---TATCTGTATAGAAGATATACGGATCTTCTATAATAATAGAAACTTCAGAAGACTTTATATATTTACCCAAGTCTTGGAAGTCAAG-ACTTGAAAACTGAGTCTAGTTTTGTT-ACTGTTTTATTTTCAGTCACAGATCCATATCCMGGGTAAAAAACTGAAGCTGGGCCCTGCAATCAGAAAACAAAATTTGTGTGAGTAGGAAAAGACATTGTTCTTTT-TGACA----------CGTGTAGATTTTCAGATAACTAAAAATAGGCTTTTTCCTTTTTGCTTTTTAAAAAGGTGCTTATCGTGTGCAGCCACGTCGTTTGGTATTTAATCCTCCTCCTCCACCG-------------------------------------------------------------------------------------------------------------------------------TCTTTTAATGACGTGGATGTCCAGAAGATAGTAGAAGTAAGTAATC----TAATAGAAAAATCTATTATTTATTTTATTGATACAACATTTAGTGT-TAGTGATATACTAAGTCTTGTGTAAAATTTGGAGAAA-----GATACACTTTCTGTTC---AAAATC-----------------CACATAACTTGTTAGATCCTGTTTATTTTTGACTGGACACCTAGGTTCATGAACTACAGGCAGGAAGGGTTGTAGAAAGGGT------------GATGAAAAGTTTTTGATCACCTTTCACTT-GATGCCTCTTGACACTGATKAGAGTAGTAA----GGATAAGTAAGGTAGCTTCATGATGACAAATTTTAAAT-GGTGTGTATCTATATATACTATATAGATATACTA---TATCTGTATAGAAGATATACGGATCTTCTATAATAATAGAAACTTCAGAAGACTTTATATATTTACCCAAGTCTTGGAAGTCAAG-ACTTGAAAACTGAGTCTAGTTTTGTT-ACTGTTTTATTTTCAGTCACAGATCCATATCCMGGGTAAAAAACTGAAGCTGGGCCCTGCAATCAGAAAACAAAATTTGTGTGAGTAGGAAAAGACATTGTTCTTTT-TGACA----------CGTGTAGATTTTCAGATAACTAAAAATAGGCTTTTTCCTTTTTGCTTTTTAAAAAGGTGCTTATCGTGTGCAGCCACGTCGTTTGGTATTTAATCCTCCTCCTCCACCG--------------------------------------------------------------------------------------------------------------------------------------------------------------------------------------------------------------------------------------------------------------------------------------------------------------
			-------------------------------------------------------------------------------------------------------------------------------------------------------------------------------------------------------------------------------------------------------------------------------------------------------------------------------------------------------------------------------------------------------------------------------------------------------------------------------------------------------------------------------------------------------------------------------------------------------------------------------------------------------------------------------------
		</sequence>
		<sequence>
			<taxon idref="PM655 DAZ2"/>
			---------------------------------------------------TTYYTTAATGACGTGGATGTCCAGWAGATAGTAGAAGTAAGTAATC----TAATAGAAAAATCTATTATTTATTTTATTGATRCAACATTTAGTGT-TAGTGATATACTAAGTCTTGTGTAAAATTTGGAGAAA-----GATACACTTTCTGTTC---AAAATC-----------------CACATAACTTGTTAGATCCTGTTTATTTTTGACTGGACACCTAGGTTCATGAACTACAGGCAGGAAGGGTTGTAGAAAGGGT------------GATGAAAAGTTTTTGATCACCTTTCACTT-GATGCCTCTTGACCCTGATTAGAGTAGTAA----GGATAAGTAAGGTAGCTTCATGATGACAAATTTTAATTTGGTGTGTATCTATATATACTATATAGATATACTA---TATCTGTATAGAAGATATACGGATCTTCTATAATAATAGAAACTTCAGAAGACTTTATATATTTACCCAAGTCTTGGAAGTCAAG-ACTTGAAAACTGAGTCTAGTTTTGTT-ACTGTTTTATTTCCAGTCACAGATCCATATCCAGGGTAAAAAACTGAAGCTGGGCCCTGCAATCAGAAAACAAAATTTGTGTGAGTAGGAAAAGACATTGTTCTTTT-TGACA----------CGTGTAGATTTTCAGATAACTAAAAATAGGCTTTTTCCTTTTTGCTTTTTAAAAAGGTGCTTATCGTGTGCAGCCACGTCGTTTGGTATTTAATCCTCCTCCTCCACCG-------------------------------------------------------------------------------------------------------------------------------TTYYTTAATGACGTGGATGTCCAGWAGATAGTAGAAGTAAGTAATC----TAATAGAAAAATCTATTATTTATTTTATTGATRCAACATTTAGTGT-TAGTGATATACTAAGTCTTGTGTAAAATTTGGAGAAA-----GATACACTTTCTGTTC---AAAATC-----------------CACATAACTTGTTAGATCCTGTTTATTTTTGACTGGACACCTAGGTTCATGAACTACAGGCAGGAAGGGTTGTAGAAAGGGT------------GATGAAAAGTTTTTGATCACCTTTCACTT-GATGCCTCTTGACCCTGATTAGAGTAGTAA----GGATAAGTAAGGTAGCTTCATGATGACAAATTTTAATTTGGTGTGTATCTATATATACTATATAGATATACTA---TATCTGTATAGAAGATATACGGATCTTCTATAATAATAGAAACTTCAGAAGACTTTATATATTTACCCAAGTCTTGGAAGTCAAG-ACTTGAAAACTGAGTCTAGTTTTGTT-ACTGTTTTATTTCCAGTCACAGATCCATATCCAGGGTAAAAAACTGAAGCTGGGCCCTGCAATCAGAAAACAAAATTTGTGTGAGTAGGAAAAGACATTGTTCTTTT-TGACA----------CGTGTAGATTTTCAGATAACTAAAAATAGGCTTTTTCCTTTTTGCTTTTTAAAAAGGTGCTTATCGTGTGCAGCCACGTCGTTTGGTATTTAATCCTCCTCCTCCACCG--------------------------------------------------------------------------------------------------------------------------------------------------------------------------------------------------------------------------------------------------------------------------------------------------------------
			-------------------------------------------------------------------------------------------------------------------------------------------------------------------------------------------------------------------------------------------------------------------------------------------------------------------------------------------------------------------------------------------------------------------------------------------------------------------------------------------------------------------------------------------------------------------------------------------------------------------------------------------------------------------------------------
		</sequence>
		<sequence>
			<taxon idref="PM604 DAZ2"/>
			---------------------------------------------------TCTTTTAATGACGTGGATGTCCAGAAGATAGTAGAAGTAAGTAATC----TAATAGAAAAATCTATTATTTATTTTATTGATACAACATTTAGTGT-TAGTGATATACTAAGTCTTGTGTAAAATTTGGAGAAA-----GATACACTTTCTGTTC---AAAATC-----------------CACATAACTTGTTAGATCCTGTTTATTTTTGACTGGACACCTAGGTTCATGAACTACAGGCAGGAAGGGTTGTAGAAAGGGT------------GAAGAAAAGTTTTTGATCACCTTTCACTT-GATGCCTCTTGACACTGATTAGAGTAGTAA----GGATAAGTAAGGTAGCTTCATGATGACAAATTTTAAAT-GGTGTGTATCTATATATACTATATAGATATACTA---TATCTGTATAGAAGATATACRGATCTTCTATAATAATAGAAACTTCAGAAGACTTTATATATTTACCCAAGTCTTGGAAGTCAAG-ACTTGAAAACTGAGTCTAGTTTTGTT-ACTGTTTTATTTTCAGTCACAGATCCATATCCAGGGTAAAAAACTGAAGCTGGGCCCTGCAATCAGAAAACAAAATTTGTGTGAGTAGGAAAAGACATTGTTCTTTT-TGACA----------CGTGTAGATTTTCAGATAACTAAAAATAGGCTTTTTCCTTTTTGCTTTTTAAAAAGGTGCTTATCGTGTGCAGCCACGTCGTTTGGTATTTAATCCTCCTCCTCCACCG-------------------------------------------------------------------------------------------------------------------------------TCTTTTAATGACGTGGATGTCCAGAAGATAGTAGAAGTAAGTAATC----TAATAGAAAAATCTATTATTTATTTTATTGATACAACATTTAGTGT-TAGTGATATACTAAGTCTTGTGTAAAATTTGGAGAAA-----GATACACTTTCTGTTC---AAAATC-----------------CACATAACTTGTTAGATCCTGTTTATTTTTGACTGGACACCTAGGTTCATGAACTACAGGCAGGAAGGGTTGTAGAAAGGGT------------GAAGAAAAGTTTTTGATCACCTTTCACTT-GATGCCTCTTGACACTGATTAGAGTAGTAA----GGATAAGTAAGGTAGCTTCATGATGACAAATTTTAAAT-GGTGTGTATCTATATATACTATATAGATATACTA---TATCTGTATAGAAGATATACRGATCTTCTATAATAATAGAAACTTCAGAAGACTTTATATATTTACCCAAGTCTTGGAAGTCAAG-ACTTGAAAACTGAGTCTAGTTTTGTT-ACTGTTTTATTTTCAGTCACAGATCCATATCCAGGGTAAAAAACTGAAGCTGGGCCCTGCAATCAGAAAACAAAATTTGTGTGAGTAGGAAAAGACATTGTTCTTTT-TGACA----------CGTGTAGATTTTCAGATAACTAAAAATAGGCTTTTTCCTTTTTGCTTTTTAAAAAGGTGCTTATCGTGTGCAGCCACGTCGTTTGGTATTTAATCCTCCTCCTCCACCG--------------------------------------------------------------------------------------------------------------------------------------------------------------------------------------------------------------------------------------------------------------------------------------------------------------
			-------------------------------------------------------------------------------------------------------------------------------------------------------------------------------------------------------------------------------------------------------------------------------------------------------------------------------------------------------------------------------------------------------------------------------------------------------------------------------------------------------------------------------------------------------------------------------------------------------------------------------------------------------------------------------------
		</sequence>
		<sequence>
			<taxon idref="PM582 DAZ2"/>
			-------------------------------------------------------------------------------------------GTAATC----TAATAGAAAAATCTATTATTTATTTTATTGATACAACATTTAGTGT-TAGTGATATACTAAGTCTTGTGTAAAATTTGGAGAAA-----GATACACTTTCTGTTC---AAAATC-----------------CACATAACTTGTTAGATCCTGTTTATTTTTGACTGGACACCTAGGTTCATGAACTACAGGCAGGAAGGGTTGTAGAAAGGGT------------GATGAAAAGTTTTTGATCACCTTTCACTT-GATGCCTCTTGACACTGATTAGAGTAGTAA----GGATAAGTAAGGTAGCTTCATGATGACAAATTTTAAAT-GGTGTGTATCTATATATACTATATAGATATACTA---TATCTGTATAGAAGATATACGGATCTTCTATAATAATAGAAACTTCAGAAGACTTTATATATTTACCCAAGTCTTGGAAGTCAAG-ACTTGAAAACTGAGTCTAGTTTTGTT-ACTGTTTTATTTTCAGTCACAGATCCATATCCAGGGTAAAAAACTGAAGCTGGGCCCTGCAATCAGAAAACAAAATTTGTGTGAGTAGGAAAAGACATTGTTCTTTT-TGACA----------CGTGTAGATTTTCAGATAACTAAAAATAGGCTTTTTCCTTTTTGCTTTTTAAAAAGGTGCTTATCGTGTGCAGCCACGTCGTTTGGTATTTAATCCTCCTCCTCCACCG-----------------------------------------------------------------------------------------------------------------------------------------------------------------------GTAATC----TAATAGAAAAATCTATTATTTATTTTATTGATACAACATTTAGTGT-TAGTGATATACTAAGTCTTGTGTAAAATTTGGAGAAA-----GATACACTTTCTGTTC---AAAATC-----------------CACATAACTTGTTAGATCCTGTTTATTTTTGACTGGACACCTAGGTTCATGAACTACAGGCAGGAAGGGTTGTAGAAAGGGT------------GATGAAAAGTTTTTGATCACCTTTCACTT-GATGCCTCTTGACACTGATTAGAGTAGTAA----GGATAAGTAAGGTAGCTTCATGATGACAAATTTTAAAT-GGTGTGTATCTATATATACTATATAGATATACTA---TATCTGTATAGAAGATATACGGATCTTCTATAATAATAGAAACTTCAGAAGACTTTATATATTTACCCAAGTCTTGGAAGTCAAG-ACTTGAAAACTGAGTCTAGTTTTGTT-ACTGTTTTATTTTCAGTCACAGATCCATATCCAGGGTAAAAAACTGAAGCTGGGCCCTGCAATCAGAAAACAAAATTTGTGTGAGTAGGAAAAGACATTGTTCTTTT-TGACA----------CGTGTAGATTTTCAGATAACTAAAAATAGGCTTTTTCCTTTTTGCTTTTTAAAAAGGTGCTTATCGTGTGCAGCCACGTCGTTTGGTATTTAATCCTCCTCCTCCACCG--------------------------------------------------------------------------------------------------------------------------------------------------------------------------------------------------------------------------------------------------------------------------------------------------------------
			-------------------------------------------------------------------------------------------------------------------------------------------------------------------------------------------------------------------------------------------------------------------------------------------------------------------------------------------------------------------------------------------------------------------------------------------------------------------------------------------------------------------------------------------------------------------------------------------------------------------------------------------------------------------------------------
		</sequence>
		<sequence>
			<taxon idref="PM1014 DAZ2"/>
			------------------------------------------------------------------------------------------------------AATAGAAAAATCTATTATTTATTTTATTGATACAACATTTAGATGTTAGTGATATACTAAGTCTTGTGTAAAATTTGGAGAAA-----GATACWCTTTCTGTTC---AAAATC-----------------CACATAACTTGTTAGATCCTGTTTATTTTTGACTGGACACCTAGGTTCATGAACTACAGGCAGGAAGGGTTGTAGAAAGGGT------------GATGAAAAGTTTTTGATCACCTTTCACTT-GATGCCTCTNGACACTGATTAGAGTAGTAA----GGATAAGTAAGGTAGCTTCATGATGACAAATTTTAATTTGGTGTGTATCTATATATACTATATAGATATACTA---TATCTGTATAGAAGATATACGGATCTTCTATAATAATAGAAACTTCAGAAGACTTTATATATTTACCCAAGTCTTGGAAGTCAAG-ACTTGAAAACTGAGTCTAGKTTTGTT-ACTGTTTTATTTTCAGTCACAGATCCATATCCAGGGTAAAAAACTGAAGCTGGGCCCTGCAATCAGAAAACAAAATTTGTGTGAGTAGGAAAAGACATTGTTCTTTT-TGACA----------CGTGTAGATTTTCAGATAACTAAAAATAGGCTTTTTCCTTTTTGCTTTTTAAAAAGGTGCTTATCGTGTGCAGCCACGTCGTTTGGTATTTAATCCTCCTCCTCCACCG----------------------------------------------------------------------------------------------------------------------------------------------------------------------------------AATAGAAAAATCTATTATTTATTTTATTGATACAACATTTAGATGTTAGTGATATACTAAGTCTTGTGTAAAATTTGGAGAAA-----GATACWCTTTCTGTTC---AAAATC-----------------CACATAACTTGTTAGATCCTGTTTATTTTTGACTGGACACCTAGGTTCATGAACTACAGGCAGGAAGGGTTGTAGAAAGGGT------------GATGAAAAGTTTTTGATCACCTTTCACTT-GATGCCTCTNGACACTGATTAGAGTAGTAA----GGATAAGTAAGGTAGCTTCATGATGACAAATTTTAATTTGGTGTGTATCTATATATACTATATAGATATACTA---TATCTGTATAGAAGATATACGGATCTTCTATAATAATAGAAACTTCAGAAGACTTTATATATTTACCCAAGTCTTGGAAGTCAAG-ACTTGAAAACTGAGTCTAGKTTTGTT-ACTGTTTTATTTTCAGTCACAGATCCATATCCAGGGTAAAAAACTGAAGCTGGGCCCTGCAATCAGAAAACAAAATTTGTGTGAGTAGGAAAAGACATTGTTCTTTT-TGACA----------CGTGTAGATTTTCAGATAACTAAAAATAGGCTTTTTCCTTTTTGCTTTTTAAAAAGGTGCTTATCGTGTGCAGCCACGTCGTTTGGTATTTAATCCTCCTCCTCCACCG--------------------------------------------------------------------------------------------------------------------------------------------------------------------------------------------------------------------------------------------------------------------------------------------------------------
			-------------------------------------------------------------------------------------------------------------------------------------------------------------------------------------------------------------------------------------------------------------------------------------------------------------------------------------------------------------------------------------------------------------------------------------------------------------------------------------------------------------------------------------------------------------------------------------------------------------------------------------------------------------------------------------
		</sequence>
		<sequence>
			<taxon idref="rhesus DAZ1"/>
			TGATTTTATACTTCATCTGTCTTCTGCCTTTATAGCTATGGATTTGTTTCCTTTTTTAATGACGTGGATGTCCAGAAGATAGTAGAAGTAAGTAATC----TAACAGGAAAATCTCTTTTTTATTTTACTGATACGACATTTAGTCT-TAGTGATATACTCAGTGTTGTGTAAAA-TTGGAGAACGATATGATACACTCTCTGTTC---AAAACCGAAACTTAGAGTAACCTCACATAACTTGTTAGATCCTGTTTATTTTTGACTGGTCACCTAGGTTCATGGACTACAGACAGGAAGGGTTGGAGATAGAGT------------GATGAAAAGTTTCTGATCGACTTTCACTT-GATGCGTGTTGATACTGATTAGAGTAGTAA----GGGTAAGTAAGGTAGCTTCAGGGTGACCAACTTTAATTTGGTGTGTAATTGT-----------------------------------------CACCGATCTTCTTTGATAATAGGAACTTTGGAAGGCTTTAGGTATTTACCCAAGTCTCGGAAGTCAAG-ACTTGAAAATTGATTCTCATTTTGTT-ACTGTTTTATTTTCAGTCACAGATACATTTCCATGGTAAAAAGCTGAAGCTGGGCCCTGCAATCAGGAAACAAAAATTATGTGAGTAGGAAAAGAAATTGTTATTTTTTGACA----------CGTGTAGCTTTTCAAATAACTGAAACTAGGCTTTTT-ATTCTTGCTTTTT-ATAAGGTGCTCGTCATGTGCAGCGACGTCCTTTGGTATTTAATCCTCCTCCTCCACCACAGTTTCAGAATGTCTGGAGTAATCCAAACGCTGAAAATTACCTGCAGCCCCCAATAACGCTGAATCCTGTAACTCTGTATTTATACTTCACCTTTTCTCTGCCTTTATAGCTATGGATTTGTTTCCTTTTTTAATGACGTGGATGTCCAAAAGATAGTAGAAGTAAGTAATC----TAACAGGAAAATCTCTTTTTTATTTTACTGATACGACATTTAGTCT-TAGTGATATACTCAGTGTTGTGTAAAA-TTGGAGAACGATATGATACACTCTCTGTTC---AAAACCGAAACTTAGAGTAACCTCACATAACTTGTTAGATCCTGTTTATTTTTGACTGGTCACCTAGGTTCATGAACTACAGACAGGAAGGGTTGGAGATAGGGT------------GATGAAAAGTTACTGATCGACTTTCACTT-GATGCGTGTTGATACTGATTAGAGTAGTAA----GGGTAAATAAGGTAGCTTCAGGGTGACCAACTTTAATTTGGTGTGTAATTGT-----------------------------------------CACCGATCTTCTTTGATAATAGGAACTTTGGAAGGCTTTAGGTATTTACCCAAGTCTCGGAAGTCAAG-ACTTGAAAATTGATTCTCATTTTGTT-ACTGTTTTATTTTCAGTCACAGATACATTTCCATGGTAAAAAGCTGAAGCTGGGCCCTGCAATCAGGAAACAAAAATTATGTGAGTAGGAAAAGAAATTGTTATTTTTTGACA----------CGTGTAGCTTTTCAAATAACTGAAACTAGGCTTTTT-ATTCTTGCTTTTT-ATAAGGTGCTCGTCATGTGCAGCGACGTCCTTTGGTATTTAATCCTCCTCCTCCACCACAGTTTCAGAATGTCTGGAGTAATCCAAACGCTGAAAATTACCTGCAGCCCCCAATAACGCTGAATCCTGTAACTCTTATTTTATACTTCACCTTTTCTCTGCCTTTATAGCTATGGATTTGTTTCCTTTTTTAATGACGTGGATGTCCAGAAGATAATAGAAGTGAGTAATC----TAATA-AAAAATCTCTTGTTTATTTTATTGATACGACATTTAGACT-TAGTGATATACTCAGTGTTGTGTAAAATTTGGAGAATGATATGATACACTTTCTATTC---AAAACCGAAACTTAGAG
			TAACCTCACATAACTTGTTAGATCCTGTTTATTTTTGACTGGTCACCTAGGTTCATGAACTACAGACAGGAAGGGTTGGAGATAGGGT------------GATGAAAGGTTTCTGATTGACTTTCACTT-AATGCTTCTTGATACTGATTAGAGTAGTAA----GGGTAAATAAGGTAGCTTCAGGGTGACCAACTTTAATTTGGTGTGTAGTTGT-----------------------------------------CACTGATCTTCTCTGTTAATAGGAACTTTAGAAGGCTTTAGGTATTTACCCAGGTCTTGGAAAT-AAG-ACTTGAAAATTGATTCTCATTTTGTT-ATTGTTTTATTTTCAGTCACAGATACATTTCCATGGTAAAAAGCTGAAGCTGGGCCCTGCAATCAGGAAACAAAAATTATGTGAGTAGGAAAAGTAATTGTTATTTTTTGACA----------CGTGTAGCTTTTCAAATAACTAAAACTATGCTTTTT-ATTCTTGCTTTTT-ATAAGGTGCTCGTCATGTGCAGCCACGTCCTTTGGTATTTAATCCTCCTCCTCCACCACAGTTTCAGAATGTCTGGAGTAATCCAAACGCTGAAAATTACCTGCAGCCCCCAATAACACTGAATGCTGTAACTC
		</sequence>
		<sequence>
			<taxon idref="Zoo Rhesus DAZ1"/>
			TGATTTTATACTTCATCTGTCTTCTGCCTTTATAGCTATGGATTTGTTTCCTTTTTTAATGACGTGGATGTCCAGAAGATAGTAGAAGTAAGTAATC----TAACAGGAAAATCTCTTTTTTATTTTACTGATACGACATTTAGTCT-TAGTGATATACTCAGTGTTGTGTAAAA-TTGGAGAACGATATGATACACTCTCTGTTC---AAAACCGAAACTTAGAGTAACCTCACATAACTTGTTAGATCCTGTTTATTTTTGACTGGTCACCTAGGTTCATGAACTACAGACAGGAAGGGTTGGAGATAGGGT------------GATGAAAGGTTTCTGATTGACTTTCACTT-GATGCGTGTTGATACTGATTAGAGTAGTAA----GGGTAAGTAAGGTAGCTTCAGGGTGACCAACTTTAATTTGGTGTGTAATTGT-----------------------------------------CACCGATCTTCTTTGATAATAGGAACTTTGGAAGGCTTTAGGTATTTACCCAAGTCTCGGAAGTCAAG-ACTTGAAAATTGATTCTCATTTTGTT-ACTGTTTTATTTTCAGTCACAGATACATTTCCATGGTAAAAAGCTGAAGCTGGGCCCTGCAATCAGGAAACAAAAATTATGTGAGTAGGAAAAGAAATTGTTATTTTTTGACA----------CGTGTAGCTTTTCAAATAACTGAAACTAGGCTTTTT-ATTCTTGCTTTTT-ATAAGGTGCTCGTCATGTGCAGCGACGTCCTTTGGTATTTAATCCTCCTCCTCCACCACAGTTTCAGAATGTCTGGAGTAATCCAAACGCTGAAAATTACCTGCAGCCC--------------------------------------------------------AAAGCTATGGATTTGTTTCCTTTTTTAATGACGTGGATGTCCA-AAGATAGTAGAAGTAAGTAATC----TAATAGGAAAATCTCTTTTTTATTTTACTGATATGATATTTAGTTT-TAATGATATACTCAGTGTTGTGTAAAA-TTGGAGAATGATATGATACACTCTCTGTTC---AAAACCGAAACTTAGAGTAACCTCACATAACTTGTTAGATCCTGTTTATTTTTGACTGGTCACCTAGGTTCATGAACTACAGACAGGAAGGGTTGGAGATAGGGT------------GATGAAAAGTTACTGATCGACTTTCACTT-GATGCGTGTTGATACTGATTAGAGTAGTAA----GGGTAAATAAGGTAGCTTCAGGGTGACCAACTTTAATTTGGTGTGTAATTGT-----------------------------------------CACCGATCTTCTTTGATAATAGGAACTTTGGAAGGCTTTAGGTATTTACCCAAGTCTCGGAAGTCAAG-ACTTGAAAATTGATTCTCATTTTGTT-ACTGTTTTATTTTCAGTCACAGATACATTTCCATGGTAAAAAGCTGAAGCTGGGCCCTGCAATCAGGAAACAAAAATTATGTGAGTAGGAAAAGAAATTGTTATTTTTTGACA----------CGTGTAGCTTTTCAAATAACTGAAACTAGGCTTTTT-ATTCTTGCTTTTT-ATAAGGTGCTCGTCATGTGCAGCGACGTCCTTTGGTATTTAATCCTCCTCCTCCACCACAGTTTCAGAATGTCTGGAGTAATCCAAACGCTGAAAATTACCTGCAGCCC--------------------------------------------------------AAAGCTATGGATTTGTTTCCTTTTTTAATGACGTGGATGTCCA-AAGATAGTAGAAGTAAGTAATC----TAATAGGAAAATCTCTTTTTTATTTTACTGATATGATATTTAGTTT-TAATGATATACTCAGTGTTGTGTAAAA-TTGGAGAATGATATGATACACTCTCTGTTC---AAAACCGAAACTTAGAG
			TAACCTCACATAACTTGTTAGATCCTGTTTATTTTTGACTGGTCACCTAGGTTCATGAACTACAGACAGGAAGGGTTGGAGATAGGGT------------GATGAAAAGTTACTGATCGACTTTCACTT-GATGCGTGTTGATACTGATTAGAGTAGTAA----GGGTAAATAAGGTAGCTTCAGGGTGACCAACTTTAATTTGGTGTGTAATTGT-----------------------------------------CACCGATCTTCTTTGATAATAGGAACTTTGGAAGGCTTTAGGTATTTACCCAAGTCTCGGAAGTCAAG-ACTTGAAAATTGATTCTCATTTTGTT-ACTGTTTTATTTTCAGTCACAGATACATTTCCATGGTAAAAAGCTGAAGCTGGGCCCTGCAATCAGGAAACAAAAATTATGTGAGTAGGAAAAGAAATTGTTATTTTTTGACA----------CGTGTAGCTTTTCAAATAACTGAAACTAGGCTTTTT-ATTCTTGCTTTTT-ATAAGGTGCTCGTCATGTGCAGCGACGTCCTTTGGTATTTAATCCTCCTCCTCCACCACAGTTTCAGAATGTCTGGAGTAATCCAAACGCTGAAAATTACCTGCAGCCC-------------------------
		</sequence>
		<sequence>
			<taxon idref="Msphinx DAZ1"/>
			AGTATTTATACTTCACCTTTTCTCTGCCTTTATAGCTATGGATTTGTTTCCTTTTTTAATGACGTGGATGTCCAAAAGATAGTAGAAGTAAGTAATC----TAATAGGAAAATCTCTTTTTTATTTTATTGATATGACATTTTGTTT-TAATGATATACTCAGTGTTGTGTAAAA-TTAGAGAATGATATGATACACTCTCTGTTC---AAAACCGAAACTTAGAGTAACCTCACATAACTTGTTAGATCCTGTTTATTTTTGACTGGTCACCTAGGTTCATGAACTACAGACAGGAAGGGTTGGAGATAGGGT------------GATGAAGAGTTTCTGATTGACTTTTACTT-AATGCTTCTTGATCCTGATTAGAGTAGTAA----GGGTAAATAAGGTAGCTTCAGGGTGACCAACTTTAATTTGGTGTGTAATTGT-----------------------------------------CACCGATATTCTTTGATAATAGGAACTTTAGAAGGCTTTAGGTATTTACCCAAGTCTCGGAAGTCAAG-ACTTGAAAATTGATTCTCATTTTGTT-ATTGTTTTATTTTCAGTCACAGATACATTTCCATGGTAAAAAGCTGAAGCTGGGCCCTGCAATCAGGAAACAAAAATTATGTGAGTAGCAAAAGAAATTGTTATTTTTTGACA----------CGTGTAGCTTTTCAAATAACTGAAACTAGGCTTTTT-ATTCTTGCTTTTT-ATAAGGTGCTCGTCATGTGCAGCCACGTCCTTTGGTATTTAGTCCTCCTCCTCCACCACAGTTTCAGAATGTCAGGAGTAATCCAAACGCTGAAAATTACCTGCAGCCC--------------------------------------------------------ATAGCTATGGATTTGTTTCCTTTTTTAATGACGTGGATGTCCAAAAGATAGTAGAAGTAAGTAATC----TAATAGGAAAATCTCTTTTTTATTTTATTGATATGACATTTTGTTT-TAATGATATACTCAGTGTTGTGTAAAA-TTAGAGAATGATATGATACACTCTCTGTTC---AAAACCGAAACTTAGAGTAACCTCACATAACTTGTTAGATCCTGTTTATTTTTGACTGGTCACCTAGGTTCATGAACTACAGACAGGAAGGGTTGGAGATAGGGT------------GATGAAGAGTTTCTGATTGACTTTTACTT-AATGCTTCTTGATCCTGATTAGAGTAGTAA----GGGTAAATAAGGTAGCTTCAGGGTGACCAACTTTAATTTGGTGTGTAATTGT-----------------------------------------CACCGATATTCTTTGATAATAGGAACTTTAGAAGGCTTTAGGTATTTACCCAAGTCTCGGAAGTCAAG-ACTTGAAAATTGATTCTCATTTTGTT-ATTGTTTTATTTTCAGTCACAGATACATTTCCATGGTAAAAAGCTGAAGCTGGGCCCTGCAATCAGGAAACAAAAATTATGTGAGTAGCAAAAGAAATTGTTATTTTTTGACA----------CGTGTAGCTTTTCAAATAACTGAAACTAGGCTTTTT-ATTCTTGCTTTTT-ATAAGGTGCTCGTCATGTGCAGCCACGTCCTTTGGTATTTAGTCCTCCTCCTCCACCACAGTTTCAGAATGTCAGGAGTAATCCAAACGCTGAAAATTACCTGCAGCCC--------------------------------------------------------ATAGCTATGGATTTGTTTCCTTTTTTAATGACGTGGATGTCCAAAAGATAGTAGAAGTAAGTAATC----TAATAGGAAAATCTCTTTTTTATTTTATTGATATGACATTTTGTTT-TAATGATATACTCAGTGTTGTGTAAAA-TTAGAGAATGATATGATACACTCTCTGTTC---AAAACCGAAACTTAGAG
			TAACCTCACATAACTTGTTAGATCCTGTTTATTTTTGACTGGTCACCTAGGTTCATGAACTACAGACAGGAAGGGTTGGAGATAGGGT------------GATGAAGAGTTTCTGATTGACTTTTACTT-AATGCTTCTTGATCCTGATTAGAGTAGTAA----GGGTAAATAAGGTAGCTTCAGGGTGACCAACTTTAATTTGGTGTGTAATTGT-----------------------------------------CACCGATATTCTTTGATAATAGGAACTTTAGAAGGCTTTAGGTATTTACCCAAGTCTCGGAAGTCAAG-ACTTGAAAATTGATTCTCATTTTGTT-ATTGTTTTATTTTCAGTCACAGATACATTTCCATGGTAAAAAGCTGAAGCTGGGCCCTGCAATCAGGAAACAAAAATTATGTGAGTAGCAAAAGAAATTGTTATTTTTTGACA----------CGTGTAGCTTTTCAAATAACTGAAACTAGGCTTTTT-ATTCTTGCTTTTT-ATAAGGTGCTCGTCATGTGCAGCCACGTCCTTTGGTATTTAGTCCTCCTCCTCCACCACAGTTTCAGAATGTCAGGAGTAATCCAAACGCTGAAAATTACCTGCAGCCC-------------------------
		</sequence>
		<sequence>
			<taxon idref="PM545 DAZ1"/>
			TGATTTTATACTTCATCTGTCTTCTGCCTTTATAGCTATGGATTTGTTTCCTTTTTTAATGACGTGGATGTCCGGAAGATAGTAGAAGTAAGTAATC----TAATAGGAAAATCTCTTTTTTATTTTACTGATATGATATTTAGTTT-TAATGATATACTCAGTGTTGTGTAAAA-TTGGAGAACGATATGATACACTCTCTGTTC---AAAACCGAAACTTAGAGTAACCTCACATAACTTGTTAGATCCTGTTTATTTTTGACTGGTCACCTAGGTTCATGAACTACAGACAGGAAGGGTTGGAGATAGGGT------------GATGAAAAGTTTCTGATCGACTTTCACTT-GATGCGTGTTGATACTGATGAGAGTAGTAA----GGGTAAGTAAGGTAGCTTCAGGGTGACCAACTTTAATTTGGTGTGTAATTGT-----------------------------------------CACCGATCTTCTTTGATAATAGGAACTTTGGAAGGCTTTAGGTATTTACCCAAGTCTCGGAAGTCAAG-ACTTGAAAATTGATTCTCATTTTGTT-ACTGTTTTATTTTCAGTCACAGATACATTTCCATGGTAAAAAGCTGAAGCTGGGCCCTGCAATCAGGAAACAAAAATTATGTGAGTAGGAAAAGAAATTGTTATTTTTTGACA----------CGTGTAGCTTTTCAGATAACTGAAACTAGGCTTTTT-ATTCTTGCTTTTT-ATAAGGTGCTCGTCATGTGCAGCGACGTCCTTTGGTATTTAATCCTCCTCCTCCACCACAGTTTCAGAATGTCTGGAGTAATCCAAACGCTGAAAATTACCTGCAGCCC--------------------------------------------------------ATAGCTATGGATTTGTTTCCTTTTTTAATGACGTGGATGTCCGGAAGATAGTAGAAGTAAGTAATC----TAATAGGAAAATCTCTTTTTTATTTTACTGATATGATATTTAGTTT-TAATGATATACTCAGTGTTGTGTAAAA-TTGGAGAACGATATGATACACTCTCTGTTC---AAAACCGAAACTTAGAGTAACCTCACATAACTTGTTAGATCCTGTTTATTTTTGACTGGTTACCTAGGTTCATGAACTACAGACAGGAAGGGTTGGAGATAGGGT------------GATGAAAAGTTTCTGATCGACTTTCACTT-GATGCGTGTTGATACTGATGAGAGTAGTAA----GGGTAAGTAAGGTAGCTTCAGGGTGACCAACTTTAATTTGGTGTGTAATTGT-----------------------------------------CACCGATCTTCTTTGATAATAGGAACTTTGGAAGGCTTTAGGTATTTACCCAAGTCTCGGAAGTCAAG-ACTTGAAAATTGATTCTCATTTTGTT-ACTGTTTTATTTTCAGTCACAGATACATTTCCATGGTAAAAAGCTGAAGCTGGGCCCTGCAATCAGGAAACAAAAATTATGTGAGTAGGAAAAGAAATTGTTATTTTTTGACA----------CGTGTAGCTTTTCAGATAACTGAAACTAGGCTTTTT-ATTCTTGCTTTTT-ATAAGGTGCTCGTCATGTGCAGCGACGTCCTTTGGTATTTAATCCTCCTCCTCCACCACAGTTTCAGAATGTCTGGAGTAATCCAAACGCTGAAAATTACCTGCAGCCC--------------------------------------------------------ATAGCTATGGATTTGTTTCCTTTTTTAATGACGTGGATATCCAGAAGATTATAGAAGTGAGTAATC----TAATA-AAAAATCTCTTGTTTATTTTATTGATACGACATTTAGACT-TAGTGATATACTCAGTGTTGTGTAAAATTTGGAGAATGATATGATACACTTTCTATTC---AAAACCGAAACTTAGAG
			TAACCTCACATAACTTGTTAGATCCTGTTTATTTTTGACTGGTCACCTAGGTTCATGAACTACAGACAGGAAGGGTTGGAGATAGGGT------------GATGAAAAGTTTCTGATCGACTTTCACTT-AGTGCTTCTTGATACTGATTAGAGTAGTAA----GGGTAAATAAGGTAGCTTCAGGGTGACCAACTTTAATTTGGTGTGTAGTTGT-----------------------------------------CACTGATCTTCTCTGTTAATAGGAACTTTGGAAGGCTTTAGGTATTTACCCAGGTCTTGGAAAT-AAG-ACTTGAAAATTGATTCTCATTTTGTT-ATTGTTTTATTTTCAGTCACAGATACATTTCCATGGTAAAAAGCTGAAGCTGGGCCCTGCAATCAGGAAACAAAAATTATGTGAGTAGGAAAAGAAATTGTTATTTTTTGACA----------CATGTAGCTTTTCAAATAACTAAAACAATGCTTTTT-ATTCTTGCTTTTT-ATAAGGTGCTCGTCATGTGCAGCCACGTCCTTTGGTATTTAATCCTCCTCCTCCACCACAGTTTCAGAATGTCTGGAGTAATCCAAACGCTGAAAATTACCTGCAGCCC-------------------------
		</sequence>
		<sequence>
			<taxon idref="PM561 DAZ1"/>
			TGATTTTATACTTCATCTGTCTTCTGCCTTTATAGCTATGGATTTGTTTCCTTTTTTAATGACGTGGATGTCCGGAAGATAGTAGAAGTAAGTAATC----TAATAGGAAAATCTCTTTTTTATTTTACTGATATGATATTTAGTTT-TAATGATATACTCAGTGTTGTGTAAAA-TTGGAGAACGATATGATACACTCTCTGTTC---AAAACCGAAACTTAGAGTAACCTCACATAACTTGTTAGATCCTGTTTATTTTTGACTGGTCACCTAGGTTCATGAACTACAGACAGGAAGGGTTGGAGATAGGGT------------GATGAAAAGTTTCTGATCGACTTTCACTT-GATGCGTGTTGATACTGATGAGAGTAGTAA----GGGTAAGTAAGGTAGCTTCAGGGTGACCAACTTTAATTTGGTGTGTAATTGT-----------------------------------------CACCGATCTTCTTTGATAATAGGAACTTTGGAAGGCTTTAGGTATTTACCCAAGTCTCGGAAGTCAAG-ACTTGAAAATTGATTCTCATTTTGTT-ACTGTTTTATTTTCAGTCACAGATACATTTCCATGGTAAAAAGCTGAAGCTGGGCCCTGCAATCAGGAAACAAAAATTATGTGAGTAGGAAAAGAAATTGTTATTTTTTGACA----------CGTGTAGCTTTTCAGATAACTGAAACTAGGCTTTTT-ATTCTTGCTTTTT-ATAAGGTGCTCGTCATGTGCAGCGACGTCCTTTGGTATTTAATCCTCCTCCTCCACCACAGTTTCAGAATGTCTGGAGTAATCCAAACGCTGAAAATTACCTGCAGCCC---------------------------------------------------------------------------------------------------------------------------------------------------------------------------------------------------------TTGGAGAAYGATATGATACACTYTCTRTTC---AAAACCGAAACTTAGAGTAACCTCACATAACTTGTTAGATCCTGTTTATTTTTGACTGGTCACCTAGGTTCATGAACTACAGACAGGAAGGRTTGGAGATAGGGT------------GATGAAAAGTTTCTGATCGACTTTCACTT-RRTGCKTSTTGATACTGATKAGAGTAGTAA----GGGTAARTAAGGTAGCTTCAGGGTGACCAACTTTAATTTGGTGTGTARTTGT-----------------------------------------CACYGATCTTCTYTGWTAATAGGAACTTTGGAAGGCTTTAGGTATTTACCCARGTCTYGGAARTMAAG-ACTTGAAAATTGATTCTCATTTTGTT-AYTGTTTTATTTTCAGTCACAGATACATTTCCATGGTAAAAAGCTGAAGCTGGGCCCTGCAATCAGGAAACAAAAATTATGTGAGTAGGAAAAGAAATTGTTATTTTTTGACA----------CRTGTAGCTTTTCARATAACTRAAACWAKGCTTTTT-ATTCTTGCTTTTT-ATAAGGTGCTCGTCATGTGCAGCSACGTCCTTTGGTATTTAATCCTCCTCCTCCACCACAGTTTCAGAATGTCG--------------------------------------------------------------------------------------------------------------------------------------------------------------------------------------------------------------------------------------------TTGGAGAAYGATATGATACACTYTCTRTTC---AAAACCGAAACTTAGAG
			TAACCTCACATAACTTGTTAGATCCTGTTTATTTTTGACTGGTCACCTAGGTTCATGAACTACAGACAGGAAGGRTTGGAGATAGGGT------------GATGAAAAGTTTCTGATCGACTTTCACTT-RRTGCKTSTTGATACTGATKAGAGTAGTAA----GGGTAARTAAGGTAGCTTCAGGGTGACCAACTTTAATTTGGTGTGTARTTGT-----------------------------------------CACYGATCTTCTYTGWTAATAGGAACTTTGGAAGGCTTTAGGTATTTACCCARGTCTYGGAARTMAAG-ACTTGAAAATTGATTCTCATTTTGTT-AYTGTTTTATTTTCAGTCACAGATACATTTCCATGGTAAAAAGCTGAAGCTGGGCCCTGCAATCAGGAAACAAAAATTATGTGAGTAGGAAAAGAAATTGTTATTTTTTGACA----------CRTGTAGCTTTTCARATAACTRAAACWAKGCTTTTT-ATTCTTGCTTTTT-ATAAGGTGCTCGTCATGTGCAGCSACGTCCTTTGGTATTTAATCCTCCTCCTCCACCACAGTTTCAGAATGTCG------------------------------------------------------------
		</sequence>
		<sequence>
			<taxon idref="PM582 DAZ1"/>
			TGATTTTATACTTCATCTGTCTTCTGCCTTTATAGCTATGGATTTGTTTCCTTTTTTAATGACGTGGATGTCCGGAAGATAGTAGAAGTAAGTAATC----TAATAGGAAAATCTCTTTTTTATTTTACTGATATGATATTTAGTTT-TAATGATATACTCAGTGTTGTGTAAAA-TTGGAGAACGATATGATACACTCTCTGTTC---AAAACCGAAACTTAGAGTAACCTCACATAACTTGTTAGATCCTGTTTATTTTTGACTGGTCACCTAGGTTCATGAACTACAGACAGGAAGGGTTGGAGATAGGGT------------GATGAAAAGTTTCTGATCGACTTTCACTT-GATGCGTGTTGATACTGATGAGAGTAGTAA----GGGTAAGTAAGGTAGCTTCAGGGTGACCAACTTTAATTTGGTGTGTAATTGT-----------------------------------------CACCGATCTTCTTTGATAATAGGAACTTTGGAAGGCTTTAGGTATTTACCCAAGTCTCGGAAGTCAAG-ACTTGAAAATTGATTCTCATTTTGTT-ACTGTTTTATTTTCAGTCACAGATACATTTCCATGGTAAAAAGCTGAAGCTGGGCCCTGCAATCAGGAAACAAAAATTATGTGAGTAGGAAAAGAAATTGTTATTTTTTGACA----------CGTGTAGCTTTTCAGATAACTGAAACTAGGCTTTTT-ATTCTTGCTTTTT-ATAAGGTGCTCGTCATGTGCAGCGACGTCCTTTGGTATTTAATCCTCCTCCTCCACCACAGTTTCAGAATGTCTGGAGTAATCCAAACGCTGAAAATTACCTGCAGCCC---------------------------------------------------------------------------------------------------------------------------------------------------------------------------------------------------------TTGGAGAAYGATATGATACACTYTCTRTTC---AAAACCGAAACTTAGAGTAACCTCACATAACTTGTTAGATCCTGTTTATTTTTGACTGGTCACCTAGGTTCATGAACTACAGACAGGAAGGRTTGGAGATAGGGT------------GATGAAAAGTTTCTGATCGACTTTCACTT-RRTGCKTSTTGATACTGATKAGAGTAGTAA----GGGTAARTAAGGTAGCTTCAGGGTGACCAACTTTAATTTGGTGTGTARTTGT-----------------------------------------CACYGATCTTCTYTGWTAATAGGAACTTTGGAAGGCTTTAGGTATTTACCCARGTCTYGGAARTMAAG-ACTTGAAAATTGATTCTCATTTTGTT-AYTGTTTTATTTTCAGTCACAGATACATTTCCATGGTAAAAAGCTGAAGCTGGGCCCTGCAATCAGGAAACAAAAATTATGTGAGTAGGAAAAGAAATTGTTATTTTTTGACA----------CRTGTAGCTTTTCARATAACTRAAACWABSCTTTYY-ATTCKTGCTTTTY-ATAAGGTGCTCGTCAYSYGCAGMVASGTCCTTTGGTATTTAATCCTCCTCCTCC----------------------------------------------------------------------------------------------------------------------------------------------------------------------------------------------------------------------------------------------------------------TTGGAGAAYGATATGATACACTYTCTRTTC---AAAACCGAAACTTAGAG
			TAACCTCACATAACTTGTTAGATCCTGTTTATTTTTGACTGGTCACCTAGGTTCATGAACTACAGACAGGAAGGRTTGGAGATAGGGT------------GATGAAAAGTTTCTGATCGACTTTCACTT-RRTGCKTSTTGATACTGATKAGAGTAGTAA----GGGTAARTAAGGTAGCTTCAGGGTGACCAACTTTAATTTGGTGTGTARTTGT-----------------------------------------CACYGATCTTCTYTGWTAATAGGAACTTTGGAAGGCTTTAGGTATTTACCCARGTCTYGGAARTMAAG-ACTTGAAAATTGATTCTCATTTTGTT-AYTGTTTTATTTTCAGTCACAGATACATTTCCATGGTAAAAAGCTGAAGCTGGGCCCTGCAATCAGGAAACAAAAATTATGTGAGTAGGAAAAGAAATTGTTATTTTTTGACA----------CRTGTAGCTTTTCARATAACTRAAACWABSCTTTYY-ATTCKTGCTTTTY-ATAAGGTGCTCGTCAYSYGCAGMVASGTCCTTTGGTATTTAATCCTCCTCCTCC--------------------------------------------------------------------------------
		</sequence>
		<sequence>
			<taxon idref="PM604 DAZ1"/>
			TGATTTTATACTTCATCTGTCTTCTGCCTTTATAGCTATGGATTTGTTTCCTTTTTTAATGACGTGGATGTCCGGAAGATAGTAGAAGTAAGTAATC----TAATAGGAAAATCTCTTTTTTATTTTACTGATATGATATTTAGTTT-TAATGATATACTCAGTGTTGTGTAAAA-TTGGAGAACGATATGATACACTCTCTGTTC---AAAACCGAAACTTAGAGTAACCTCACATAACTTGTTAGATCCTGTTTATTTTTGACTGGTCACCTAGGTTCATGAACTACAGACAGGAAGGGTTGGAGATAGGGT------------GATGAAAAGTTTCTGATCGACTTTCACTT-GATGCGTGTTGATACTGATGAGAGTAGTAA----GGGTAAGTAAGGTAGCTTCAGGGTGACCAACTTTAATTTGGTGTGTAATTGT-----------------------------------------CACCGATCTTCTTTGATAATAGGAACTTTGGAAGGCTTTAGGTATTTACCCAAGTCTCGGAAGTCAAG-ACTTGAAAATTGATTCTCATTTTGTT-ACTGTTTTATTTTCAGTCACAGATACATTTCCATGGTAAAAAGCTGAAGCTGGGCCCTGCAATCAGGAAACAAAAATTATGTGAGTAGGAAAAGAAATTGTTATTTTTTGACA----------CGTGTAGCTTTTCAGATAACTGAAACTAGGCTTTTT-ATTCTTGCTTTTT-ATAAGGTGCTCGTCATGTGCAGCGACGTCCTTTGGTATTTAATCCTCCTCCTCCACCACAGTTTCAGAATGTCTGGAGTAATCCAAACGCTGAAAATTACCTGCAGCCC--------------------------------------------------------GTAGCTATGGATTTGTTTCCTTTTTTAATGACGTGGATGTCCAAAAGATAGTAGAAGTAAGTAATC----TAATAGGAAAATCTCTTTTTTATTTTACTGATATGATATTTAGTTT-TAATGATATACTCAGTGTTGTGTAAAA-TTGGAGAACGATATGATACACTCTCTGTTC---AAAACCGAAACTTAGAGTAACCTCACATAACTTGTTAGATCCTGTTTATTTTTGACTGGTCACCTAGGTTCATGAACTACAGACAGGAAGGATTGGAGATAGGGT------------GATGAAAAGTTTCTGATCGACTTTCACTT-GATGCGTGTTGATACTGATGAGAGTAGTAA----GGGTAAGTAAGGTAGCTTCAGGGTGACCAACTTTAATTTGGTGTGTAATTGT-----------------------------------------CACCGATCTTCTTTGATAATAGGAACTTTGGAAGGCTTTAGGTATTTACCCAAGTCTCGGAAGTCAAG-ACTTGAAAATTGATTCTCATTTTGTT-ACTGTTTTATTTTCAGTCACAGATACATTTCCATGGTAAAAAGCTGAAGCTGGGCCCTGCAATCAGGAAACAAAAATTATGTGAGTAGGAAAAGAAATTGTTATTTTTTGACA----------CGTGTAGCTTTTCAGATAACTGAAACTAGGCTTTTT-ATTCTTGCTTTTT-ATAAGGTGCTCGTCATGTGCAGCGACGTCCTTTGGTATTTAATCCTCCTCCTCCACCACAGTTTCAGAATGTCTGGAGTAATCCAAACGCTGAAAATTACCTGCAGCCC--------------------------------------------------------ATAGCTATGGATTTGTTTCCTTTTTTAATGACGTGGATATCCAGAAGATTATAGAAGTGAGTAATC----TAATA-AAAAATCTCTTGTTTATTTTATTGATACGACATTTAGACT-TAGTGATATACTCAGTGTTGTGTAAAATTTGGAGAATGATATGATACACTTTCTATTC---AAAACCGAAACTTAGAG
			TAACCTCACATAACTTGTTAGATCCTGTTTATTTTTGACTGGTCACCTAGGTTCATGAACTACAGACAGGAAGGGTTGGAGATAGGGT------------GATGAAAAGTTTCTGATCGACTTTCACTT-AGTGCTTCTTGATACTGATTAGAGTAGTAA----GGGTAAATAAGGTAGCTTCAGGGTGACCAACTTTAATTTGGTGTGTAGTTGT-----------------------------------------CACTGATCTTCTCTGTTAATAGGAACTTTGGAAGGCTTTAGGTATTTACCCAGGTCTTGGAAAT-AAG-ACTTGAAAATTGATTCTCATTTTGTT-ATTGTTTTATTTTCAGTCACAGATACATTTCCATGGTAAAAAGCTGAAGCTGGGCCCTGCAATCAGGAAACAAAAATTATGTGAGTAGGAAAAGAAATTGTTATTTTTTGACA----------CATGTAGCTTTTCAAATAACTAAAACAATGCTTTTT-ATTCTTGCTTTTT-ATAAGGTGCTCGTCATGTGCAGCCACGTCCTTTGGTATTTAATCCTCCTCCTCCACCACAGTTTCAGAATGTCTGGAGTAATCCAAACGCTGAAAATTACCTGCAGCCC-------------------------
		</sequence>
		<sequence>
			<taxon idref="PM638 DAZ1"/>
			TGATTTTATACTTCATCTGTCTTCTGCCTTTATAGCTATGGATTTGTTTCCTTTTTTAATGACGTGGATGTCCAGAAGATAGTAGAAGTAAGTAATC----TAATAGGAAAATCTCTTTTTTATTTTACTGATATGACATTTAGTCT-TAGTGATATACTCAGTGTTGTGTAAAA-TTGGAGAACAATATGATACACTCTCTGTTC---AAAACCGAAACTTAGAGTAACCTCACATAACTTGTTAGATCCTGTTTATTTTTGACTGGTCACCTAGGTTCATGAACTACAGACAGGAAGGGTTGGAGATAGGAT------------GATGAAAAGTTTCTGATCGACTTTCACTT-GATGCGTGTTGATACTGATTAGAGTAGTAA----GGGTAAGTAAGGTAGCTTCAGGGTGACCAACTTTAATTTGGTGTGTAATTGT-----------------------------------------CACCGATCTTCTTTGATAATAGGAACTTTGGAAGGCTTTAGGTATTTACCCAAGTCTCGGAAGTCAAG-ACTTGAAAATTGGTTCTCATTTTGTT-ACTGTTTTATTTTCAGTCACAGATACATTTCCATGGTAAAAAGCTGAAGCTGGGCCCTGCAATCAGGAAACAAAAATTATGTGAGTAGGAAAAGAAATTGTTATTTTTTGACA----------CGTGTAGCTTTTCAGATAACTGAAACTAGGCTTTTT-ATTCTTGCTTTTT-ATAAGGTGCTCGTCATGTGCAGCCACGTCCTTTGGTATTTAATCCTCCTCCTCCACCACAGTTTCAGAATGTCTGGAGTAATCCAAACGCTGAAAATTACCTGCAGCCC---------------------------------------------------------------------------------------------------------------------------------------------------------------------------------------------------------------------------------------------------------------------------------------------------------------------------------------------------------------------------------------------------------------------------------------------------------------------------------------------------------------------------------------------------------------------------------------------AAG-ACTTGAAAATTGATTCTCATTTTGTT-AYTGTTTTATTTTCAGTCACAGATACATTTCCATGGTAAAAAGCTGAAGCTGGGCCCTGCAATCAGGAAACAAAAATTATGTGAGTAGGAAAAGAAATTGTTATTTTTTGACA----------CRTGTAGCTTTTCARATAACTRAAACTAKGCTTTTT-ATTCTTGCTTTTT-ATAAGGTGCTCGTCATGTGCAGCCACGTCCTTTGGTATTTAATCCTCCTCCTCCACCACAGTTTCAGAATGTCG----------------------------------------------------------------------------------------------------------------------------------------------------------------------------------------------------------------------------------------------------------------------------------------------
			----------------------------------------------------------------------------------------------------------------------------------------------------------------------------------------------------------------------------------------------------------------------------------------------------------------------------------AAG-ACTTGAAAATTGATTCTCATTTTGTT-AYTGTTTTATTTTCAGTCACAGATACATTTCCATGGTAAAAAGCTGAAGCTGGGCCCTGCAATCAGGAAACAAAAATTATGTGAGTAGGAAAAGAAATTGTTATTTTTTGACA----------CRTGTAGCTTTTCARATAACTRAAACTAKGCTTTTT-ATTCTTGCTTTTT-ATAAGGTGCTCGTCATGTGCAGCCACGTCCTTTGGTATTTAATCCTCCTCCTCCACCACAGTTTCAGAATGTCG------------------------------------------------------------
		</sequence>
		<sequence>
			<taxon idref="PM655 DAZ1"/>
			TGATTTTATACTTCATCTGTCTTCTGCCTTTATAGCTATGGATTTGTTTCCTTTTTTAATGACGTGGATGTCCAGAAGATAGTAGAAGTAAGTAATC----TAATAGGAAAATCTCTTTTTTATTTTACTGATATAACATTTAGTCT-TAGTGATATAGTCAGTGTTGTGTAAAA-TTGGAGAACGATATGATACACTCTCTGTTC---AAAACCGAAACTTAGAGTAACCTCACATAACTTGTTAGATCCTGTTTATTTTTGACTGGTCACCTAGGTTCATGAACTACAGACAGGAAGGGTTGGAGATAGGGT------------GATGAAAAGTTTCTGATTGACTTTCACTTTGATGCGTGTTGATACTGATTAGAGTRGTAA----GGGTAAGTAAGGTAGCTTCAGGGTGACCAACTTTAATTTGGTGTGTAATTGT-----------------------------------------CACCGATCTTCTTTGATWATAGGAACTTTGGAAGGCTTTAGGTATTTACCCAAGTCTCGGAAGTCAAG-ACTTGAAAATTGATTCTCATTTTGTT-ACTGTTTTATTTTCAGTCACAGATACATTTCCATGGTAAAAAGCTGAAGCTGGGCCCTGCAATCAGGAAACAAAAATTATGTGAGTAGGAAAAGAAATTGTTATTTTTTGACA----------CGTGTAGCTTTTCAGATAACTGAAACTAGGCTTTTT-ATTCTTGCTTTTT-ATAAGGTGCTCGTCATGTGCAGCGACGTCCTTTGGTATTTAATCCTCCTCCTCCACCACAGTTTCAGAATGTCTGGAGTAATCCAAACGCTGAAAATTACCTGCAGCCC---------------------------------------------------------------------------------------------------------------------------------------------------------------------------------------------------------------------------------------------------------------------------------------------------------------------------------------------------------------------------------------------------------------------------------------------------------------------------------------------------------------------------------------------------------------------------------------------AAG-ACTTGAAAATTGATTCTCATTTTGTT-AYTGTTTTATTTTCAGTCACAGATACATTTCCATGGTAAAAAGCTGAAGCTGGGCCCTGCAATCAGGAAACAAAAATTATGTGAGTAGGAAAAGAAATTGTTATTTTTTGACA----------CRTGKAGCTTTTCARATAACTDWAMCTAKGCTTTTT-ATTCYTSCTTTTT-ATAAGGTGCTCGTCATGTGCA---------------------------------------------------------------------------------------------------------------------------------------------------------------------------------------------------------------------------------------------------------------------------------------------------------------------------------------------------
			----------------------------------------------------------------------------------------------------------------------------------------------------------------------------------------------------------------------------------------------------------------------------------------------------------------------------------AAG-ACTTGAAAATTGATTCTCATTTTGTT-AYTGTTTTATTTTCAGTCACAGATACATTTCCATGGTAAAAAGCTGAAGCTGGGCCCTGCAATCAGGAAACAAAAATTATGTGAGTAGGAAAAGAAATTGTTATTTTTTGACA----------CRTGKAGCTTTTCARATAACTDWAMCTAKGCTTTTT-ATTCYTSCTTTTT-ATAAGGTGCTCGTCATGTGCA-----------------------------------------------------------------------------------------------------------------
		</sequence>
		<sequence>
			<taxon idref="PM661 DAZ1"/>
			TGATTTTATACTTCATCTGTCTTCTGCCTTTATAGCTATGGATTTGTTTCCTTTTTTGATGACGTGGATGTCCAGAAGATAGTAGAAGTAAGTAATC----TAATAGGAAAATCTCTTTTTTATTTTACTGATATGACATTTAGTCT-TAGTGATATACTCAGTGTTGTGTAAAA-TTGGAGAACGATATGATACACTCTCTGTTC---AAAACCGAAACTTAGAGTAACCTCACATAACTTGTTAGATCCTGTTTATTTTTGACTGGTCACCTAGGTTCATGAACTACAGACAGGAAGGGTTGGAGATAGGGT------------GATGAAAAGTTTCTGATCGACTTTCACTT-GATGCGTGTTGATACTGATTAGAGTAGTAA----GGGTAAGTAAGGTAGCTTCAGGGTGACCAACTTTAATTTGGTGTGTAATTGT-----------------------------------------CACCGATCTTCTTTGATAATAGGAACTTTGGAAGGCTTTAGGTATTTACCCAAGTCTCGGAAGTCAAG-ACTTGAAAATTGATTCTCATTTTGTT-ACTGTTTTATTTTCAGTCACAGATACATTTCCATGGTAAAAAGCTGAAGCTGGGCCCTGCAATCAGGAAACAAAAATTATGTGAGTAGGAAAAGAAATTGTTATTTTTTGACA----------CGTGTAGCTTTTCAGATAACTGAAACTAGGCTTTTT-ATTCTTGCTTTTT-ATAAGGTGCTCGTCATGTGCAGCGACGTCCTTTGGTATTTAATCCTCCTCCTCCACCACAGTTTCAGAATGTCTGGAGTAATCCAAACGCTGAAAATTACCTGCAGCCC--------------------------------------------------------------------------------------------------------------------------------------------------------------------------------------------------------------------------------------------------------------------------------------------------------------------------------------------------------------------------------------------------------------------------------------------------------------------------------------------------------------------------------------------------------------------------------------------------------------------------------------------------------------------------------------------------------TTATGTGAGTAGGAAAAGAAATTGTTATTTTTTGACA----------CRTGTAGCTTTTCAGATAACTRAAACTAKGCTTTTT-ATTCTTGCTTTTT-ATAAGGTGCTCGTCATGTGCAGCSACGTCCTTTGGTATTTAATCCTCCTCCTCCACCACAGTTTCAGAATGTCTGGAGTAATCCAAACGCTGAAAATTACCTGCAGCCC-----------------------------------------------------------------------------------------------------------------------------------------------------------------------------------------------------------------------------------------------------------
			---------------------------------------------------------------------------------------------------------------------------------------------------------------------------------------------------------------------------------------------------------------------------------------------------------------------------------------------------------------------------------------------------------------------------------------------TTATGTGAGTAGGAAAAGAAATTGTTATTTTTTGACA----------CRTGTAGCTTTTCAGATAACTRAAACTAKGCTTTTT-ATTCTTGCTTTTT-ATAAGGTGCTCGTCATGTGCAGCSACGTCCTTTGGTATTTAATCCTCCTCCTCCACCACAGTTTCAGAATGTCTGGAGTAATCCAAACGCTGAAAATTACCTGCAGCCC-------------------------
		</sequence>
		<sequence>
			<taxon idref="PM665 DAZ1"/>
			TGATTTTATACTTCATCTGTCTTCTGCCTTTATAGCTATGGATTTGTTTCCTTTTTTAATGACGTGGATGTCCAGAAGATAGTAGAAGTAAGTAATC----TAATAGGAAAATCTCTTTTTTATTTTACTGATAGGACATTCAGTCT-TAGTGATATACTCAGTGTTGTGTAAAA-TTGGAGAACAATATGATACACTCTCTGTTC---AAAACCGAAACTTAGAGTAACCTCACATAACTTGTTAGATCCTGTTTATTTTTGACTGGTCACCTAGGTTCATGAACTACAGACAGGAAGGGTTGGAGATAGGGT------------GATGAAAAGTTTCTGATCGACTTTCACTT-GATGCGTGTTGATACTGATTAGAGTAGTAA----GGGTAAGTAAGGTAGCTTCAGGGTGACCAACTTTAATTTGGTGTGTAATTGT-----------------------------------------CACTGATCTTCTTTGATAATAGGAACTTTGGAAGGCTTTAGGTATTTACCCAAGTCTCGGAAGTCAAG-ACTTGAAAATTGATTCTCATTTTGTT-ACTGTTTTATTTTCAGTCACAGATACATTTCCATGGTAAAAAGCTGAAGCTGGGCCCTGCAATCAGGAAACAAAAATTATGTGAGTAGGAAAAGAAATTGTTATTTTTTGACA----------CGTGTAGCTTTTCAAATAACTGAAACTAGGCTTTTT-ATTCTTGCTTTTT-ATAAGGTGCTCGTCATGTGCAGCGACGTCCTTTGGTATTTAATCCTCCTCCTCCACCACAGTTTCAGAATGTCTGGAGTAATCCAAACGCTGAAAATTACCTGCAGCCC--------------------------------------------------------ATAGCTATGGATTTGTTTCCTTTTTTAATGACGTGGATATCCAGAAGATTATAGAAGTGAGTAATC----TAATA-AAAAATCTCTTGTTTATTTTATTGATACAACATTTAGACT-TAGTGATATACTCAGTGTTGTGTAAAATTTGGAGAATGATATGATACACTTTCTATTC---AAAACCGAAACTTAGAGTAACCTCACATAACTTGTTAGATCCTGTTTATTTTTGACTGGTCACCTAGGTTCATGAACTACAGACAGGAAGGGTTGGAGATAGGGT------------GATGAAAAGTTTCTGATCGACTTTCACTT-GATGCGTGTTGATACTGATTAGAGTAGTAA----GGGTAAATAAGGTAGCTTCAGGGTGACCAACTTTAATTTGGTGTGTAGTTGT-----------------------------------------CACTGATCTTCTCTGTTAATAGGAACTTTAGAAGGCTTTAGGTATTTACCCAGGTCTTGGAAAT-AAG-ACTTGAAAATTGATTCTCATTTTGTT-ACTGTTTTATTTTCAGTCACAGATACATTTCCATGGTAAAAAGCTGAAGCTGGGCCCTGCAATCAGGAAACAAAAATTAAGTGAGTAGGAAAAGAAATTGTTATTTTTTGACA----------CATGTAGCTTTTCAAATAACTAAAACTATGCTTTTT-ATTCTTGCTTTTT-ATAAGGTGCTCGTCATGTGCAGCCACGTCCTTTGGTATTTAATCCTCCTCCTCCACCACAGTTTCAGAATGTCTGGAGTAATCCAAACGCTGAAAATTACCAGCAGCCC--------------------------------------------------------ATAGCTATGGATTTGTTTCCTTTTTTAATGACGTGGATATCCAGAAGATTATAGAAGTGAGTAATC----TAATA-AAAAATCTCTTGTTTATTTTATTGATACAACATTTAGACT-TAGTGATATACTCAGTGTTGTGTAAAATTTGGAGAATGATATGATACACTTTCTATTC---AAAACCGAAACTTAGAG
			TAACCTCACATAACTTGTTAGATCCTGTTTATTTTTGACTGGTCACCTAGGTTCATGAACTACAGACAGGAAGGGTTGGAGATAGGGT------------GATGAAAAGTTTCTGATCGACTTTCACTT-GATGCGTGTTGATACTGATTAGAGTAGTAA----GGGTAAATAAGGTAGCTTCAGGGTGACCAACTTTAATTTGGTGTGTAGTTGT-----------------------------------------CACTGATCTTCTCTGTTAATAGGAACTTTAGAAGGCTTTAGGTATTTACCCAGGTCTTGGAAAT-AAG-ACTTGAAAATTGATTCTCATTTTGTT-ACTGTTTTATTTTCAGTCACAGATACATTTCCATGGTAAAAAGCTGAAGCTGGGCCCTGCAATCAGGAAACAAAAATTAAGTGAGTAGGAAAAGAAATTGTTATTTTTTGACA----------CATGTAGCTTTTCAAATAACTAAAACTATGCTTTTT-ATTCTTGCTTTTT-ATAAGGTGCTCGTCATGTGCAGCCACGTCCTTTGGTATTTAATCCTCCTCCTCCACCACAGTTTCAGAATGTCTGGAGTAATCCAAACGCTGAAAATTACCAGCAGCCC-------------------------
		</sequence>
		<sequence>
			<taxon idref="PM704 DAZ1"/>
			TGATTTTATACTTCATCTGTCTTCTGCCTTTATAGCTATGGATTTGTTTCCTTTTTTAATGACGTGGATGTCCAGAAGATAGTAGAAGTAAGTAATC----TAATAGGAAAATCTCTTTTTTATTTTACTGATATGACATTTAGTCT-TAGTGATATACTCAGTGTTGTGTAAAA-TTGGAGAACAATATGATACACTCTCTGTTC---AAAACCGAAACTTAGAGTAACCTCACATAACTTGTTAGATCCTGTTTATTTTTGACTGGTCACCTAGGTTCATGAACTACAGACAGGAAGGGTTGGAGATAGGGT------------GATGAAAAGTTTCTGATCGACTTTCACTT-GATGCGTGTTGATACTGATTAGAGTAGTAA----GGGTAAGTAAGGTAGCTTCAGGGTGACCAACTTTAATTTGGTGTGTAATTGT-----------------------------------------CACCGATCTTCTTTGATAATAGGAACTTTGGAAGGCTTTAGGTATTTACCCAAGTCTCGGAAGTCAAG-ACTTGAAAATTGATTCTCATTTTGTT-ACTGTTTTATTTTCAGTCACAGATACATTTCCATGGTAAAAAGCTGAAGCTGGGCCCTGCAATCAGGAAACAAAAATTATGTGAGTAGGAAAAGAAATTGTTATTTTTTGACA----------CGTGTAGCTTTTCAGATAACTGAAACTAGGCTTTTT-ATTCTTGCTTTTT-ATAAGGTGCTCGTCATGTGCAGCGACGTCCTTTGGTATTTAATCCTCCTCCTCCACCACAGTTTCAGAATGTCTGGAGTAATCCAAACGCTGAAAATTACCGGCAGCCC---------------------------------------------------------------------------------------------------------------------------------------------------------------------------------------------------------TTGGAGAAYGATATGATACACTYTCTRTTC---AAAACCGAAACTTAGAGTAACCTCACATAACTTGTTAGATCCTGTTTATTTTTGACTGGTCACCTAGGTTCATGAACTACAGACAGGAAGGGTTGGAGATAGGGT------------GATGAAAAGTTTCTGATCGACTTTCACTT-RRTGCKTSTTGATACTGATTAGAGTAGTAA----GGGTAARTAAGGTAGCTTCAGGGTGACCAACTTTAATTTGGTGTGTARTTGT-----------------------------------------CACYGATCTTCTYTGWTAATAGGAACTTTGGAAGGCTTTAGGTATTTACCCARGTCTYGGAARTMAAG-ACTTGAAAATTGATTCTCATTTTGTT-AYTGTTTTATTTTCAGTCACAGATACATTTCCATGGTAAAAAGCTGAAGCTGGGCCCTGCAATCAGGAAACAAAAATTATGTGAGTAGGAAAAGAAATTGTTATTTTTTGACA----------CRTGTAGCTTTTCARATAACTRAAACTAKGCTTTTT-ATTCTTGCTTTTT-ATAAGGTGCTCGTCATGTGCAGCGACGTCCTTTGGTATTTAATCCTCCTCCTCCACCACAGTTTCAGAATGTCGG-------------------------------------------------------------------------------------------------------------------------------------------------------------------------------------------------------------------------------------------TTGGAGAAYGATATGATACACTYTCTRTTC---AAAACCGAAACTTAGAG
			TAACCTCACATAACTTGTTAGATCCTGTTTATTTTTGACTGGTCACCTAGGTTCATGAACTACAGACAGGAAGGGTTGGAGATAGGGT------------GATGAAAAGTTTCTGATCGACTTTCACTT-RRTGCKTSTTGATACTGATTAGAGTAGTAA----GGGTAARTAAGGTAGCTTCAGGGTGACCAACTTTAATTTGGTGTGTARTTGT-----------------------------------------CACYGATCTTCTYTGWTAATAGGAACTTTGGAAGGCTTTAGGTATTTACCCARGTCTYGGAARTMAAG-ACTTGAAAATTGATTCTCATTTTGTT-AYTGTTTTATTTTCAGTCACAGATACATTTCCATGGTAAAAAGCTGAAGCTGGGCCCTGCAATCAGGAAACAAAAATTATGTGAGTAGGAAAAGAAATTGTTATTTTTTGACA----------CRTGTAGCTTTTCARATAACTRAAACTAKGCTTTTT-ATTCTTGCTTTTT-ATAAGGTGCTCGTCATGTGCAGCGACGTCCTTTGGTATTTAATCCTCCTCCTCCACCACAGTTTCAGAATGTCGG-----------------------------------------------------------
		</sequence>
		<sequence>
			<taxon idref="PM1014 DAZ1"/>
			TGATTTTATACTTCATCTGTCATCTGCCTTTATAGCTATGGATTTGTTTCCTTTTTTAATGACGTGGATGTCCAGAAGATAGTAGAAGTAAGTAATC----TAATAGGAAAATCTCTTTTTTATTTTACTGATATGACATTTAGTCT-TAGTGATATACTCAGTGTTGTGTAAAA-TTGGAGAACAATATGATACACTCTCTGTTC---AAAACCGAAACTTAGAGTAACCTCACATAACTTGTTAGATCCTGTTTATTTTTGACTGGTCACCTAGGTTCATGAACTACAGACAGGAAGGGTTGGAGATAGGAT------------GATGAAAAGTTTCTGATCGACTTTCACTT-GATGCGTGTTGATACTGATTAGAGTAGTAA----GGGTAAGTAAGGTAGCTTCAGGGTGACCAACTTTAATTTGGTGTGTAATTGT-----------------------------------------CACCGATCTTCTTTGATAATAGGAACTTTGGAAGGCTTTAGGTATTTACCCAAGTCTCGGAAGTCAAG-ACTTGAAAATTGGTTCTCATTTTGTT-ACTGTTTTATTTTCAGTCACAGATACATTTCCATGGTAAAAAGCTGAAGCTGGGCCCTGCAATCAGGAAACAAAAATTATGTGAGTAGGAAAAGAAATTGTTATTTTTTGACA----------CGTGTAGCTTTTCAGATAACTGAAACTAGGCTTTTT-ATTCTTGCTTTTT-ATAAGGTGCTCGTCATGTGCAGCCACGTCCTTTGGTATTTAATCCTCCTCCTCCACCACAGTTTCAGAATGTCTGGAGTAATCCAAACGCTGAAAATTACCTGCAGCCC---------------------------------------------------------------------------------------------------------------------------------------------------------------------------------------------------------------------------------------------------------------------------------------------------------------------------------------------------------------------------------------------------------------------------------------------------------------------------------------------------------------------------------------------------------------------------------------------AAG-ACTTGAAAATTGATTCTCATTTTGTT-AYTGTTTTATTTTCAGTCACAGATACATTTCCATGGTAAAAAGCTGAAGCTGGGCCCTGCAATCAGGAAACAAAAATTATGTGAGTAGGAAAAGAAATTGTTATTTTTTGACA----------CRTGTAGCTTTTCARATAACTRAAACTAKGCTTTTT-ATTCTTGCTTTTT-ATAAGGTGCTCGTCATGTGCAGCCACGTCCTTTGGTATTTAATCCTCCTCCTCCACCACAGTTTCAGAAT--------------------------------------------------------------------------------------------------------------------------------------------------------------------------------------------------------------------------------------------------------------------------------------------------
			----------------------------------------------------------------------------------------------------------------------------------------------------------------------------------------------------------------------------------------------------------------------------------------------------------------------------------AAG-ACTTGAAAATTGATTCTCATTTTGTT-AYTGTTTTATTTTCAGTCACAGATACATTTCCATGGTAAAAAGCTGAAGCTGGGCCCTGCAATCAGGAAACAAAAATTATGTGAGTAGGAAAAGAAATTGTTATTTTTTGACA----------CRTGTAGCTTTTCARATAACTRAAACTAKGCTTTTT-ATTCTTGCTTTTT-ATAAGGTGCTCGTCATGTGCAGCCACGTCCTTTGGTATTTAATCCTCCTCCTCCACCACAGTTTCAGAAT----------------------------------------------------------------
		</sequence>
		<sequence>
			<taxon idref="Marctoids143 DAZ1"/>
			TGATTTTATACTTCATCTGTCTTCTGCCTTTATAGCTATGGATTTGTTTCCTTTTTTAATGACGTGGATGTCCAGAAGATAGTGGAAGTAAGTAATC----TAATAGGAAAATCTCTTTTTTATTTTACTGATACGACATTTAGTCT-TAGTGATATACTCAGTGTTGTGTAAAA-TTGGAGAACGATATGATACACTCTCTGTTC---AAAACCGAAACTTAGAGTAACCTCACATAACTTGTTAGATCCTGTTTATTTTTGACTGGTCACCTAGGTTCATGAACTACAGACAGGAAGGGTTGGAGATAGAGT------------GATGAAAAGTTTCTGATCGACTTTCAGTT-GATGCGTGTTGATACTGATTAGAGTAGTAAGTAAGGGTAAGTAAGGTAGCTTCAGGGTGACCAACTTTAATTTGGTGTGTAATTGT-----------------------------------------CACCCATCTTCTTTGATAATAGGAACTTTGGAAGGCTTTAGGTATTTACCCAAGTCTCGGAAGTCAAG-ACTTGAAAATTGATTCTCATTTTGTT-ACTGTTTTATTTTCAGTCACAGATACATTTCCATGGTAAAAAGCTGAAGCTGGGCCCTGCAATCAGGAAACAAAAATTATGTGAGTAGGAAAAGAAATTGTTATTTTTTGACA----------CGTGTAGCTTTTCAAATAACTGAAAGTAGGCTTTTT-ATTCTTGCTTTTT-ATAAGGTGCTCGTCATGTGCAGCAACGTCCTTTGGTATTTAATCCTCCTCCTCCACCACAGTTTCAGAATGTCTGGAGTAATCCAAACGCTGAAAATTACCTGCAGCCC--------------------------------------------------------ATAGCTATGGATTTGTTTCCTTTTTTAATGACGTGGATGTCCAAAAGATAGTAGAAGTAAGTAATC----TAATAGGAAAATCTCTTTTTTATTTTACTGATATGATATTTAGTTT-TAATGATATACTCAGTGTTGTGTAAAA-TTGGAGAACGATATGATACACTCTCTGTTC---AAAACCGAAACTTAGAGTAACCTCACATAACTTGTTAGATCCTGTTTATTTTTGACTGGTCACCTAGGTTCATGAACTACAGACAGGAAGGGTTGGAGATAGGGT------------GATGAAAAGTTTCTGATTGACATTCACTT-AATGCTTCTTGATACTGATTAGAGTAGTAA----GGGTAAATAAGGTAGCTTCAGGGTGACCAACTTTAATTTGTTGTGTAATTGT-----------------------------------------CACCGATCTTCTTTGATAATAGGAACTTTGGAAGGCTTTAGGTATTTACCCAAGTCTCGGAAGTCAAG-ACTTGAAAATTGATTCTCATTTTGTT-ACTGTTTTATTTTCAGTCACAGATACATTTCCATGGTAAAAAGCTGAAGCTGGGCCCTGCAATCAGGAAACAAAAATTATGTGAGTAGGAAAAGAAATTGTTATTTTTTGACA----------CGTGTAGCTTTTCAAATAACTGAAAGTAGGCTTTTT-ATTCTTGCTTTTT-ATAAGGTGCTCGTCATGTGCAGCGACGTCCTTTGGTATTTAATCCTCCTCCTCCACCACAGTTTCAGAATGTCTGGAGTAATCCAAACGCTGAAAATTACCTGCAGCCC--------------------------------------------------------ATAGCTATGGATTTGTTTCCTTTTTTAATGACGTGGATGTCCAAAAGATAGTAGAAGTAAGTAATC----TAATAGGAAAATCTCTTTTTTATTTTACTGATATGATATTTAGTTT-TAATGATATACTCAGTGTTGTGTAAAA-TTGGAGAACGATATGATACACTCTCTGTTC---AAAACCGAAACTTAGAG
			TAACCTCACATAACTTGTTAGATCCTGTTTATTTTTGACTGGTCACCTAGGTTCATGAACTACAGACAGGAAGGGTTGGAGATAGGGT------------GATGAAAAGTTTCTGATTGACATTCACTT-AATGCTTCTTGATACTGATTAGAGTAGTAA----GGGTAAATAAGGTAGCTTCAGGGTGACCAACTTTAATTTGTTGTGTAATTGT-----------------------------------------CACCGATCTTCTTTGATAATAGGAACTTTGGAAGGCTTTAGGTATTTACCCAAGTCTCGGAAGTCAAG-ACTTGAAAATTGATTCTCATTTTGTT-ACTGTTTTATTTTCAGTCACAGATACATTTCCATGGTAAAAAGCTGAAGCTGGGCCCTGCAATCAGGAAACAAAAATTATGTGAGTAGGAAAAGAAATTGTTATTTTTTGACA----------CGTGTAGCTTTTCAAATAACTGAAAGTAGGCTTTTT-ATTCTTGCTTTTT-ATAAGGTGCTCGTCATGTGCAGCGACGTCCTTTGGTATTTAATCCTCCTCCTCCACCACAGTTTCAGAATGTCTGGAGTAATCCAAACGCTGAAAATTACCTGCAGCCC-------------------------
		</sequence>
		<sequence>
			<taxon idref="Mfascicularis242 DAZ1"/>
			TGATTTTATACTTCATCTGTCTTCTGCCTTTATAGCTATGGATTTGTTTCCTTTTTTAATGACGTGGATGTCCAGAAGATAGTAGAAGTAAGTAATC----TAATAGGAAAATCTCTTTTTTATTTTACTGATACGACAGTTAGTCT-TAGTGATATACTCAGTGTTGTGTAAAA-TTGGAGAACGATATGATACACTCTCTGTTC---AAAACCGAAACTTAGAGTAACCTCACATAACTTGTTAGATCCTGTTTATTTTTGACTGGTCACCTAGGTTCATGAACTACAGACAGGAAGGGTTGGAGATAGAGT------------GATGAAAAGTTTCTGATCGACTTTCACTT-GATGCGTGTTGATACTGATTAGAGTAGTAA----GGGTAAGTAAGGTAGCTTCAGGGTGACCAACTTTAATTTGGTGTGTAATTGT-----------------------------------------CACCGATCTTCTCTGTTAATAGGAACTTTAGAAGGCTTTAGGTATTTACCCAGGTCTTGGAAAT-AAG-ACTTGAAAATTGATTCTCATTTTGTT-ACTGTTTTATTTTCAGTCACAGATACATTTCCATGGTAAAAAGCTGAAGCTGGGCCCTGCAATCAGGAAACAAAAATTATGTGAGTAGGAAAAGAAATTGTTATTTTTTGACA----------CGTGTAGCTTTTCAAATAACTGAAACTAGGCTTTTT-ATTCTTGCTTTTT-ATAAGGTGCTCGTCATGTGCAGCGACGTCCTTTGGTATTTAATCCTCCTCCTCCACCACAGTTTCAGAATGTCTGGAGTAATCCAAACACTGAAAATTACCTGCAGCCC--------------------------------------------------------ATAGCTATGGATTTGTTTCCTTTTTTAATGACGTGGATGTCCAAAAGATAGTAGAAGTAAGTAATC----TAATAGGAAAATCTCTTTTTTATTTTACTGATATGATATTTAGTTT-TAATGATATACTCAGTGTTGTGTAAAA-TTGGAGAATGATATGATACACTCTCTGTTC---AAAACCGAAACTTAGAGTAACCTCACATAACTTGTTAGATCCTGTTTATTTTTGACTGGTCACCTAGGTTCATGAACTACAGACAGGAAGGGTTGGAGATAGAGT------------GATGAAAAGTTACTGATCGACTTTCACTT-AATGCTTCTTGATACTGATTAGAGTAGTAA----GGGTAAATAAGGTAGCTTCAGGGTGACCAACTTTAATTTGGTGTGTAATTGT-----------------------------------------CACCGATCTTCTTTGATAATAGGAACTTTGGAAGGCTTTAGGTATTTACCCAAGTCTCGGAAGTCAAG-ACTTGAAAATTGATTCTCATTTTGTT-ACTGTTTTATTTTCAGTCACAGATACATTTCCATGGTAAAAAGCTGAAGCTGGGCCCTGCAATCAGGAAACAAAAATTATGTGAGTAGGAAAAGAAATTGTTATTTTTTGACA----------CGTGTAGCTTTTCAAATAACTGAAACTAGGCTTTTT-ATTCTTGCTTTTT-ATAAGGTGCTCGTCATGTGCAGCGACGTCCTTTGGTATTTAATCCTCCTCCTCCACCACAGTTTCAGAATGTCTGGAGTAATCCAAACGCTGAAAATTACCTGCAGCCC--------------------------------------------------------ATAGCTATGGATTTGTTTCCTTTTTTAATGACGTGGATGTCCAAAAGATAGTAGAAGTAAGTAATC----TAATAGGAAAATCTCTTTTTTATTTTACTGATATGATATTTAGTTT-TAATGATATACTCAGTGTTGTGTAAAA-TTGGAGAATGATATGATACACTCTCTGTTC---AAAACCGAAACTTAGAG
			TAACCTCACATAACTTGTTAGATCCTGTTTATTTTTGACTGGTCACCTAGGTTCATGAACTACAGACAGGAAGGGTTGGAGATAGAGT------------GATGAAAAGTTACTGATCGACTTTCACTT-AATGCTTCTTGATACTGATTAGAGTAGTAA----GGGTAAATAAGGTAGCTTCAGGGTGACCAACTTTAATTTGGTGTGTAATTGT-----------------------------------------CACCGATCTTCTTTGATAATAGGAACTTTGGAAGGCTTTAGGTATTTACCCAAGTCTCGGAAGTCAAG-ACTTGAAAATTGATTCTCATTTTGTT-ACTGTTTTATTTTCAGTCACAGATACATTTCCATGGTAAAAAGCTGAAGCTGGGCCCTGCAATCAGGAAACAAAAATTATGTGAGTAGGAAAAGAAATTGTTATTTTTTGACA----------CGTGTAGCTTTTCAAATAACTGAAACTAGGCTTTTT-ATTCTTGCTTTTT-ATAAGGTGCTCGTCATGTGCAGCGACGTCCTTTGGTATTTAATCCTCCTCCTCCACCACAGTTTCAGAATGTCTGGAGTAATCCAAACGCTGAAAATTACCTGCAGCCC-------------------------
		</sequence>
		<sequence>
			<taxon idref="P001 DAZ1"/>
			TGATTTTATACTTCATCTGTCTTCTGCCTTTATAGCTATGGATTTGTTTCCTTTTTTAATGACGTGGATGTCCAGAAGATAGTAGAAGTAAGTAATC----TAATAGGAAAATCTCTTTTTTATTTTACTGATATGACATTTAGTCT-TAGTGATATACTCAGTGTTGTGTAAAA-TTGGAGAACGATATGATACACTCTCTGTTC---AAAACCGAAACTTAGAGTAACCTCACATAACTTGTTAGATCCTGTTTATTTTTGACTGGTCACCTAGGTTCATGAACTACAGACAGGAAGGGTTGGAGATAGGGT------------GATGAAAAGTTTCTGATCGACTTTCACTT-GATGCGTGTTGATACTGATTAGAGTAGTAA----GGGTAAGTAAGGTAGCTTCAGGGTGACCAACTTTAATTTGGTGTGTAATTGT-----------------------------------------CACCGATCTTCTTTGATAATAGGAACTTTGGAAGGCTTTAGGTATTTACCCAAGTCTCGGAAGTCAAG-ACTTGAAAATTGATTCTCATTTTGTT-ACTGTTTTATTTTCAGTCACAGATACATTTCCATGGTAAAAAGCTGAAGCTGGGCCCTGCAATCAGGAAACAAAAATTATGTGAGTAGGAAAAGAAATTGTTATTTTTTGACA----------CGTGTAGCTTTTCAGATAACTGAAACTAGGCTTTTT-ATTCTTGCTTTTT-ATAAGGTGCTCGTCATGTGCAGCGACGTCCTTTGGTATTTAATCCTCCTCCTCCACCACAGTTTCAGAATGTCTGGAGTAATCCAAACGCTGAAAATTACCTGCAGCCC--------------------------------------------------------ATAGCTATGGATTTGTTTCCTTTTTTAATGACGTGGATATCCAGAAGATTATAGAAGTGAGTAATC----TAATA-AAAAATCTCTTGTTTATTTTATTGATACGACATTTAGACT-TAGTGATATACTCAGTGTTGTGTAAAATTTGGAGAATGATATGATACACTTTCTATTC---AAAACCGAAACTTAGAGTAACCTCACATAACTTGTTAGATCCTGTTTATTTTTGACTGGTCACCTAGGTTCATGAACTACAGACAGGAAGGGTTGGAGATAGGGT------------GATGAAAAGTTTCTGATCGACTTTCACTT-AGTGCTTCTTGATACTGATTAGAGTAGTAA----GGGTAAATAAGGTAGCTTCAGGGTGACCAACTTTAATTTGGTGTGTAGTTGT-----------------------------------------CACTGATCTTCTCTGTTAATAGGAACTTTGGAAGGCTTTAGGTATTTACCCAGGTCTTGGAAAT-AAG-ACTTGAAAATTGATTCTCATTTTGTT-ATTGTTTTATTTTCAGTCACAGATACATTTCCATGGTAAAAAGCTGAAGCTGGGCCCTGCAATCAGGAAACAAAAATTATGTGAGTAGGAAAAGAAATTGTTATTTTTTGACA----------CATGTAGCTTTTCAAATAACTAAAACTATGCTTTTT-ATTCTTGCTTTTT-ATAAGGTGCTCGTCATGTGCAGCCACGTCCTTTGGTATTTAATCCTCCTCCTCCACCACAGTTTCAGAATGTCTGGAGTAATCCAAACGCTGAAAATTACCTGCAGCCC--------------------------------------------------------ATAGCTATGGATTTGTTTCCTTTTTTAATGACGTGGATATCCAGAAGATTATAGAAGTGAGTAATC----TAATA-AAAAATCTCTTGTTTATTTTATTGATACGACATTTAGACT-TAGTGATATACTCAGTGTTGTGTAAAATTTGGAGAATGATATGATACACTTTCTATTC---AAAACCGAAACTTAGAG
			TAACCTCACATAACTTGTTAGATCCTGTTTATTTTTGACTGGTCACCTAGGTTCATGAACTACAGACAGGAAGGGTTGGAGATAGGGT------------GATGAAAAGTTTCTGATCGACTTTCACTT-AGTGCTTCTTGATACTGATTAGAGTAGTAA----GGGTAAATAAGGTAGCTTCAGGGTGACCAACTTTAATTTGGTGTGTAGTTGT-----------------------------------------CACTGATCTTCTCTGTTAATAGGAACTTTGGAAGGCTTTAGGTATTTACCCAGGTCTTGGAAAT-AAG-ACTTGAAAATTGATTCTCATTTTGTT-ATTGTTTTATTTTCAGTCACAGATACATTTCCATGGTAAAAAGCTGAAGCTGGGCCCTGCAATCAGGAAACAAAAATTATGTGAGTAGGAAAAGAAATTGTTATTTTTTGACA----------CATGTAGCTTTTCAAATAACTAAAACTATGCTTTTT-ATTCTTGCTTTTT-ATAAGGTGCTCGTCATGTGCAGCCACGTCCTTTGGTATTTAATCCTCCTCCTCCACCACAGTTTCAGAATGTCTGGAGTAATCCAAACGCTGAAAATTACCTGCAGCCC-------------------------
		</sequence>
		<sequence>
			<taxon idref="PM616 DAZ1"/>
			TGATTTTATACTTCATCTGTCTTCTGCCTTTATAGCTATGGATTTGTTTCCTTTTTTAATGACGTGGATGTCCAGAAGATAGTAGAAGTAAGTAATC----TAATAGGAAAATCTCTTTTTTATTTTACTGATATGACATTTAGTCT-TAGTGATATACTCAGTGTTGTGTAAAA-TTGGAGAACGATATGATACACTCTCTGTTC---AAAACCGAAACTTAGAGTAACCTCACATAACTTGTTAGATCCTGTTTATTTTTGACTGGTCACCTAGGTTCATGAACTACAGACAGGAAGGGTTGGAGATAGGGT------------GATGAAAAGTTTCTGATCGACTTTCACTT-GATGCGTGTTGATACTGATTAGAGTAGTAA----GGGTAAGTAAGGTAGCTTCAGGGTGACCAACTTTAATTTGGTGTGTAATTGT-----------------------------------------CACCGATCTTCTTTGATAATAGGAACTTTGGAAGGCTTTAGGTATTTACCCAAGTCTCGGAAGTCAAG-ACTTGAAAATTGATTCTCATTTTGTT-ACTGTTTTATTTTCAGTCACAGATACATTTCCATGGTAAAAAGCTGAAGCTGGGCCCTGCAATCAGGAAACAAAAATTATGTGAGTAGGAAAAGAAATTGTTATTTTTTGACA----------CGTGTAGCTTTTCAGATAACTGAAACTAGGCTTTTT-ATTCTTGCTTTTT-ATAAGGTGCTCGTCATGTGCAGCGACGTCCTTTGGTATTTAATCCTCCTCCTCCACCACAGTTTCAGAATGTCTGGAGTAATCCAAACGCTGAAAATTACCTGCAGCCC--------------------------------------------------------ATAGCTATGGATTTGTTTCCTTTTTTAATGACGTGGATATCCAGAAGATTATAGAAGTGAGTAATC----TAATA-AAAAATCTCTTGTTTATTTTATTGATACGACATTTAGACT-TAGTGATATACTCAGTGTTGTGTAAAATTTGGAGAATGATATGATACACTTTCTATTC---AAAACCGAAACTTAGAGTAACCTCACATAACTTGTTAGATCCTGTTTATTTTTGACTGGTCACCTAGGTTCATGAACTACAGACAGGAAGGGTTGGAGATAGGGT------------GATGAAAAGTTTCTGATCGACTTTCACTT-AGTGCTTCTTGATACTGATTAGAGTAGTAA----GGGTAAATAAGGTAGCTTCAGGGTGACCAACTTTAATTTGGTGTGTAGTTGT-----------------------------------------CACTGATCTTCTCTGTTAATAGGAACTTTGGAAGGCTTTAGGTATTTACCCAGGTCTTGGAAAT-AAG-ACTTGAAAATTGATTCTCATTTTGTT-ATTGTTTTATTTTCAGTCACAGATACATTTCCATGGTAAAAAGCTGAAGCTGGGCCCTGCAATCAGGAAACAAAAATTATGTGAGTAGGAAAAGAAATTGTTATTTTTTGACA----------CATGTAGCTTTTCAAATAACTAAAACTATGCTTTTT-ATTCTTGCTTTTT-ATAAGGTGCTCGTCATGTGCAGCCACGTCCTTTGGTATTTAATCCTCCTCCTCCACCACAGTTTCAGAATGTCTGGAGTAATCCAAACGCTGAAAATTACCTGCAGCCC--------------------------------------------------------ATAGCTATGGATTTGTTTCCTTTTTTAATGACGTGGATATCCAGAAGATTATAGAAGTGAGTAATC----TAATA-AAAAATCTCTTGTTTATTTTATTGATACGACATTTAGACT-TAGTGATATACTCAGTGTTGTGTAAAATTTGGAGAATGATATGATACACTTTCTATTC---AAAACCGAAACTTAGAG
			TAACCTCACATAACTTGTTAGATCCTGTTTATTTTTGACTGGTCACCTAGGTTCATGAACTACAGACAGGAAGGGTTGGAGATAGGGT------------GATGAAAAGTTTCTGATCGACTTTCACTT-AGTGCTTCTTGATACTGATTAGAGTAGTAA----GGGTAAATAAGGTAGCTTCAGGGTGACCAACTTTAATTTGGTGTGTAGTTGT-----------------------------------------CACTGATCTTCTCTGTTAATAGGAACTTTGGAAGGCTTTAGGTATTTACCCAGGTCTTGGAAAT-AAG-ACTTGAAAATTGATTCTCATTTTGTT-ATTGTTTTATTTTCAGTCACAGATACATTTCCATGGTAAAAAGCTGAAGCTGGGCCCTGCAATCAGGAAACAAAAATTATGTGAGTAGGAAAAGAAATTGTTATTTTTTGACA----------CATGTAGCTTTTCAAATAACTAAAACTATGCTTTTT-ATTCTTGCTTTTT-ATAAGGTGCTCGTCATGTGCAGCCACGTCCTTTGGTATTTAATCCTCCTCCTCCACCACAGTTTCAGAATGTCTGGAGTAATCCAAACGCTGAAAATTACCTGCAGCCC-------------------------
		</sequence>
		<sequence>
			<taxon idref="Mfascicularis1929 DAZ1"/>
			------------------------------------------------------------------------------------------------------------------------------------------------------------------------------------------------------------------------------------------------------------------------------------------------------------------------------------------------------------------------------------------------------------------------------------------------------------------------------------------------------------------------------------------------------------------------------------------------------------------------------------------------------------------------------------------------------------------------------------------------------------------------------------------------------------------------------------------------------------------------------------------------------------------------------------------------------ATAGCTATGGATTTGTTTCCTTTTTTAATGACGTGGATGTCCAAAAGATAGTAGAAGTAAGTAATC----TAATAGGAAAATCTCTTTTTTATTTTACTGATATGATATTTAGTTT-TAATGATATACTCAGTGTTGTGTAAAA-TTGGAGAATGATATGATACACTCTCTGTTC---AAAACCGAAACTTAGAGTAACCTCACATAACTTGTTAGATCCTGTTTATTTTTGACTGGTCACCTAGGTTCATGAACTACAGACAGGAAGGGTTGGAGATAGGGT------------GATGAAAAGTTACTGATCGACTTTCACTT-AATGCTTCTTGATACTGATTAGAGTAGTAA----GGGTAAATAAGGTAGCTTCAGGGTGACCAACTTTAATTTGGTGTGTAATTGT-----------------------------------------CACCGATCTTCTTTGATAATAGGAACTTTGGAAGGCTTTAGGTATTTACCCAAGTCTCGGAAGTCAAG-ACTTGAAAATTGATTCTCATTTTGTT-ACTGTTTTATTTTCAGTCACAGATACATTTCCATGGTAAAAAGCTGAAGCTGGGCCCTGCAATCAGGAAACAAAAATTATGTGAGTAGGAAAAGAAATTGTTATTTTTTGACA----------CGTGTAGCTTTTCAAATAACTGAAACTAGGCTTTTT-ATTCTTGCTTTTT-ATAAGGTGCTCGTCATGTGCAGCGACGTCCTTTGGTATTTAATCCTCCTCCTCCACCACAGTTTCAGAATGTCTGGAGTAATCCAAACGCTGAAAATTACCTGCAGCCC--------------------------------------------------------ATAGCTATGGATTTGTTTCCTTTTTTAATGACGTGGATGTCCAAAAGATAGTAGAAGTAAGTAATC----TAATAGGAAAATCTCTTTTTTATTTTACTGATATGATATTTAGTTT-TAATGATATACTCAGTGTTGTGTAAAA-TTGGAGAATGATATGATACACTCTCTGTTC---AAAACCGAAACTTAGAG
			TAACCTCACATAACTTGTTAGATCCTGTTTATTTTTGACTGGTCACCTAGGTTCATGAACTACAGACAGGAAGGGTTGGAGATAGGGT------------GATGAAAAGTTACTGATCGACTTTCACTT-AATGCTTCTTGATACTGATTAGAGTAGTAA----GGGTAAATAAGGTAGCTTCAGGGTGACCAACTTTAATTTGGTGTGTAATTGT-----------------------------------------CACCGATCTTCTTTGATAATAGGAACTTTGGAAGGCTTTAGGTATTTACCCAAGTCTCGGAAGTCAAG-ACTTGAAAATTGATTCTCATTTTGTT-ACTGTTTTATTTTCAGTCACAGATACATTTCCATGGTAAAAAGCTGAAGCTGGGCCCTGCAATCAGGAAACAAAAATTATGTGAGTAGGAAAAGAAATTGTTATTTTTTGACA----------CGTGTAGCTTTTCAAATAACTGAAACTAGGCTTTTT-ATTCTTGCTTTTT-ATAAGGTGCTCGTCATGTGCAGCGACGTCCTTTGGTATTTAATCCTCCTCCTCCACCACAGTTTCAGAATGTCTGGAGTAATCCAAACGCTGAAAATTACCTGCAGCCC-------------------------
		</sequence>
		<sequence>
			<taxon idref="human DAZ1"/>
			TGATTTTATGCTTCATTTG---TCTGCCTTTATAGCTATGGATTTGTTTCGTTTGTTAATGACGTGGATGTCCAGAAGATAGTAGGAGTAAGTAATC----TAATAGAAAAATCTCTTATTTATCTTATTGCTACAACGTTTAGTGT-CAGTGATACACTCGGACTTGTGTAAAATTTGGGGAAA-----GACACACTTCCTGTTC---AAAATCCAAACTCAGAGTAACCTCACGTAGCTTGTTTGATCCTGTTTATTTTTGACTGGACACCTAGTTTCATGAACTACAGACAGGAAGGGTTGGAGACAGGGT------------GATGGAAAGTTTTTGATCAACTTTCACTT-GATGCCTCTTGACACTGATTAGAGTAGTAA----GGGTAAGTAAGGTAGCTTCGTGATGACAAATTTTAATTTGGTGCGTAGTTGT-----------------------------------------CCCCGATCTTCTATGATGATAGGTACTTTAGAAGACTTCAGGTGTTTACCCAAGTCTTGGAAGCTAAC-ACTTGAAAATTGATTCTAGTTTTGTTAACGGTTCTATTTTCAGTCACAGATACATTTCCATGGTAAAAAGCTGAAGCTGGGCCCTGCAATCAGGAAACAAAAGTTATGTGAGTAGGAAAAGAAATGGTTCTTTTCTGACC----------TGTGTAGCTTTTCAAATAACTAAAAATAGGCTTTTTTCTTCTTGCTTTTTAAAAAGGTGCTCGTCATGTGCAGCCACGTCCTTTGGTAGTTAATCCTCCTCCTCCACCACAGTTTCAGAACGTCTGGCGGAATCCAAACACTGAAACCTACCTGCAGCCCCAAATCACGCCGAATCCTGTAACTCTGATTTTATGCTTCATTTG---TCTGCCTTTATAGCTATGGATTTGTTTCGTTTGTTAATGACGTGGATGTCCAGAAGATAGTAGGAGTAAGTAATC----TAATAGAAAAATCTCTTATTTATCTTATTGCTACAACGTTTAGTGT-CAGTGATACACTCGGACTTGTGTAAAATTTGGGGAAA-----GACACACTTCCTGTTC---AAAATCCAAACTCAGAGTAACCTCACGTAGCTTGTTTGATCCTGTTTATTTTTGACTGGACACCTAGTTTCATGAACTACAGACAGGAAGGGTTGGAGACAGGGT------------GATGGAAAGTTTTTGATCAACTTTCACTT-GATGCCTCTTGACACTGATTAGAGTAGTAA----GGGTAAGTAAGGTAGCTTCGTGATGACAAATTTTAATTTGGTGCGTAGTTGT-----------------------------------------CCCCGATCTTCTATGATGATAGGTACTTTAGAAGACTTCAGGTGTTTACCCAAGTCTTGGAAGCTAAC-ACTTGAAAATTGATTCTAGTTTTGTTAACGGTTCTATTTTCAGTCACAGATACATTTCCATGGTAAAAAGCTGAAGCTGGGCCCTGCAATCAGGAAACAAAAGTTATGTGAGTAGGAAAAGAAATGGTTCTTTTCTGACC----------CGTGTAGCTTTTCAAATAACTAAAAATAGGCTTTTTTCTTCTTGCTTTTTAAAAAGGTGCTCGTCATGTGCAGCCACGTCCTTTGGTAGTTAATCCTCCTCCTCCACCACAGTTTCAGAACGTCTGGCGGAATCCAAACACTGAAACCTACCTGCAGCCCCAAATCACGCCGAATCCTGTAACTCTGATTTTATGCTTCATTTG---TCTGCCTTTATAGCTATGGATTTGTTTCGTTTGTTAATGACGTGGATGTCCAGAAGATAGTAGGAGTAAGTAATC----TAATAGAAAAATCTCTTATTTATCTTATTGCTACAACGTTTAGTGT-CAGTGATACACTCGGACTTGTGTAAAATTTGGGGAAA-----GACACACTTCCTGTTC---AAAATCCAAACTCAGAG
			TAACCTCACGTAGCTTGTTTGATCCTGTTTATTTTTGACTGGACACCTAGTTTCATGAACTACAGACAGGAAGGGTTGGAGACAGGGT------------GATGGAAAGTTTTTGATCAACTTTCACTT-GATGCCTCTTGACACTGATTAGAGTAGTAA----GGGTAAGTAAGGTAGCTTCGTGATGACAAATTTTAATTTGGTGCGTAGTTGT-----------------------------------------CCCCGATCTTCTATGATGATAGGTACTTTAGAAGACTTCAGGTGTTTACCCAAGTCTTGGAAGCTAAC-ACTTGAAAATTGATTCTAGTTTTGTTAACGGTTCTATTTTCAGTCACAGATACATTTCCATGGTAAAAAGCTGAAGCTGGGCCCTGCAATCAGGAAACAAAAGTTATGTGAGTAGGAAAAGAAATGGTTCTTTTCTGACC----------CGTGTAGCTTTTCAAATAACTAAAAATAGGCTTTTTTCTTCTTGCTTTTTAAAAAGGTGCTCGTCATGTGCAGCCACGTCCTTTGGTAGTTAATCCTCCTCCTCCACCACAGTTTCAGAACGTCTGGCGGAATCCAAACACTGAAACCTACCTGCAGCCCCAAATCACGCCGAATCCTGTAACTC
		</sequence>
		<sequence>
			<taxon idref="human DAZ2"/>
			TGATTTTATGCTTCATTTG---TCTGCCTTTATAGCTATGGATTTGTTTCGTTTGTTAATGACGTGGATGTCCAGAAGATAGTAGGAGTAAGTAATC----TAATAGAAAAATCTCTTATTTATCTTATTGCTACAACGTTTAGTGT-CAGTGATACACTCGGACTTGTGTAAAATTTGGGGAAA-----GACACACTTCCTGTTC---AAAATCCAAACTCAGAGTAACCTCACGTAGCTTGTTTGATCCTGTTTATTTTTGACTGGACACCTAGTTTCATGAACTACAGACAGGAAGGGTTGGAGACAGGGT------------GATGGAAAGTTTTTGATCAACTTTCACTT-GATGCCTCTTGACACTGATTAGAGTAGTAA----GGGTAAGTAAGGTAGCTTCGTGATGACAAATTTTAATTTGGTGCGTAGTTGT-----------------------------------------CCCCGATCTTCTATGATGATAGGTACTTTAGAAGACTTCAGGTGTTTACCCAAGTCTTGGAAGCTAAC-ACTTGAAAATTGATTCTAGTTTTGTTAACGGTTCTATTTTCAGTCACAGATACATTTCCATGGTAAAAAGCTGAAGCTGGGCCCTGCAATCAGGAAACAAAAGTTATGTGAGTAGGAAAAGAAATGGTTCTTTTCTGACC----------CGTGTAGCTTTTCAAATAACTAAAAATAGGCTTTTTTCTTCTTGCTTTTTAAAAAGGTGCTCGTCATGTGCAGCCACGTCCTTTGGTAGTTAATCCTCCTCCTCCACCACAGTTTCAGAACGTCTGGCGGAATCCAAACACTGAAACCTACCTGCAGCCCCAAATCACGCCGAATCCTGTAACTC---------------------------------------------------------------------------------------------------------------------------------------------------------------------------------------------------------------------------------------------------------------------------------------------------------------------------------------------------------------------------------------------------------------------------------------------------------------------------------------------------------------------------------------------------------------------------------------------------------------------------------------------------------------------------------------------------------------------------------------------------------------------------------------------------------------------------------------------------------------------------------------------------------------------------------------------------------------------------------------------------------------------------------------------------------------------------------------------------------------------------------------------------------
			-------------------------------------------------------------------------------------------------------------------------------------------------------------------------------------------------------------------------------------------------------------------------------------------------------------------------------------------------------------------------------------------------------------------------------------------------------------------------------------------------------------------------------------------------------------------------------------------------------------------------------------------------------------------------------------
		</sequence>
		<sequence>
			<taxon idref="human DAZ3"/>
			TGATTTTATGCTTCATTTG---TCTGCCTTTATAGCTATGGATTTGTTTCGTTTGTTAATGACGTGGATGTCCAGAAGATAGTAGGAGTAAGTAATC----TAATAGAAAAATCTCTTATTTATCTTATTGCTACAACGTTTAGTGT-CAGTGATACACTCGGACTTGTGTAAAATTTGGGGAAA-----GACACACTTCCTGTTC---AAAATCCAAACTCAGAGTAACCTCACGTAGCTTGTTTGATCCTGTTTATTTTTGACTGGACACCTAGTTTCATGAACTACAGACAGGAAGGGTTGGAGACAGGGT------------GATGGAAAGTTTTTGATCAACTTTCACTT-GATGCCTCTTGACACTGATTAGAGTAGTAA----GGGTAAGTAAGGTAGCTTCGTGATGACAAATTTTAATTTGGTGCGTAGTTGT-----------------------------------------CCCCGATCTTCTATGATGATAGGTACTTTAGAAGACTTCAGGTGTTTACCCAAGTCTTGGAAGCTAAC-ACTTGAAAATTGATTCTAGTTTTGTTAACGGTTCTATTTTCAGTCACAGATACATTTCCATGGTAAAAAGCTGAAGCTGGGCCCTGCAATCAGGAAACAAAAGTTATGTGAGTAGGAAAAGAAATGGTTCTTTTCTGACC----------CGTGTAGCTTTTCAAATAACTAAAAATAGGCTTTTTTCTTCTTGCTTTTTAAAAAGGTGCTCGTCATGTGCAGCCACGTCCTTTGGTAGTTAATCCTCCTCCTCCACCACAGTTTCAGAACGTCTGGCGGAATCCAAACACTGAAACCTACCTGCAGCCCCAAATCACGCCGAATCCTGTAACTC---------------------------------------------------------------------------------------------------------------------------------------------------------------------------------------------------------------------------------------------------------------------------------------------------------------------------------------------------------------------------------------------------------------------------------------------------------------------------------------------------------------------------------------------------------------------------------------------------------------------------------------------------------------------------------------------------------------------------------------------------------------------------------------------------------------------------------------------------------------------------------------------------------------------------------------------------------------------------------------------------------------------------------------------------------------------------------------------------------------------------------------------------------
			-------------------------------------------------------------------------------------------------------------------------------------------------------------------------------------------------------------------------------------------------------------------------------------------------------------------------------------------------------------------------------------------------------------------------------------------------------------------------------------------------------------------------------------------------------------------------------------------------------------------------------------------------------------------------------------
		</sequence>
		<sequence>
			<taxon idref="human DAZ4"/>
			TGATTTTATGCTTCATTTG---TCTGCCTTTATAGCTATGGATTTGTTTCGTTTGTTAATGACGTGGATGTCCAGAAGATAGTAGGAGTAAGTAATC----TAATAGAAAAATCTCTTATTTATCTTATTGCTACAACGTTTAGTGT-CAGTGATACACTCGGACTTGTGTAAAATTTGGGGAAA-----GACACACTTCCTGTTC---AAAATCCAAACTCAGAGTAACCTCACGTAGCTTGTTTGATCCTGTTTATTTTTGACTGGACACCTAGTTTCATGAACTACAGACAGGAAGGGTTGGAGACAGGGT------------GATGGAAAGTTTTTGATCAACTTTCACTT-GATGCCTCTTGACACTGATTAGAGTAGTAA----GGGTAAGTAAGGTAGCTTCGTGATGACAAATTTTAATTTGGTGCGTAGTTGT-----------------------------------------CCCCGATCTTCTATGATGATAGGTACTTTAGAAGACTTCAGGTGTTTACCCAAGTCTTGGAAGCTAAC-ACTTGAAAATTGATTCTAGTTTTGTTAACGGTTCTATTTTCAGTCACAGATACATTTCCATGGTAAAAAGCTGAAGCTGGGCCCTGCAATCAGGAAACAAAAGTTATGTGAGTAGGAAAAGAAATGGTTCTTTTCTGACC----------CGTGTAGCTTTTCAAATAACTAAAAATAGGCTTTTTTCTTCTTGCTTTTTAAAAAGGTGCTCGTCATGTGCAGCCACGTCCTTTGGTAGTTAATCCTCCTCCTCCACCACAGTTTCAGAACGTCTGGCGGAATCCAAACACTGAAACCTACCTGCAGCCCCAAATCACGCCGAATCCTGTAACTCTGATTTTATGCTTCATTTG---TCTGCCTTTATAGCTATGGATTTGTTTCGTTTGTTAATGACGTGGATGTCCAGAAGATAGTAGGAGTAAGTAATC----TAATAGAAAAATCTCTTATTTATCTTATTGCTACAACGTTTAGTGT-CAGTGATACACTCGGACTTGTGTAAAATTTGGGGAAA-----GACACACTTCCTGTTC---AAAATCCAAACTCAGAGTAACCTCACGTAGCTTGTTTGATCCTGTTTATTTTTGACTGGACACCTAGTTTCATGAACTACAGACAGGAAGGGTTGGAGACAGGGT------------GATGGAAAGTTTTTGATCAACTTTCACTT-GATGCCTCTTGACACTGATTAGAGTAGTAA----GGGTAAGTAAGGTAGCTTCGTGATGACAAATTTTAATTTGGTGCGTAGTTGT-----------------------------------------CCCCGATCTTCTATGATGATAGGTACTTTAGAAGACTTCAGGTGTTTACCCAAGTCTTGGAAGCTAAC-ACTTGAAAATTGATTCTAGTTTTGTTAACGGTTCTATTTTCAGTCACAGATACATTTCCATGGTAAAAAGCTGAAGCTGGGCCCTGCAATCAGGAAACAAAAGTTATGTGAGTAGGAAAAGAAATGGTTCTTTTCTGACC----------CGTGTAGCTTTTCAAATAACTAAAAATAGGCTTTTTTCTTCTTGCTTTTTAAAAAGGTGCTCGTCATGTGCAGCCACGTCCTTTGGTAGTTAATCCTCCTCCTCCACCACAGTTTCAGAACGTCTGGCGGAATCCAAACACTGAAACCTACCTGCAGCCCCAAATCACGCCGAATCCTGTAACTC----------------------------------------------------------------------------------------------------------------------------------------------------------------------------------------------------------------------------------
			-------------------------------------------------------------------------------------------------------------------------------------------------------------------------------------------------------------------------------------------------------------------------------------------------------------------------------------------------------------------------------------------------------------------------------------------------------------------------------------------------------------------------------------------------------------------------------------------------------------------------------------------------------------------------------------
		</sequence>
		<sequence>
			<taxon idref="chimp DAZ3"/>
			TGATTTTATGCTTCATTTG---TCTGCCTTTATAGCTATGGATTTGTTTCGTTTGTTAATGACGTGGATGTCCAGAAGATAGTAGGAGTAAGTAATC----TAATAGAAAAATCTCTTATTTATCTTATTGCTACAACGTTTAGTGT-CAGTGATATACTCGGACTTGTGTAAAATTTGGGGAAA-----GACAGACTTCCTGTTC---AAAATCCAAACTCAGAGTAACCTCACATAGCTTGTTTGATCCTGCTTATTTTTGACTGGACACCTAGTTTCATGAACTACAGACAGGAAGGGTTGGAGACAGGGT------------GATGGAAAGTTTTTGATCAACTTTCACTT-GATGCCTCTTGACACTGATTAGAGTAGTAA----GGGTAAGTAAGGTAGCTTCGTGATGACAAATTTTAATTTGGTGCGTGGTTGT-----------------------------------------CCCCGATCTTCTATGATGCTAGGTACTTTAGAAGACTTCAGGTGTTTACCCAAGTCTTGGAAGCTAAC-ACTTGAAAATTGATTCTAGTTTTGTTAACGGTTCTATTTTCAGTCACAGATACATTTCCATGGTAAAAAGCTGAAGCTGGGCCCTGCAATCAGGAAACAAAAGTTATGTGAGTAGGAAACGAAATTGTTCTTTTTTGACC----------CGTGTAGCTTTTCAAATAACTAAAAATAGGCTTTTTTCTTCTTGCTTTTTAAAAAGGTGCTCGTCATGTGCAGCCACGTCCTTTGGTAGTTAATCCTCCTCCTCCACCACAGTTTCAGAACGTCCGGCGGAATCCAAACACTGAAACCTACCTGCAGCCCCACATCACGCCGAGTCCTATAACTC---------------------------------------------------------------------------------------------------------------------------------------------------------------------------------------------------------------------------------------------------------------------------------------------------------------------------------------------------------------------------------------------------------------------------------------------------------------------------------------------------------------------------------------------------------------------------------------------------------------------------------------------------------------------------------------------------------------------------------------------------------------------------------------------------------------------------------------------------------------------------------------------------------------------------------------------------------------------------------------------------------------------------------------------------------------------------------------------------------------------------------------------------------
			-------------------------------------------------------------------------------------------------------------------------------------------------------------------------------------------------------------------------------------------------------------------------------------------------------------------------------------------------------------------------------------------------------------------------------------------------------------------------------------------------------------------------------------------------------------------------------------------------------------------------------------------------------------------------------------
		</sequence>
		<sequence>
			<taxon idref="chimp DAZ4"/>
			TGATTTTATGCTTCATTTG---TCTGCCTTTATAGCTATGGATTTGTTTCGTTTGTTAATGACGTGGATGTCCAGAAGATAGTAGGAGTAAGTAATC----TAATAGAAAAATCTCTTATTTATCTTATTGCTACAACGTTTAGTGT-CAGTGATATACTCGGACTTGTGTAAAATTTGGGGAAA-----GACAGACTTCCTGTTC---AAAATCCAAACTCAGAGTAACCTCACATAGCTTGTTTGATCCTGCTTATTTTTGACTGGACACCTAGTTTCATGAACTACAGACAGGAAGGGTTGGAGACAGGGT------------GATGGAAAGTTTTTGATCAACTTTCACTT-GATGCCTCTTGACACTGATTAGAGTAGTAA----GGGTAAGTAAGGTAGCTTCGTGATGACAAATTTTAATTTGGTGCGTGGTTGT-----------------------------------------CCCCGATCTTCTATGATGCTAGGTACTTTAGAAGACTTCAGGTGTTTACCCAAGTCTTGGAAGCTAAC-ACTTGAAAATTGATTCTAGTTTTGTTAACGGTTCTATTTTCAGTCACAGATACATTTCCATGGTAAAAAGCTGAAGCTGGGCCCTGCAATCAGGAAACAAAAGTTATGTGAGTAGGAAACGAAATTGTTCTTTTTTGACC----------CGTGTAGCTTTTCAAATAACTAAAAATAGGCTTTTTTCTTCTTGCTTTTTAAAAAGGTGCTCGTCATGTGCAGCCACGTCCTTTGGTAGTTAATCCTCCTCCTCCACCACAGTTTCAGAACGTCCGGCGGAATCCAAACACTGAAACCTACCTGCAGCCCCACATCACGCCGAGTCCTATAACTC---------------------------------------------------------------------------------------------------------------------------------------------------------------------------------------------------------------------------------------------------------------------------------------------------------------------------------------------------------------------------------------------------------------------------------------------------------------------------------------------------------------------------------------------------------------------------------------------------------------------------------------------------------------------------------------------------------------------------------------------------------------------------------------------------------------------------------------------------------------------------------------------------------------------------------------------------------------------------------------------------------------------------------------------------------------------------------------------------------------------------------------------------------
			-------------------------------------------------------------------------------------------------------------------------------------------------------------------------------------------------------------------------------------------------------------------------------------------------------------------------------------------------------------------------------------------------------------------------------------------------------------------------------------------------------------------------------------------------------------------------------------------------------------------------------------------------------------------------------------
		</sequence>
		<sequence>
			<taxon idref="chimp DAZ1"/>
			TGATTTTATGCTTCATTTG---TCTGCCTTTATAGCTATGGATTTGTTTCGTTTGTTAATGACGTGGATGTCCAGAAGATAGTAGGAGTAAGTAATC----TAATAGAAAAATCTCTTATTTATCTTATTGCTACAACGTTTAGTGT-CAGTGATATACTCGGACTTGTGTAAAATTTGGGGAAA-----GACAGACTTCCTGTTC---AAAATCCAAACTCAGAGTAACCTCACATAGCTTGTTTGATCCTGCTTATTTTTGACTGGACACCTAGTTTCATGAACTACAGACAGGAAGGGTTGGAGACAGGGT------------GATGGAAAGTTTTTGATCAACTTTCACTT-GATGCCTCTTGACACTGATTAGAGTAGTAA----GGGTAAGTAAGGTAGCTTCGTGATGACAAATTTTAATTTGGTGCGTGGTTGT-----------------------------------------CCCCGACCTTCTATGATGCTAGGTACTTTAGAAGACTTCAGGTGTTTACCCAAGTCTTGGAAGCTAAC-ACTTGAAAATTGATTCTAGTTTTGTTAACGGTTCTATTTTCAGTCACAGATACATTTCCATGGTAAAAAGCTGAAGCTGGGCCCTGCAATCAGGAAACAAAAGTTATGTGAGTAGGAAACGAAATTGTTCTTTTTTGACC----------CGTGTAGCTTTTCAAATAACTAAAAATAGGCTTTTTTCTTCTTGCTTTTTAAAAAGGTGCTCGTCATGTGCAGCCACGTCCTTTGGTAGTTAATCCTCCTCCTCCACCACAGTTTCAGAACGTCCGGCGGAATCCAAACACTGAAACCTACCTGCAGCCCCACATCACGCCGAGTCCTATAACTCTGATTTTATGCTTCATTTG---TCTGCCTTTATAGCTATGGATTTGTTTCGTTTGTTAATGACGTGGATGTCCAGAAGATAGTAGGAGTAAGTAATC----TAATAGAAAAATCTCTTATTTATCTTATTGCTACAACGTTTAGTGT-CAGTGATATACTCGGACTTGTGTAAAATTTGGGGAAA-----GACAGACTTCCTGTTC---AAAATCCAAACTCAGAGTAACCTCACATAGCTTGTTTGATCCTGCTTATTTTTGACTGGACACCTAGTTTCATGAACTACAGACAGGAAGGGTTGGAGACAGGGT------------GATGGAAAGTTTTTGATCAACTTTCACTT-GATGCCTCTTGACACTGATTAGAGTAGTAA----GGGTAAGTAAGGTAGCTTCGTGATGACAAATTTTAATTTGGTGCGTGGTTGT-----------------------------------------CCCCGACCTTCTATGATGCTAGGTACTTTAGAAGACTTCAGGTGTTTACCCAAGTCTTGGAAGCTAAC-ACTTGAAAATTGATTCTAGTTTTGTTAACGGTTCTATTTTCAGTCACAGATACATTTCCATGGTAAAAAGCTGAAGCTGGGCCCTGCAATCAGGAAACAAAAGTTATGTGAGTAGGAAACGAAATTGTTCTTTTTTGACC----------CGTGTAGCTTTTCAAATAACTAAAAATAGGCTTTTTTCTTCTTGCTTTTTAAAAAGGTGCTCGTCATGTGCAGCCACGTCCTTTGGTAGTTAATCCTCCTCCTCCACCACAGTTTCAGAACGTCCGGCGGAATCCAAACACTGAAACCTACCTGCAGCCCCACATCACGCCGAGTCCTATAACTCTGATTTTATGCTTCATTTG---TCTGCCTTTATAGCTATGGATTTGTTTCGTTTGTTAATGACGTGGATGTCCAGAAGATAGTAGGAGTAAGTAATC----TAATAGAAAAATCTCTTATTTATCTTATTGCTACAACGTTTAGTGT-CAGTGATATACTCGGACTTGTGTAAAATTTGGGGAAA-----GACAGACTTCCTGTTC---AAAATCCAAACTCAGAG
			TAACCTCACATAGCTTGTTTGATCCTGCTTATTTTTGACTGGACACCTAGTTTCATGAACTACAGACAGGAAGGGTTGGAGACAGGGT------------GATGGAAAGTTTTTGATCAACTTTCACTT-GATGCCTCTTGACACTGATTAGAGTAGTAA----GGGTAAGTAAGGTAGCTTCGTGATGACAAATTTTAATTTGGTGCGTGGTTGT-----------------------------------------CCCCGACCTTCTATGATGCTAGGTACTTTAGAAGACTTCAGGTGTTTACCCAAGTCTTGGAAGCTAAC-ACTTGAAAATTGATTCTAGTTTTGTTAACGGTTCTATTTTCAGTCACAGATACATTTCCATGGTAAAAAGCTGAAGCTGGGCCCTGCAATCAGGAAACAAAAGTTATGTGAGTAGGAAACGAAATTGTTCTTTTTTGACC----------CGTGTAGCTTTTCAAATAACTAAAAATAGGCTTTTTTCTTCTTGCTTTTTAAAAAGGTGCTCGTCATGTGCAGCCACGTCCTTTGGTAGTTAATCCTCCTCCTCCACCACAGTTTCAGAACGTCCGGCGGAATCCAAACACTGAAACCTACCTGCAGCCCCACATCACGCCGAGTCCTATAACTC
		</sequence>
		<sequence>
			<taxon idref="chimp DAZ2"/>
			TGATTTTATGCTTCATTTG---TCTGCCTTTATAGCTATGGATTTGTTTCGTTTGTTAATGACGTGGATGTCCAGAAGATAGTAGGAGTAAGTAATC----TAATAGAAAAATCTCTTATTTATCTTATTGCTACAACGTTTAGTGT-CAGTGATATACTCGGACTTGTGTAAAATTTGGGGAAA-----GACAGACTTCCTGTTC---AAAATCCAAACTCAGAGTAACCTCACATAGCTTGTTTGATCCTGCTTATTTTTGACTGGACACCTAGTTTCATGAACTACAGACAGGAAGGGTTGGAGACAGGGT------------GATGGAAAGTTTTTGATCAACTTTCACTT-GATGCCTCTTGACACTGATTAGAGTAGTAA----GGGTAAGTAAGGTAGCTTCGTGATGACAAATTTTAATTTGGTGCGTGGTTGT-----------------------------------------CCCCGACCTTCTATGATGCTAGGTACTTTAGAAGACTTCAGGTGTTTACCCAAGTCTTGGAAGCTAAC-ACTTGAAAATTGATTCTAGTTTTGTTAACGGTTCTATTTTCAGTCACAGATACATTTCCATGGTAAAAAGCTGAAGCTGGGCCCTGCAATCAGGAAACAAAAGTTATGTGAGTAGGAAACGAAATTGTTCTTTTTTGACC----------CGTGTAGCTTTTCAAATAACTAAAAATAGGCTTTTTTCTTCTTGCTTTTTAAAAAGGTGCTCGTCATGTGCAGCCACGTCCTTTGGTAGTTAATCCTCCTCCTCCACCACAGTTTCAGAACGTCCGGCGGAATCCAAACACTGAAACCTACCTGCAGCCCCACATCACGCCGAGTCCTATAACTCTGATTTTATGCTTCATTTG---TCTGCCTTTATAGCTATGGATTTGTTTCGTTTGTTAATGACGTGGATGTCCAGAAGATAGTAGGAGTAAGTAATC----TAATAGAAAAATCTCTTATTTATCTTATTGCTACAACGTTTAGTGT-CAGTGATATACTCGGACTTGTGTAAAATTTGGGGAAA-----GACAGACTTCCTGTTC---AAAATCCAAACTCAGAGTAACCTCACATAGCTTGTTTGATCCTGCTTATTTTTGACTGGACACCTAGTTTCATGAACTACAGACAGGAAGGGTTGGAGACAGGGT------------GATGGAAAGTTTTTGATCAACTTTCACTT-GATGCCTCTTGACACTGATTAGAGTAGTAA----GGGTAAGTAAGGTAGCTTCGTGATGACAAATTTTAATTTGGTGCGTGGTTGT-----------------------------------------CCCCGACCTTCTATGATGCTAGGTACTTTAGAAGACTTCAGGTGTTTACCCAAGTCTTGGAAGCTAAC-ACTTGAAAATTGATTCTAGTTTTGTTAACGGTTCTATTTTCAGTCACAGATACATTTCCATGGTAAAAAGCTGAAGCTGGGCCCTGCAATCAGGAAACAAAAGTTATGTGAGTAGGAAACGAAATTGTTCTTTTTTGACC----------CGTGTAGCTTTTCAAATAACTAAAAATAGGCTTTTTTCTTCTTGCTTTTTAAAAAGGTGCTCGTCATGTGCAGCCACGTCCTTTGGTAGTTAATCCTCCTCCTCCACCACAGTTTCAGAACGTCCGGCGGAATCCAAACACTGAAACCTACCTGCAGCCCCACATCACGCCGAGTCCTATAACTCTGATTTTATGCTTCATTTG---TCTGCCTTTATAGCTATGGATTTGTTTCGTTTGTTAATGACGTGGATGTCCAGAAGATAGTAGGAGTAAGTAATC----TAATAGAAAAATCTCTTATTTATCTTATTGCTACAACGTTTAGTGT-CAGTGATATACTCGGACTTGTGTAAAATTTGGGGAAA-----GACAGACTTCCTGTTC---AAAATCCAAACTCAGAG
			TAACCTCACATAGCTTGTTTGATCCTGCTTATTTTTGACTGGACACCTAGTTTCATGAACTACAGACAGGAAGGGTTGGAGACAGGGT------------GATGGAAAGTTTTTGATCAACTTTCACTT-GATGCCTCTTGACACTGATTAGAGTAGTAA----GGGTAAGTAAGGTAGCTTCGTGATGACAAATTTTAATTTGGTGCGTGGTTGT-----------------------------------------CCCCGACCTTCTATGATGCTAGGTACTTTAGAAGACTTCAGGTGTTTACCCAAGTCTTGGAAGCTAAC-ACTTGAAAATTGATTCTAGTTTTGTTAACGGTTCTATTTTCAGTCACAGATACATTTCCATGGTAAAAAGCTGAAGCTGGGCCCTGCAATCAGGAAACAAAAGTTATGTGAGTAGGAAACGAAATTGTTCTTTTTTGACC----------CGTGTAGCTTTTCAAATAACTAAAAATAGGCTTTTTTCTTCTTGCTTTTTAAAAAGGTGCTCGTCATGTGCAGCCACGTCCTTTGGTAGTTAATCCTCCTCCTCCACCACAGTTTCAGAACGTCCGGCGGAATCCAAACACTGAAACCTACCTGCAGCCCCACATCACGCCGAGTCCTATAACTC
		</sequence>
		<sequence>
			<taxon idref="human chr3 DAZL1"/>
			-GATTTTATACTTCATTTA---TCTGCCTTTATAGCTATGGATTTGTTTCATTTTTTAATGACGTGGATGTGCAGAAGATAGTAGAAGTAAGTAATC----TAATAGAAAAATCTC--ATTTGTTTAATTGATACAATGTTTAGTGTCAAGTGATATACTCAGTCTTGTGTAAAATTTGGAAGAC-----GATACACTTTCTGGTCAAAAAAATCCAAACTTAGAGGAATCTTACATAACTTGTTAGAACCTGTTTATTTTTGACTGGGCACCTAGGTTCATGAACTACAGACAGGAAGGGTTGGAGACAGGGC-------AGGGTAATGAAAAGTTTTTGATCAACTTTCACTT-GATGCCTCTTGACACTGATTAGAGAAATAA----GGGTA----AGGTAGCTTCATGATGACAAATTTTAATTTGGTGTGTAGTTAT-----------------------------------------CACTGATCTTCTATGATAATAGGAATTTTAGAAGACTTTAGGTGTTCATCCAAGTCTTGGAAGTAAAG-ACTTGAAAATTGATTCTAGTTTTGTT-ACTGTTTTATTTTCAGTCACAGATAAATTTCCATGGTAAAAAGCTGAAGCTGGGCCCTGCAATCAGGAAACAAAATTTATGTGAGTACAAAAAGAAATTGTTCTTTTTAAACATAAAAGAAATTGTGTAGCTTTTCAAAGAACTAAAAATAGGCCTTTT-CTTTTTGCTTTTCAAAAAGGTGCTTATCATGTGCAGCCACGTCCTTTGGTTTTTAATCATCCTCCTCCACCACAGTTTCAGAATGTCTGGACTAATCCAAACACTGAAACTTATATGCAGCCCACAACCACGATGAATCCTATAACTC---------------------------------------------------------------------------------------------------------------------------------------------------------------------------------------------------------------------------------------------------------------------------------------------------------------------------------------------------------------------------------------------------------------------------------------------------------------------------------------------------------------------------------------------------------------------------------------------------------------------------------------------------------------------------------------------------------------------------------------------------------------------------------------------------------------------------------------------------------------------------------------------------------------------------------------------------------------------------------------------------------------------------------------------------------------------------------------------------------------------------------------------------------
			-------------------------------------------------------------------------------------------------------------------------------------------------------------------------------------------------------------------------------------------------------------------------------------------------------------------------------------------------------------------------------------------------------------------------------------------------------------------------------------------------------------------------------------------------------------------------------------------------------------------------------------------------------------------------------------
		</sequence>
		<sequence>
			<taxon idref="chimp chr3 DAZL1"/>
			-GATTTTATACTTCATTTA---TCTGCCTTTATAGCTATGGATTTGTTTCATTTTTTAATGACGTGGATGTGCAGAAGATAGTAGAAGTAAGTAATC----TAATAGAAAAATCTC--ATTTGTTTCATTGATAAAATGTTTAGTGTCAAGTGATATACTCAGTCTTGTGTAAAATTTGGAAGAC-----GATACACTTTCTGGTCAAAAAAATCCAAACTTAGAGGAATCTCACATAACTTGTTAGAACCTGTTTATTTTTGACTGGGCACCTAGGTTCATGAACTACAGACAGGAAGGGTTGGAGACAGGGC-------AGGGTGATGAAAAGTTTTTGATCAACTTTCACTT-GATGCCTCTTGACACTGATTAGAGAAATAA----GGGTA----AGGTAGCTTCATGATGACAAATTTTAATTTGGTGTGTAGTTTTAT---------------------------------------CACTGATCTTCTATGATAATAGGAATTTTAGAAGACTTTAGGTGTTCACCCAAGTCTTGGAAGTAAAG-ACTTGAAAATTGATTCTAGTTTTGTT-ACTGTTTTATTTTCAGTCACAGATAAATTTCCATGGTAAAAAGCTGAAGCTGGGCCCTGCAATCAGGAAACAAAATTTATGTGAGTACAAAAAGAAATTGTTCTTTTCAAACATAAAAGAAATTGTGTAGCTTTTCAAAGAACTAAAAATAGGCCTTTT-CTTTTTGCTTTTTAAAAAGGTGCTTATCATGTGCAGCCACGTCCTTTGGTTTTTAATCATCCTCCTCCACCACAGTTTCAGAATGTCTGGACTAATCCAAACACTGAAACTTATATGCAGCCCACAACCACGATGAATCCTATAACTC---------------------------------------------------------------------------------------------------------------------------------------------------------------------------------------------------------------------------------------------------------------------------------------------------------------------------------------------------------------------------------------------------------------------------------------------------------------------------------------------------------------------------------------------------------------------------------------------------------------------------------------------------------------------------------------------------------------------------------------------------------------------------------------------------------------------------------------------------------------------------------------------------------------------------------------------------------------------------------------------------------------------------------------------------------------------------------------------------------------------------------------------------------
			-------------------------------------------------------------------------------------------------------------------------------------------------------------------------------------------------------------------------------------------------------------------------------------------------------------------------------------------------------------------------------------------------------------------------------------------------------------------------------------------------------------------------------------------------------------------------------------------------------------------------------------------------------------------------------------
		</sequence>
		<sequence>
			<taxon idref="rhesus DAZL1"/>
			-GATTTTATACTTCATTTA---TCTGCCTTTATAGCTATGGATTTGTTTCATTTTTTAATGACGTGGATGTGCAGAAGATAGTAGAAGTAAGTAATC----TAATAGAAAAATATC--ATTTGTTTTATTGATACAGTGTTTAGTGTTGAGTGATATACTCAGTCTTGTATAAAATTTGGAAGAA-----GATACACTTTCTGTTT---AAAATCCAAACTTAGAGGAATCTCACATGATATGTTAGAACCTGTTTATTTTTGACTGGGCACCTAGCTTCATGAACTACAGATGGGAAGGGTTGGAGACAGGGC-------AGGGTGATGAAAAGTTTTTGATCAACTTTCACTT-GATGCCTCTTGACACTGAT-AGAGAAGTAA----GGG------AGGTAGCTTCATGATGACAGATTTTAATTTGGTGTGTAGTTAT-----------------------------------------CACTGATCTTCTATGATAATAGGAACTTTAGAAGACTTTAGGTGTTCACCCAAGTCTTGGAAGTAAAGAACTTGAAAATTGATTCTAGTTTTGTT-ACTGTTTTATTTTCAGTCACAGATAAATTTCCATGGTAAAAAGCTGAAGCTGGGCCCTGCAATCAGGAAACAAAATTTATGTGAGTACAAAGAGAAATTGTTCTTGT-TGACA----------CATGTAGCTTTTCTAAGAACTAAAAATAGACTTTTT-ATTTTTGCTTTTTAAAAAGGTGCTTATCATGTGCAGCCACGTCCTTTGGTTTTTAATCATCCTCCTCCACCACAGTTTCAGAATGTCTGGACTAATCCAAACACTGAAA------------------------------------------------------------------------------------------------------------------------------------------------------------------------------------------------------------------------------------------------------------------------------------------------------------------------------------------------------------------------------------------------------------------------------------------------------------------------------------------------------------------------------------------------------------------------------------------------------------------------------------------------------------------------------------------------------------------------------------------------------------------------------------------------------------------------------------------------------------------------------------------------------------------------------------------------------------------------------------------------------------------------------------------------------------------------------------------------------------------------------------------------------------------------------------------------
			-------------------------------------------------------------------------------------------------------------------------------------------------------------------------------------------------------------------------------------------------------------------------------------------------------------------------------------------------------------------------------------------------------------------------------------------------------------------------------------------------------------------------------------------------------------------------------------------------------------------------------------------------------------------------------------
		</sequence>
	</alignment>

	<!-- The unique patterns from 1 to end                                       -->
	<!-- npatterns=665                                                           -->
	<patterns id="patterns" from="1" strip="false">
		<alignment idref="alignment"/>
	</patterns>

	<!-- A prior assumption that the population size has remained constant       -->
	<!-- throughout the time spanned by the genealogy.                           -->
	<constantSize id="constant" units="substitutions">
		<populationSize>
			<parameter id="constant.popSize" value="3.6E7" lower="0.0"/>
		</populationSize>
	</constantSize>

	<!-- Generate a random starting tree under the coalescent process            -->
	<coalescentSimulator id="startingTree">
		<taxa idref="taxa"/>
		<constantSize idref="constant"/>
	</coalescentSimulator>

	<!-- Generate a tree model                                                   -->
	<treeModel id="treeModel">
		<coalescentTree idref="startingTree"/>
		<rootHeight>
			<parameter id="treeModel.rootHeight"/>
		</rootHeight>
		<nodeHeights internalNodes="true">
			<parameter id="treeModel.internalNodeHeights"/>
		</nodeHeights>
		<nodeHeights internalNodes="true" rootNode="true">
			<parameter id="treeModel.allInternalNodeHeights"/>
		</nodeHeights>
	</treeModel>

	<!-- Taxon Sets                                                              -->
	<tmrcaStatistic id="tmrca(human-chimp)" includeStem="false">
		<mrca>
			<taxa idref="human-chimp"/>
		</mrca>
		<treeModel idref="treeModel"/>
	</tmrcaStatistic>
	<tmrcaStatistic id="tmrca(OWM)" includeStem="false">
		<mrca>
			<taxa idref="OWM"/>
		</mrca>
		<treeModel idref="treeModel"/>
	</tmrcaStatistic>

	<!-- Generate a coalescent likelihood                                        -->
	<coalescentLikelihood id="coalescent">
		<model>
			<constantSize idref="constant"/>
		</model>
		<populationTree>
			<treeModel idref="treeModel"/>
		</populationTree>
	</coalescentLikelihood>

	<!-- The uncorrelated relaxed clock (Drummond, Ho, Phillips & Rambaut (2006) PLoS Biology 4, e88 )-->
	<discretizedBranchRates id="branchRates">
		<treeModel idref="treeModel"/>
		<distribution>
			<logNormalDistributionModel meanInRealSpace="true">
				<mean>
					<parameter id="ucld.mean" value="1.0" lower="0.0"/>
				</mean>
				<stdev>
					<parameter id="ucld.stdev" value="0.3333333333333333" lower="0.0"/>
				</stdev>
			</logNormalDistributionModel>
		</distribution>
		<rateCategories>
			<parameter id="branchRates.categories"/>
		</rateCategories>
	</discretizedBranchRates>
	<rateStatistic id="meanRate" name="meanRate" mode="mean" internal="true" external="true">
		<treeModel idref="treeModel"/>
		<discretizedBranchRates idref="branchRates"/>
	</rateStatistic>
	<rateStatistic id="coefficientOfVariation" name="coefficientOfVariation" mode="coefficientOfVariation" internal="true" external="true">
		<treeModel idref="treeModel"/>
		<discretizedBranchRates idref="branchRates"/>
	</rateStatistic>
	<rateCovarianceStatistic id="covariance" name="covariance">
		<treeModel idref="treeModel"/>
		<discretizedBranchRates idref="branchRates"/>
	</rateCovarianceStatistic>

	<!-- TPM3uf substitution model                    -->
	<gtrModel id="gtr">
		<frequencies>
			<frequencyModel dataType="nucleotide">
				<frequencies>
					<parameter id="frequencies" value="0.25 0.25 0.25 0.25"/>
				</frequencies>
			</frequencyModel>
		</frequencies>
		<rateAC>
			<parameter id="ac=cg" value="1.0" lower="0.0"/>
		</rateAC>
		<rateAT>
			<parameter id="at=gt" value="1.0" lower="0.0"/>
		</rateAT>
		<rateCG>
			<parameter idref="ac=cg"/>
		</rateCG>
		<rateGT>
			<parameter idref="at=gt"/>
		</rateGT>
		<rateAG>
			<parameter id="ag" value="1.0" lower="0.0"/>
		</rateAG>
	</gtrModel>

	<!-- site model                                                              -->
	<siteModel id="siteModel">
		<substitutionModel>
			<gtrModel idref="gtr"/>
		</substitutionModel>
		<gammaShape gammaCategories="4">
			<parameter id="alpha" value="0.5" lower="0.0"/>
		</gammaShape>
	</siteModel>

	<!-- Likelihood for tree given sequence data                                 -->
	<treeLikelihood id="treeLikelihood" useAmbiguities="false" stateTagName="states">
		<patterns idref="patterns"/>
		<treeModel idref="treeModel"/>
		<siteModel idref="siteModel"/>
		<discretizedBranchRates idref="branchRates"/>
	</treeLikelihood>

	<!-- Define operators                                                        -->
	<operators id="operators">
		<scaleOperator scaleFactor="0.75" weight="0.1">
			<parameter idref="ac=cg"/>
		</scaleOperator>
		<scaleOperator scaleFactor="0.75" weight="0.1">
			<parameter idref="at=gt"/>
		</scaleOperator>
		<deltaExchange delta="0.01" weight="0.1">
			<parameter idref="frequencies"/>
		</deltaExchange>
		<scaleOperator scaleFactor="0.75" weight="0.1">
			<parameter idref="alpha"/>
		</scaleOperator>
		<scaleOperator scaleFactor="0.75" weight="3">
			<parameter idref="ucld.mean"/>
		</scaleOperator>
		<scaleOperator scaleFactor="0.75" weight="3">
			<parameter idref="ucld.stdev"/>
		</scaleOperator>
		<subtreeSlide size="3600000.0" gaussian="true" weight="15">
			<treeModel idref="treeModel"/>
		</subtreeSlide>
		<narrowExchange weight="15">
			<treeModel idref="treeModel"/>
		</narrowExchange>
		<wideExchange weight="3">
			<treeModel idref="treeModel"/>
		</wideExchange>
		<wilsonBalding weight="3">
			<treeModel idref="treeModel"/>
		</wilsonBalding>
		<scaleOperator scaleFactor="0.75" weight="3">
			<parameter idref="treeModel.rootHeight"/>
		</scaleOperator>
		<uniformOperator weight="30">
			<parameter idref="treeModel.internalNodeHeights"/>
		</uniformOperator>
		<scaleOperator scaleFactor="0.75" weight="3">
			<parameter idref="constant.popSize"/>
		</scaleOperator>
		<upDownOperator scaleFactor="0.75" weight="3">
			<up>
				<parameter idref="ucld.mean"/>
			</up>
			<down>
				<parameter idref="treeModel.allInternalNodeHeights"/>
			</down>
		</upDownOperator>
		<swapOperator size="1" weight="10" autoOptimize="false">
			<parameter idref="branchRates.categories"/>
		</swapOperator>
		<uniformIntegerOperator weight="10">
			<parameter idref="branchRates.categories"/>
		</uniformIntegerOperator>
	</operators>

	<!-- Define MCMC                                                             -->
	<mcmc id="mcmc" chainLength="100000000" autoOptimize="true" operatorAnalysis="DAZ_tree.ops">
		<posterior id="posterior">
			<prior id="prior">
				<normalPrior mean="6000000.0" stdev="300000.0">
					<statistic idref="tmrca(human-chimp)"/>
				</normalPrior>
				<normalPrior mean="3.0E7" stdev="1500000.0">
					<statistic idref="tmrca(OWM)"/>
				</normalPrior>
				<gammaPrior shape="0.05" scale="10.0" offset="0.0">
					<parameter idref="ac=cg"/>
				</gammaPrior>
				<gammaPrior shape="0.05" scale="10.0" offset="0.0">
					<parameter idref="at=gt"/>
				</gammaPrior>
				<uniformPrior lower="0.0" upper="1.0">
					<parameter idref="frequencies"/>
				</uniformPrior>
				<exponentialPrior mean="0.5" offset="0.0">
					<parameter idref="alpha"/>
				</exponentialPrior>
				<exponentialPrior mean="0.3333333333333333" offset="0.0">
					<parameter idref="ucld.stdev"/>
				</exponentialPrior>
				<exponentialPrior mean="1.0" offset="0.0">
					<parameter idref="ucld.mean"/>
				</exponentialPrior>
				<oneOnXPrior>
					<parameter idref="constant.popSize"/>
				</oneOnXPrior>
				<coalescentLikelihood idref="coalescent"/>
			</prior>
			<likelihood id="likelihood">
				<treeLikelihood idref="treeLikelihood"/>
			</likelihood>
		</posterior>
		<operators idref="operators"/>

		<!-- write log to screen                                                     -->
		<log id="screenLog" logEvery="1000">
			<column label="Posterior" dp="4" width="12">
				<posterior idref="posterior"/>
			</column>
			<column label="Prior" dp="4" width="12">
				<prior idref="prior"/>
			</column>
			<column label="Likelihood" dp="4" width="12">
				<likelihood idref="likelihood"/>
			</column>
			<column label="rootHeight" sf="6" width="12">
				<parameter idref="treeModel.rootHeight"/>
			</column>
			<column label="ucld.mean" sf="6" width="12">
				<parameter idref="ucld.mean"/>
			</column>
		</log>

		<!-- write log to file                                                       -->
		<log id="fileLog" logEvery="1000" fileName="DAZ_tree.log" overwrite="false">
			<posterior idref="posterior"/>
			<prior idref="prior"/>
			<likelihood idref="likelihood"/>
			<parameter idref="treeModel.rootHeight"/>
			<tmrcaStatistic idref="tmrca(human-chimp)"/>
			<tmrcaStatistic idref="tmrca(OWM)"/>
			<parameter idref="constant.popSize"/>
			<parameter idref="ac=cg"/>
			<parameter idref="at=gt"/>
			<parameter idref="ag"/>
			<parameter idref="frequencies"/>
			<parameter idref="alpha"/>
			<parameter idref="ucld.mean"/>
			<parameter idref="ucld.stdev"/>
			<rateStatistic idref="meanRate"/>
			<rateStatistic idref="coefficientOfVariation"/>
			<rateCovarianceStatistic idref="covariance"/>
			<treeLikelihood idref="treeLikelihood"/>
			<coalescentLikelihood idref="coalescent"/>
		</log>

		<!-- write tree log to file                                                  -->
		<logTree id="treeFileLog" logEvery="1000" nexusFormat="true" fileName="DAZ_tree.trees" sortTranslationTable="true">
			<treeModel idref="treeModel"/>
			<trait name="rate" tag="rate">
				<discretizedBranchRates idref="branchRates"/>
			</trait>
			<posterior idref="posterior"/>
		</logTree>
	</mcmc>
	<report>
		<property name="timer">
			<mcmc idref="mcmc"/>
		</property>
	</report>
</beast>
