# Supplementary material for: Multicopy gene family evolution on primate Y chromosomes
Source: BMC Genomics. 2016 Feb 29;17:157. doi: 10.1186/s12864-015-2187-8 (PMC4772468; doi:10.1186/s12864-015-2187-8)
Supplement: Additional file 5 — HSFY BEAST input file. Alignment, calibration nodes, nucleotide substitution model, and specification of priors for tree shown in Additional file 1: Figure S3. (XML 207 kb) [file 12864_2015_2187_MOESM5_ESM.xml]

<?xml version="1.0" encoding="UTF-8"?>
<!-- Generated by BEAUTi v1.7.5                                              --><!--       by Alexei J. Drummond, Andrew Rambaut and Marc A. Suchard         --><!--       Department of Computer Science, University of Auckland and        --><!--       Institute of Evolutionary Biology, University of Edinburgh        --><!--       David Geffen School of Medicine, University of California, Los Angeles--><!--       http://beast.bio.ed.ac.uk/                                        --><beast>

	<!-- The list of taxa to be analysed (can also include dates/ages).          -->
	<!-- ntax=87                                                                 -->
	<taxa id="taxa">
		<taxon id="ZooRhesus-ps2_ex1ex2"/>
		<taxon id="PM545-ps2_ex1ex2"/>
		<taxon id="PM561-ps2_ex1ex2"/>
		<taxon id="PM604-ps2_ex1ex2"/>
		<taxon id="PM638-ps2_ex1ex2"/>
		<taxon id="PM661-ps2_ex1ex2"/>
		<taxon id="PM665-ps2_ex1ex2"/>
		<taxon id="PM1014-ps_ex2"/>
		<taxon id="PM655-ps_ex2"/>
		<taxon id="PM704-ps_ex2"/>
		<taxon id="Msphinx-ps_ex2"/>
		<taxon id="Panubis-ps_ex2"/>
		<taxon id="&apos;rhesus ps_ex1_ex2:7692421-7694827&apos;"/>
		<taxon id="ZooRhesus-ps1_ex1"/>
		<taxon id="PM545-ps1_ex1"/>
		<taxon id="PM561-ps1_ex1"/>
		<taxon id="PM604-ps1_ex1"/>
		<taxon id="PM638-ps1_ex1"/>
		<taxon id="PM661-ps1_ex1"/>
		<taxon id="PM665-ps1_ex1"/>
		<taxon id="PM704-ps1_ex1"/>
		<taxon id="PM1014-ps1_ex1"/>
		<taxon id="Msphinx-ps1_ex1"/>
		<taxon id="Panubis-ps1_ex1"/>
		<taxon id="ZooRhesus-Acopy"/>
		<taxon id="Msphinx-Acopy"/>
		<taxon id="PM545-Acopy"/>
		<taxon id="PM561-Acopy"/>
		<taxon id="PM582-Acopy"/>
		<taxon id="PM604-Acopy"/>
		<taxon id="PM638-Acopy"/>
		<taxon id="PM655-Acopy"/>
		<taxon id="PM661-Acopy"/>
		<taxon id="PM665-Acopy"/>
		<taxon id="PM704-Acopy"/>
		<taxon id="PM1014-Acopy"/>
		<taxon id="Panubis-Acopy"/>
		<taxon id="Mfascicularis242--F/R2"/>
		<taxon id="Marctoids143--F/R2"/>
		<taxon id="P001--F/R2"/>
		<taxon id="PM616--F/R2"/>
		<taxon id="PM545-Bcopy"/>
		<taxon id="PM561-Bcopy"/>
		<taxon id="PM582-Bcopy"/>
		<taxon id="PM604-Bcopy"/>
		<taxon id="PM638-Bcopy"/>
		<taxon id="PM655-Bcopy"/>
		<taxon id="PM661-Bcopy"/>
		<taxon id="PM665-Bcopy"/>
		<taxon id="PM704-Bcopy"/>
		<taxon id="PM1014-Bcopy"/>
		<taxon id="Msphinx-Bcopy"/>
		<taxon id="Panubis-Bcopy"/>
		<taxon id="ZooRhesus-Bcopy"/>
		<taxon id="Marctoids143--F/R3"/>
		<taxon id="Mfascicularis242--F/R3"/>
		<taxon id="P001--F/R3"/>
		<taxon id="PM616--F/R3"/>
		<taxon id="&apos;BLASTchimpY:17893338-17894013&apos;"/>
		<taxon id="&apos;BLASThumanY:36399772-36400486&apos;"/>
		<taxon id="&apos;BLASTchimpY:17293097-17293810&apos;"/>
		<taxon id="&apos;BLASTchimpY:11748527-11749019&apos;"/>
		<taxon id="&apos;BLASTchimpY:3072641-3073133&apos;"/>
		<taxon id="&apos;BLASTchimpY:952199-952691&apos;"/>
		<taxon id="&apos;BLASTrhesusY:7692258-7693055&apos;"/>
		<taxon id="&apos;BLASTchimpY:8143786-8141742&apos;"/>
		<taxon id="&apos;BLASTrhesusY:7693959-7695112&apos;"/>
		<taxon id="&apos;BLASTrhesusY:168103-166280&apos;"/>
		<taxon id="&apos;BLASTchimpY:26102721-26103602&apos;"/>
		<taxon id="&apos;BLASTchimpY:26103949-26105087&apos;"/>
		<taxon id="&apos;BLASThumanY:56623010-56624148&apos;"/>
		<!-- <taxon id="'BLASThumanY:56621787-56622713'"/> -->
		<taxon id="&apos;rhesusFUNCTIONALa:8555200-8553106&apos;"/>
		<taxon id="&apos;rhesusFUNCTIONALa:8384825-8386919&apos;"/>
		<taxon id="&apos;rhesusFUNCTIONALb:8008280-8006186&apos;"/>
		<taxon id="&apos;BLASTchimpY:951100-952144&apos;"/>
		<taxon id="&apos;BLASTchimpY:3071546-3072586&apos;"/>
		<taxon id="&apos;BLASTchimpY:11747427-11748472&apos;"/>
		<taxon id="&apos;humanFUNCTIONAL:38437962-38440058&apos;"/>
		<taxon id="&apos;humanFUNCTIONAL:38664994-38662898&apos;"/>
		<taxon id="&apos;BLASThumanY:31215899-31215190&apos;"/>
		<taxon id="&apos;BLASThumanY:33568865-33569574&apos;"/>
		<taxon id="&apos;BLASThumanY:34690287-34689578&apos;"/>
		<taxon id="&apos;BLASThumanY:35178159-35178868&apos;"/>
		<taxon id="&apos;BLASTchimpY:4402267-4401556&apos;"/>
		<taxon id="&apos;BLASTchimpY:12151552-12152263&apos;"/>
		<taxon id="&apos;BLASTchimpY:3478439-3479150&apos;"/>
		<taxon id="&apos;BLASTchimpY:13048001-13047290&apos;"/>
	</taxa>
	<taxa id="papionins-a">
		<taxon idref="&apos;rhesusFUNCTIONALa:8555200-8553106&apos;"/>
		<taxon idref="&apos;rhesusFUNCTIONALa:8384825-8386919&apos;"/>
		<taxon idref="Msphinx-Acopy"/>
	</taxa>
	<taxa id="papionins-b">
		<taxon idref="&apos;rhesusFUNCTIONALb:8008280-8006186&apos;"/>
		<taxon idref="Msphinx-Bcopy"/>
		<taxon idref="Panubis-Bcopy"/>
	</taxa>
	<taxa id="OWprimates">
		<taxon idref="&apos;rhesusFUNCTIONALa:8555200-8553106&apos;"/>
		<taxon idref="&apos;rhesusFUNCTIONALa:8384825-8386919&apos;"/>
		<taxon idref="&apos;rhesusFUNCTIONALb:8008280-8006186&apos;"/>
		<taxon idref="&apos;humanFUNCTIONAL:38437962-38440058&apos;"/>
		<taxon idref="&apos;humanFUNCTIONAL:38664994-38662898&apos;"/>
	</taxa>

	<!-- The sequence alignment (each sequence refers to a taxon above).         -->
	<!-- ntax=88 nchar=2137                                                      -->
	<alignment id="alignment" dataType="nucleotide">
		<sequence>
			<taxon idref="ZooRhesus-ps2_ex1ex2"/>
			-----------------------------------------------------------------------------------------------------------------------------------------------------------------------------------------------------AATCCCTGGGGACTCAGCCTTAAGCACAAAGATTGAAG-AAATGATTTTCAGGTTTTGCCACAAGGATCCTTGATAAAAAGGCCACGTTACAC--TTTGTGACTCTGAGTCAGATAAAGATAATGA--TTTTCTTTCTCTGACTTTTCCCAGTAAACTTTGGAAAATAGTTGAAAGTGACTAATTCAAGTCTAATTCATGGGATAAGAATGAAACTTGTATAGTGATTAATGAAGAACTCTTCAAGAAAGAAATTTTGTAAACAAAGGCCCC-TTACAGAATATTTGAAACTGACAGTATGAAAAGCTTAGTTCTACAGCTCAACCTTTATGGATTTAGTACAATTCGACAGAATTTTCAAAGATCT----------------------------------------------------------------------------------------------------------------------------------------------------------------------------------------------------------------------------------------------------------------------------------------------------------------------------------------------------------------------------------------------------------------------------------------------------------------------------------------------------------------------------------------------------------------------------------------------------------------ACTTTTAATAAGAAAGACAAGAAGAATTAGGATTAAAAATGCTTCTCTTGTATCTACTT----CACTGAATATTTCAAAAAG---CACTTTAGAGCAGGGGCTAACAAAGACAAACATAATTCTGTCTTAGCTGCTGAAACTAGTGGAGAAAGTTCATTTTCAACATCTACGAATTTAAATATGACTCTAACAAGGAAATCTTCTGTCAATCAGGGAATTGCTGGTTCACCTGACCCAGTTAGAAGTGGTTTCTCTCCTCTTCCATTTCAAAC-TGAATTGGACAATCAGGACAAATTAGAACAGATCAACATGCTATTTTAAATCAGTTGATGCATATTCATATGCATTCTCATAGCAGTGACATGTAAGCAAATGGCCACACTGTGAATTTTGTTACAACCACAGCTTCTCAATACTACATTGTATCTCACTT-----------TTTCGGGGCTGATAGTGAAACCATCTAC-TTTTCCATACAGATATCCTGAATTATCAGCCAATGAGGCTCCTTACTCTAACCTGTTACCAGCAGGCAACCCATGGTTGTGAATGACTAC-ATRGCTGATACATCAGTTGCCTTTCGTT---------------------------------------------------------------------------------------------------------------------------------------------------------------------------------------------------------------------------------------------------------------------------------------------------------------------------------------------------------------------------------------------------
		</sequence>
		<sequence>
			<taxon idref="PM545-ps2_ex1ex2"/>
			-----------------------------------------------------------------------------------------------------------------------------------------------------------------------------------------------------AATCCCTGGGGACTCAGCCTTAAGCACAAAGATTGAAG-AAATGATTTTCAGGTTTTGCCACAAGGATCCTTGATAAAAAGGCCACGTTACAC--TTTGTGACTCTGAGTCAGATAAAGATAATGG--TTTTCTTTCTCTGACTTTTCCCAGTAAACTTTGGAAAATAGTTGAAAGTGACTAATTCAAGTCTAATTCATGGGATAAGAATGAAACTTGTATAGTGATTAATGAAGAACTCTTCAAGAAAGAAATTTTGTAAACAAAGGCCCC-TTACAGAATATTTGAAACTGACAGTATGAAAAGCTTAGTTCTACAGCTCAACCTTTATGGATTTAGTACAATTCGACAGAATTTTCAAAGATCT----------------------------------------------------------------------------------------------------------------------------------------------------------------------------------------------------------------------------------------------------------------------------------------------------------------------------------------------------------------------------------------------------------------------------------------------------------------------------------------------------------------------------------------------------------------------------------------------------------------ACTTTTAATAAGAAAGACAAGAAGAATTAGGATTAAAAATGCTTCTCTTGTATTTACTT----CACTGAATATTTCAAAAAG---CACATTAGAGCAGGGGCTAACAAAGACAAACATAATTCTGTCTTAGCTGCTGAAACTAGTGGAGAAAGTTCATTTTCAACATCTACGAATTTAAATATCACTCTAACAAGGAAATCTTCTGTCAATCAGGGAATTGCTGGTTCACCTGACCCAGTTAGAAGTGGTTTCTCTCCTCTTCCATTTCAAAC-TGAATTGGACAATCAGGACAAATTAGAACAGATCAACATGCTATTTTAAATCAGTTGATGCATATTCATATGCATTCTCATAGCAGTGACATGTAAGCAAATGGCCAAACTGTGAATTTTGTTACAACCACAGCTTCTCAATACTATATTGTATCTCACTT-----------TTTCGGGGCTGATAGTGAAACCACCTAC-TTTTCCATACAGATATCCTGAATTATCAGCCGATGAGGCTCCTTACTCTAACCTGCTACCAGCAGGCAACCCATGGTTGTGAATGACTACGATAGCTGATACATCAGTTGCCTTTCGTT---------------------------------------------------------------------------------------------------------------------------------------------------------------------------------------------------------------------------------------------------------------------------------------------------------------------------------------------------------------------------------------------------
		</sequence>
		<sequence>
			<taxon idref="PM561-ps2_ex1ex2"/>
			-----------------------------------------------------------------------------------------------------------------------------------------------------------------------------------------------------AATCCCTGGGGACTCAGCCTTAAGCACAAAGATTGAAG-AAATGATTTTCAGGTTTTGCCACAAGGATCCTTGATAAAAAGGCCACGTTACAC--TTTGTGACTCTGAGTCAGATAAAGATAATGA--TTTTCTTTCTCTGACTTTTCCCAGTAAACTTTGGAAAATAGTTGAAAGTGACTAATTCAAGTCTAATTCATGGGATAAGAATGAAACTTGTATAGTGATTAATGAAGAACTCTTCAAGAAAGAAATTTTGTAAACAAAGGCCCC-TTACAGAATATTTGAAACTGACAGTATGAAAAGCTTAGTTCTACAGCTCAACCTTTATGGATTTAGTACAATTCGACAGAATTTTCAAAGATCT----------------------------------------------------------------------------------------------------------------------------------------------------------------------------------------------------------------------------------------------------------------------------------------------------------------------------------------------------------------------------------------------------------------------------------------------------------------------------------------------------------------------------------------------------------------------------------------------------------------ACTTTTAAT-AGAAAGACAAGAAGAATTAGGATTAAAAATGCTTCTCTTGTATCTACTT----CACTGAATATTTCAAAAAG---CACATTAGAGCAGGGGCTAACAAAGACAAACATAATTCTGTCTTAGCTGCTGAAACTAGTGGAGAAAGTTCATTTTCAACATCTACGAATTTAAATATGACTCTAACAAGGAAATCTTCTGTCAATCAGGGAATTGCTGGTTCACCTGACCCAGTTAGAAGTGGTTTCTCTCCTCTTCCATTTCAAAC-TGAATTGGACAATCAGGACAAATTAGAACAGATCAACATGCTATTTTAAATCAGTTGATGCATATTCATATGCATTCTCATAGCAGTGACATGTAAGCAAATGGCCAAACTGTGAATTTTGTTACAACCACAGCTTCTCAATACTATATTGTATCTCACTT-----------TTTCGGGGCTGATAGTGAAACCACCTAC-TTTTCCATACAGATATCCTGAATTATCAGCCGATGAGGCTCCTTACTCTAACCTGCTACCAGCAGGCAACCCATGGTTGTGAATGACTACGATAGCTGATACATCAGTTGCCTTTCGTT---------------------------------------------------------------------------------------------------------------------------------------------------------------------------------------------------------------------------------------------------------------------------------------------------------------------------------------------------------------------------------------------------
		</sequence>
		<sequence>
			<taxon idref="PM604-ps2_ex1ex2"/>
			-----------------------------------------------------------------------------------------------------------------------------------------------------------------------------------------------------AATCCCTGGGGACTCAGCCTTAAGCACAAAGATTGAAG-AAATGATTTTCAGGTTTTGCCACAAGGATCCTTGATAAAAAGGCCACGTTACAC--TTTGTGACTCTGAGTCAGATAAAGATAATGA--TTTTCTTTCTCTGACTTTTCCCAGTAAACTTTGGAAAATAGTTGAAAGTGACTAATTCAAGTCTAATTCATGGGATAAGAATGAAACTTGTATAGTGATTAATGAAGAACTCTTCAAGAAAGAAATTTTGTAAACAAAGGCCCC-TTACAGAATATTTGAAACTGACAGTATGAAAAGCTTAGTTCTACAGCTCAACCTTTATGGATTTAGTACAATTCGACAGAATTTTCAAAGATCT----------------------------------------------------------------------------------------------------------------------------------------------------------------------------------------------------------------------------------------------------------------------------------------------------------------------------------------------------------------------------------------------------------------------------------------------------------------------------------------------------------------------------------------------------------------------------------------------------------------ACTTTTAAT-AGAAAGACAAGAAGAATTAGGATTAAAAATGCTTCTCTTGTATCTACTT----CACTGAATATTTCAAAAAG---CACATTAGAGCAGGGGCTAACAAAGACAAACATAATTCTGTCTTAGCTGCTGAAACTAGTGGAGAAAGTTCATTTTCAACATCTACGAATTTAAATATGACTCTAACAAGGAAATCTTCTGTCAATCAGGGAATTGCTGGTTCACCTGACCCAGTTAGAAGTGGTTTCTCTCCTCTTCCATTTCAAAC-TGAATTGGACAATCAGGACAAATTAGAACAGATCAACATGCTATTTTAAATCAGTTGATGCATATTCATATGCATTCTCATAGCAGTGACATGTAAGCAAATGGCCAAACTGTGAATTTTGTTACAACCACAGCTTCTCAATACTATATTGTATCTCACTT-----------TTTCGGGGCTGATAGTGAAACCACCTAC-TTTTCCATACAGATATCCTGAATTATCAGCCGATGAGGCTCCTTACTCTAACCTGCTACCAGCAGGCAACCCATGGTTGTGAATGACTACGATAGCTGATACATCAGTTGCCTTTCGTT---------------------------------------------------------------------------------------------------------------------------------------------------------------------------------------------------------------------------------------------------------------------------------------------------------------------------------------------------------------------------------------------------
		</sequence>
		<sequence>
			<taxon idref="PM638-ps2_ex1ex2"/>
			-----------------------------------------------------------------------------------------------------------------------------------------------------------------------------------------------------AATCCCTGGGGACTCAGCCTTAAGCACAAAGATTGAAG-AAATGATTTTCAGGTTTTGCCACAAGGATCCTTGATAAAAAGGCCACGTTACAC--TTTGTGACTCTGAGTCAGATAAAGATAATGA--TTTTCTTTCTCTGACTTTTCCCAGTAAACTTTGGAAAATAGTTGAAAGTGACTAATTCAAGTCTAATTCATGGGATAAGAATGAAACTTGTATAGTGATTAATGAAGAACTCTTCAAGAAAGAAATTTTGTAAACAAAGGCCCC-TTACAGAATATTTGAAACTGACAGTATGAAAAGCTTAGTTCTACAGCTCAACCTTTATGGATTTAGTACAATTCGACAGAATTTTCAAAGATCT----------------------------------------------------------------------------------------------------------------------------------------------------------------------------------------------------------------------------------------------------------------------------------------------------------------------------------------------------------------------------------------------------------------------------------------------------------------------------------------------------------------------------------------------------------------------------------------------------------------ACTTTTAAT-AGAAAGACAAGAAGAATTAGGATTAAAAATGCTTCTCTTGTATCTACTT----CACTGAATATTTCAAAAAG---CACATTAGAGCAGGGGYTAACAAAGACAAACATAATTCTGTCTTAGCTGCTGAAACTAGTGGAGAAAGTTCATTTTCAACATCTACGAATTTAAATATGACTCTAACAAGGAAATCTTCTGTCAATCAGGGAATTGCTGGTTCACCTGACCCAGTTAGAAGTGGTTTCTCTCCTCTTCCATTTCAAAC-TGAATTGGACAATCAGGACAAATTAGAACAGATCAACATGCTATTTTAAATCAGTTGATGCATATTCATATGCATTCTCATAGCAGTGACATGTAAGCAAATGGCCAAACTGTGAATTTTGTTACAACCACAGCTTCTCAATACTATATTGTATCTCACTT-----------TTTCGGGGCTGATAGTGAAACCACCTAC-TTTTCCATACAGATATCCTGAATTATCAGCCRATGAGGCTCCTTACTCTAACCTGCTACCAGCAGGCAACCCATGGTTGTGAATGACTACGATAGCTGATACATCAGTTGCCTTTCGTT---------------------------------------------------------------------------------------------------------------------------------------------------------------------------------------------------------------------------------------------------------------------------------------------------------------------------------------------------------------------------------------------------
		</sequence>
		<sequence>
			<taxon idref="PM661-ps2_ex1ex2"/>
			-----------------------------------------------------------------------------------------------------------------------------------------------------------------------------------------------------AATCCCTGGGGACTCAGCCTTAAGCACAAAGATTGAAG-AAATGATTTTCAGGTTTTGCCACAAGGATCCTTGATAAAAAGGCCACGTTACAC--TTTGTGACTCTGAGTCAGATAAAGATAATGA--TTTTCTTTCTCTGACTTTTCCCAGTAAACTTCGGAAAATAGTTGAAAGTGACTAATTCAAGTCTAATTCATGGGATAAGAATGAAACTTGTGTAGTGATTAATGAAGAACTCTTCAAGAAAGAAATTTTGTAAACAAAGGCCCC-TTACAGAATATTTGAAACTGACAGTATGAAAAGCTTAGTTCTACAGCTCAACCTTTATGGATTTAGTACAATTCGACAGAATTTTCAAAGATCT----------------------------------------------------------------------------------------------------------------------------------------------------------------------------------------------------------------------------------------------------------------------------------------------------------------------------------------------------------------------------------------------------------------------------------------------------------------------------------------------------------------------------------------------------------------------------------------------------------------ACTTTTAAT-AGAAAGAC-------ATTAGGATTAAAAATGCTTCTCTTGTATCTACTT----CACTGAATATTTCAAAAAG---CACATTAGAGCAGGGGCTAACAAAGACAAACATAATTCTGTCTTAGCTGCTGAAACTAGTGGAGAAAGTTCATTTTCAACATCTACGAATTTAAATATGACTCTAACAAGGAAATCTTCTGTCAATCAGGGAATTGCTGGTTCACCTGACCCAGTTAGAAGTGGTTTCTCTCCTCTTCCATTTCAAAC-TGAATTGGACAATCAGGACAAATTAGAACAGATCAACATGCTATTTTAAATCAGTTGATGCATATTCATATGCATTCTCATAGCAGTGACATGTAAGCAAATGGCCAAACTGTGAATTTTGTTACAACCACAGCTTCTCAATACTATATTGTATCTCACTT-----------TTTCGGGGCTAATAGTGAAACCACCTAC-TTTTCCATACAGATATCCTGAATTATCAGCCAATGAGGCTCCTTACTCTAACCTGCTACCAGCAGGCAACCCATGGTTGTGAATGACTAC-ATAGCTGATACATCAGTTGCCTTTCGTT---------------------------------------------------------------------------------------------------------------------------------------------------------------------------------------------------------------------------------------------------------------------------------------------------------------------------------------------------------------------------------------------------
		</sequence>
		<sequence>
			<taxon idref="PM665-ps2_ex1ex2"/>
			-----------------------------------------------------------------------------------------------------------------------------------------------------------------------------------------------------AATCCCTGGGGACTCAGCCTTAAGCACAAAGATTGAAG-AAATGATTTTCAGGTTTTGCCACAAGGATCCTTGATAAAAAGGCCACGTTACAC--TTTGTGACTCTGAGTCAGATAAAGATAATGA--TTTTCTTTCTCTGACTTTTCCCAGTAAACTTTGGAAAATAGTTGAAAGTGACTAATTCAAGTCTAATTCATGGGATAAGAATGAAACTTGTATAGTGATTAATGAAGAACTCTTCAAGAAAGAAATTTTGTAAACAAAGGCCCC-TTACAGAATATTTGAAACTGACAGTATGAAAAGCTTAGTTCTACAGCTCAACCTTTATGGATTTAGTACAATTCGACAGAATTTTCAAAGATCT----------------------------------------------------------------------------------------------------------------------------------------------------------------------------------------------------------------------------------------------------------------------------------------------------------------------------------------------------------------------------------------------------------------------------------------------------------------------------------------------------------------------------------------------------------------------------------------------------------------ACTTTTAAT-AGAAAGACAAGAAGAATTAGGATTAAAAATGCTTCTCTTGTATCTACTT----CACTGAATATTTCAAAAAG---CACATTAGAGCAGGGGCTAACAAAGACAAACATAATTCTGTCTTAGCTGCTGAAACTAGTGGAGAAAGTTCATTTTCAACATCTACGAATTTAAATATCACTCTAACAAGGAAATCTTCTGTCAATCAGGGAATTGCTGGTTCACCTGACCCAGTTAGAAGTGGTTTCTCTCCTCTTCCATTTCAAAC-TGAATTGGACAAGCAGGACAAATTAGAACAGATCAACATGCTATTTTAAATCAGTTGATGCATATTCATATGCATTCTCATAGCAGTGACATGTAAGCAAATGGCCAAACTGTGAATTTTGTTACAACCACAGCTTCTCAATACTACATTGTATCTCACTT-----------TTTCGGGGCTGATAGTGAAACCACCTAC-TTTTCCATACAGATATCCTGAATTATCAGCCAATGAGGCTCCTTACTCTAACCTGCTACCAGCAGGCAACCCATGGTTGTGAATGACTACGATAGCTGATACATCAGTTGCCTTTCGTT---------------------------------------------------------------------------------------------------------------------------------------------------------------------------------------------------------------------------------------------------------------------------------------------------------------------------------------------------------------------------------------------------
		</sequence>
		<sequence>
			<taxon idref="PM1014-ps_ex2"/>
			----------------------------------------------------------------------------------------------------------------------------------------------------------------------------------------------------------------------------------------------------------------------------------------------------------------------------------------------------------------------------------------------------------------------------------------------------------------------------------------------------------------------------------------------------------------------------------------------------------------------------------------------------------------------------------------------------------------------------------------------------------------------------------------------------------------------------------------------------------------------------------------------------------------------------------------------------------------------------------------------------------------------------------------------------------------------------------------------------------------------------------------------------------------------------------------------------ACTTTTAATAAGAAAGACAAGAAGAATTAGGATTAAAAATGCTTCTCTTGTATCTACTT----CACTGAATATTTCAAAAAG---CACATTAGAGCAGGGGTTAACAAAGACAAACATAATTCTGTCTTAGCTGCTGAAACTAGTGGAGAAAGTTCATTTTCAACATCTACGAATTTAAATATGACTCTAACAAGGAAATCTTCTGTCAATCAGGGAATTGCTGGTTCACCTGACCCAGTTAGAAGTGGTTTCTCTCCTCTTCCATTTCAAAC-TGAATTGGACAATCAGGACAAATTAGAACAGATCAACATGCTATTTTAAATCAGTTGATGCATATTCATATGCATTCTCATAGCAGTGACATGTAAGCAAATGGCCAAACTGTGAATTTTGTTACAACCACAGCTTCTCAATACTATATTGTATCTCACTT-----------TTTCGGGGCTGATAGTGAAACCACCTAC-TTTTCCATACAGATATCCTGAATTATCAGCCAATGAGGCTCCTTACTCTAACCTGCTACCAGCAGGCAACCCATGGTTGTGAATGACTACGATAGCTGATACATCAGTTGCCTTTCGTT---------------------------------------------------------------------------------------------------------------------------------------------------------------------------------------------------------------------------------------------------------------------------------------------------------------------------------------------------------------------------------------------------
		</sequence>
		<sequence>
			<taxon idref="PM655-ps_ex2"/>
			----------------------------------------------------------------------------------------------------------------------------------------------------------------------------------------------------------------------------------------------------------------------------------------------------------------------------------------------------------------------------------------------------------------------------------------------------------------------------------------------------------------------------------------------------------------------------------------------------------------------------------------------------------------------------------------------------------------------------------------------------------------------------------------------------------------------------------------------------------------------------------------------------------------------------------------------------------------------------------------------------------------------------------------------------------------------------------------------------------------------------------------------------------------------------------------------------ACTTTTAATAAGAAAGACAAGAAGAATTAGGATTAAAAATGCTTCTCTTGTATCTACTT----CACTGAATATTTCAAAAAG---CTCATTAGAGCAGGGGCTAACAAAGACAAACATAATTCTGTCTTAGCTGCTGAAACTAGTGGAGAAAGTTCATTTTCAACATCTACGAATTTAAATATGACTCTAACAAGGAAATCTTCTGTCAATCAGGGAATTGCTGGTTCACCTGACCCAGTTAGAAGTGGTTTCTCTCCTCTTCCATTTCAAAC-TGAATTGGACAATCAGGACAAATTAGAACAGATCAACATGCTATTTTAAATCAGTTGATGCATATTCATATGCATTCTCATAGCAGTGACATGTAAGCAAATGGCCAAACTGTGAATTTTGTTACAACCACAGCTTCTCAATACTATATTGCATCTCACTT-----------TTTCGGGGCTGATAGTGAAACCACCTAC-TTTTCCATACAGATATCCTGAATTATCAGCCAATGAGGCTCCTTACTCTAACCTGCTACCGGCAGGCAACCCATGGTTGTGAATGACTATGATAGCTGATACATCAGTTGCCTTTCGTT---------------------------------------------------------------------------------------------------------------------------------------------------------------------------------------------------------------------------------------------------------------------------------------------------------------------------------------------------------------------------------------------------
		</sequence>
		<sequence>
			<taxon idref="PM704-ps_ex2"/>
			----------------------------------------------------------------------------------------------------------------------------------------------------------------------------------------------------------------------------------------------------------------------------------------------------------------------------------------------------------------------------------------------------------------------------------------------------------------------------------------------------------------------------------------------------------------------------------------------------------------------------------------------------------------------------------------------------------------------------------------------------------------------------------------------------------------------------------------------------------------------------------------------------------------------------------------------------------------------------------------------------------------------------------------------------------------------------------------------------------------------------------------------------------------------------------------------------ACTTTTAAT-AGAAAGACAAGAAGAATTAGGATTAAAAATGCTTCTCTTGTATCTACTT----CACTGAATATTTCAAAAAG---CACATTAGAGCAGGGGCTAACAAAGACAAACATAATTCTGTCTTAGCTGCTGAAACTAGTGGAGAAAGTTCATTTTCAACATCTACGAATTTAAATATGACTCTAACAAGGAAATCTTCTGTCAATCAGGGAATTGCTGGTTCACCTGACCCAGTTAGAAGTGGTTTCTCTCCTCTTCCATTTCAAAC-TGAATTGGACAATCAGGACAAATTAGAACAGATCAACATGCTATTTTAAATCAGTTGATGCATATTCATATGCATTCTCATAGCAGTGACATGTAAGCAAATGGCCAAACTGTGAATTTTGTTACAACCACAGCTTCTCAATACTATATTGTATCTCACTT-----------TTTCGGGGCTGATAGTGAAACCACCTAC-TTTTCCATACAGATATCCTGAAGTATCAGCCAATGAGGCTCCTTACTCTAACCTGCTACCAGCAGGCAACCCATGGTTGTGAATGACTACGATAGCTGATACATCAGTTGCCTTTCGTT---------------------------------------------------------------------------------------------------------------------------------------------------------------------------------------------------------------------------------------------------------------------------------------------------------------------------------------------------------------------------------------------------
		</sequence>
		<sequence>
			<taxon idref="Msphinx-ps_ex2"/>
			----------------------------------------------------------------------------------------------------------------------------------------------------------------------------------------------------------------------------------------------------------------------------------------------------------------------------------------------------------------------------------------------------------------------------------------------------------------------------------------------------------------------------------------------------------------------------------------------------------------------------------------------------------------------------------------------------------------------------------------------------------------------------------------------------------------------------------------------------------------------------------------------------------------------------------------------------------------------------------------------------------------------------------------------------------------------------------------------------------------------------------------------------------------------------------------------------ACTTTTAAT-AGAAAGACAAGAAGAATTAGGATTAAAAATGCTTCTCTTGTATTTACTT----CACTGAATATTTCAAAAAG---CACTTTAGAGTAGGGGCTAACAAAGATAAACATAATTCTGTCTTAGCTGCTGAAACTAGTGGAGAAAGTTCATTTTCAACATCTACGAATTTAAATATGACTCTAACAAGGAAATCTTCTGTCAATCAGGGAATTGCTGGTTCACCTGACCCAGTTGGAAGTGGTTTCTCTCTTCTTCCATTTCAAAC-TGAATTGGACAATCAGGACAAATTAGAACAGATCAACATGCTATTTTAAATCAGTTGATGCATATTCATATGCATTTTCATAGCAGTGACATGTAAGCACATGGCCACACTGTGAATTTTGTTACAACCACAGCTTCTCAATACTACATCGTATCTCACTT-----------TTTCGGGGCTGATAGTGAAACCATCTAC-TTTTCCATACAGATATCCTGAATTATCACCCAATGAGGCTCCTTATTCTAACCTGCTACCAGCAGGCAACCCATGGTTGTGAATGACTACGATAGCTGATACATCAGTTGCCTTTGTT----------------------------------------------------------------------------------------------------------------------------------------------------------------------------------------------------------------------------------------------------------------------------------------------------------------------------------------------------------------------------------------------------
		</sequence>
		<sequence>
			<taxon idref="Panubis-ps_ex2"/>
			----------------------------------------------------------------------------------------------------------------------------------------------------------------------------------------------------------------------------------------------------------------------------------------------------------------------------------------------------------------------------------------------------------------------------------------------------------------------------------------------------------------------------------------------------------------------------------------------------------------------------------------------------------------------------------------------------------------------------------------------------------------------------------------------------------------------------------------------------------------------------------------------------------------------------------------------------------------------------------------------------------------------------------------------------------------------------------------------------------------------------------------------------------------------------------------------------ACTTTTAAT-AGAAAGACAAGAAGAATTAGGATTAAAAATGCTTCTCTTGTATCTACTT----CACTGAATATTTCAAAAAG---CATTTTAGAGCAGGGGCTAACAAAGATAAACATAATTCTGTCTTAGCTGCTGAAACTAGTGGAGAAAGTTCATTTTCCACATCTACGAATTTAAATATGACTCTAACAAGGAAATCTTCTGTCTATCAGGGAATTGCTGGTTCACCTGACCCAGTTAGAAGTGGTTTTTCTCCTCTTCCATTTCAAAC-TGAATTGGACAATCAGGACAAATTAGAACAGATCAACATGCTATTTTAAATCAGTTGATGCATATTCATATGCATTCTCATAGCAGTGACATGTAAGCAAATGGCCACACTGTGAATTTTGTTACAACCACAGCTTCTCAATACTACATCGTATCTCACTT-----------TTTCGGGGCTGATAGTGAAACCATCTAC-TTTTCCATACAGATATCCTGAATTATCAGCCAATGAGGCTCCTTATTCTAACTTGCTACCAGCAGGCAACCCATGGTTGTGAATGACTAC-ATAGCTGATACATCAGTTGCCTTTCGTT---------------------------------------------------------------------------------------------------------------------------------------------------------------------------------------------------------------------------------------------------------------------------------------------------------------------------------------------------------------------------------------------------
		</sequence>
		<sequence>
			<taxon idref="&apos;rhesus ps_ex1_ex2:7692421-7694827&apos;"/>
			-------------------------------------------------------------------------------------------------------------------------------------TTCTCCCAAAGATGAATCAACTGGTTCAGAAGCCTCCACT-AGGTCTCCATTGCGTGAACACATAATCCCTGGGGACTCAGCCTTAAGCACAAAGATTGAAG-AAATGATTTTCAGGTTTTGCCACAAGGATCCTTGATAAAAAGGCCACGTTACAC--TTTGTGACTCTGAGTCAGATAAAGATAATGA--TTTTCTTTCTCTGGCTTTTCCCAGTAAACTTTGGAAAATAGTTGAAAGTGACTAATTCAAGTCTAATTCATGGGATAAGAATGAAACTTGTATAGTGATTAATGAAGAACTCTTCAAGAAAGAAATTTTGTAAACAAAGGCCCC-TTACAGAATATTTGAAACTGACAGTATGAAAAGCTTAGTTCTACAGCTCAACCTTTATGGATTTAGTACAATTCGACAGAATTTTCAAAGATCTGCTTTTCTAGTCAACTTTCTGGCAGAAGAAAAAA-----TTCCTGTTTTAAGCAAGGTATTCAAAATATTTT-GGTTACCACTTTAAATAGAGTAT-ATATGTAATTTCATTTTGTACATCAGTAACTATGTTAATACATGCAGTAAGATCAACTTTTAAAAATTACATAAAATATTAAGGTAAAAATTATTTAATTTTTT-GAAATTATTGACTGCAGGTTGAGCACTAAACTTTCAGTGTTTTAAGAAATTTTGCTAACAACTTTG----------------------------------------------------TACTATT-AATGTATAACATGTTTTCACTTGAGGGCTTCAAAACTTGAGTG---TTTTTTCCCCAACAAGCATGTTCTTAAAGATAGTAACCAATGTTCATTCATTATTTGATGATATTGAG-----------------------TGATATTTTTTGTGTTATGTTTGTTATTATTACTTGTCTCTTGGTTTAAAATGGCACTGAATTACCTTCTCCTTGGTT-----TTAAAGTTGTATTATCATCCAAATTTCAAATGTGGCTGTCTCCAACTTTTAATAAGAAAGACAAGAAGAATTAGGATTAAAAATGCTTCTCTTGTATCTACTT----CACTGAATATTTCAAAAAG---CACTTTAGAGCAGGGGCTAACAAAGACAAACATAATTCTGTCTTAGCTGCTGAAACTAGTGGAGAAAGTTCATTTTCAACATCTACGAATTTAAATATGACTCTAACAAGGAAATCTTCTGTCAATCAGGGAATTGCTGGTTCACCTGACCCAGTTAGAAGTGGTTTCTCTCCTCTTCCATTTCAAAC-TGAATTGGACAATCAGGACAAATTAGAACAGATCAACATGCTATTTTAAATCAGTTGATGCATATTCATATGCATTCTCATAGCAGTGACATGTAAGCAAATGGCCACACTGTGAATTTTGTTACAACCACAGCTTCTCAATACTACATTGTATCTCACTT-----------TTTCGGGGCTGATAGTGAAACCATCTAC-TTTTCCATACAGATATCCTGAATTATCAGCCAATGAGGCTCCTTACTCTAACCTGCTACCAGCAGGCAACCCATGGTTGTGAATGACTACGATAGCTGATACATCAGTTGCCTTTCGTTACAGGCCAACTCTTCAACCATCTTTACTGGACAAATATCACCCTAGTT---------------------------------------------------------------------------------------------------------------------------------------------------------------------------------------------------------------------------------------------------------------------------------------------------------------------------------------------------
		</sequence>
		<sequence>
			<taxon idref="ZooRhesus-ps1_ex1"/>
			--------------------------------------------------------------------------------------------------------------------------------------------------------------------------------------------TGAAAACACATTCCCTGGCGACTCAGACTTAAGGTCAATGATTGAAGAAAATGCTTGTCAGGTTTTGTCACAAGGATCCTTGATAAAAAGGCCACGTTGCACAGTTTGTGTCTCTGAGCCAGATAAAGATAATGA--TTTTCTTTCCCTGACGTTTCCCAAAAAACTTTGGAAAATAATTGAAAGTGACCAATTCAAGTCTATTTCATAAGATGAGAATGGAACTTGCAT-GTGATTAATGAAGAACTCTTCAAGAAAGAAATTTTGGAAAGAAGAGCTCC-TTACAGAATATTGGAAACTGACAGTATGAAAAGTTTAGTTCAACAGCTCAACCTCTATGTATTTAGTAAAATTCGACAGAATTTTCAAA------------------------------------------------------------------------------------------------------------------------------------------------------------------------------------------------------------------------------------------------------------------------------------------------------------------------------------------------------------------------------------------------------------------------------------------------------------------------------------------------------------------------------------------------------------------------------------------------------------------------------------------------------------------------------------------------------------------------------------------------------------------------------------------------------------------------------------------------------------------------------------------------------------------------------------------------------------------------------------------------------------------------------------------------------------------------------------------------------------------------------------------------------------------------------------------------------------------------------------------------------------------------------------------------------------------------------------------------------------------------------------------------------------------------------------------------------------------------------------------------------------------------------------------------------------------------------------------------------------------------------------------
		</sequence>
		<sequence>
			<taxon idref="PM545-ps1_ex1"/>
			--------------------------------------------------------------------------------------------------------------------------------------------------------------------------------------------TGAAAACACATTCCCTGGTGACTCAGACTTAAGGTCAATGATTGAAGAAAATGCTTGTCAGGTTTTGTCACAAGGATCCTTGATAAAAAGGCCACGTTGCACAGTTTGTGTCTCTGAGCCAGATAAAGATAATGA--TTTTCTTTCCCTGACGTTTCCCAAAAAACTTTGGAAAATAATTGAAAGTGACCAATTCAAGTCTATTTCATAAGATGAGAATGGAACTTGCAT-GTGATTAATGAAGAACTCTTCAAGAAAGAAATTTTGGAAAGAAGAGCTCC-TTACAGAATATTGGAAACTGACAGTATGAAAAGTTTAGTTCAACAGCTCAACCTCTATGTATTTAGTAAAATTCGACAAAATTTTCAAA------------------------------------------------------------------------------------------------------------------------------------------------------------------------------------------------------------------------------------------------------------------------------------------------------------------------------------------------------------------------------------------------------------------------------------------------------------------------------------------------------------------------------------------------------------------------------------------------------------------------------------------------------------------------------------------------------------------------------------------------------------------------------------------------------------------------------------------------------------------------------------------------------------------------------------------------------------------------------------------------------------------------------------------------------------------------------------------------------------------------------------------------------------------------------------------------------------------------------------------------------------------------------------------------------------------------------------------------------------------------------------------------------------------------------------------------------------------------------------------------------------------------------------------------------------------------------------------------------------------------------------------
		</sequence>
		<sequence>
			<taxon idref="PM561-ps1_ex1"/>
			--------------------------------------------------------------------------------------------------------------------------------------------------------------------------------------------TGAAAACACATTCCCTGGTGACTCAGACTTAAGGTCAATGATTGAAGAAAATGCTTGTCAGGTTTTGTCACAAGGATCCTTGATAAAAAGGCCACGATGCACAGTTTGTGTCTCTGAGCCAGATAAAGATAATGA--TTTTCTTTCCCTGACGTTTCCCAAAAAACTTTGGAAAATAATTSAAAGTGACCAATTCAAGTSKATTTCATAAGATGAGAATGGAACTTGCAT-GTGATTAATGAAGAACTCTTCAAGAAAGAAATTTTGGAAAGAAGAGCTCC-TTACAGAATATTGGAAACTGACAGTATGAAAAGTTTAGTTCAACAGCTCAACCTCTATGTATTTAGTAAAATTCGACAAAATTTTCAAA------------------------------------------------------------------------------------------------------------------------------------------------------------------------------------------------------------------------------------------------------------------------------------------------------------------------------------------------------------------------------------------------------------------------------------------------------------------------------------------------------------------------------------------------------------------------------------------------------------------------------------------------------------------------------------------------------------------------------------------------------------------------------------------------------------------------------------------------------------------------------------------------------------------------------------------------------------------------------------------------------------------------------------------------------------------------------------------------------------------------------------------------------------------------------------------------------------------------------------------------------------------------------------------------------------------------------------------------------------------------------------------------------------------------------------------------------------------------------------------------------------------------------------------------------------------------------------------------------------------------------------------
		</sequence>
		<sequence>
			<taxon idref="PM604-ps1_ex1"/>
			--------------------------------------------------------------------------------------------------------------------------------------------------------------------------------------------TGAAAACACATTCCCTGGTGACTCAGACTTAAGGTCAATGATTGAAGAAAATGCTTGTCAGGTTTTGTCACAAGGATCCTTGATAAAAAGGCCACGTTGCACAGTTTGTGTCTCTGAGCCAGATAAAGATAATGA--TTTTCTTTCCCTGACGTTTCCCAAAAAACTTTGGAAAATAATTGAAAGTGACCAATTCAAGTCTATTTCATAAGATGAGAATGGAACTTGCAT-GTGATTAATGAAGAACTCTTCAAGAAAGAAATTTTGGAAAGAAGAGCTCC-TTACAGAATATTGGAAACTGACAGTATGAAAAGTTTAGTTCAACAGCTCAACCTCTATGTATTTAGTAAAATTCAACAAAATTTTCAAA------------------------------------------------------------------------------------------------------------------------------------------------------------------------------------------------------------------------------------------------------------------------------------------------------------------------------------------------------------------------------------------------------------------------------------------------------------------------------------------------------------------------------------------------------------------------------------------------------------------------------------------------------------------------------------------------------------------------------------------------------------------------------------------------------------------------------------------------------------------------------------------------------------------------------------------------------------------------------------------------------------------------------------------------------------------------------------------------------------------------------------------------------------------------------------------------------------------------------------------------------------------------------------------------------------------------------------------------------------------------------------------------------------------------------------------------------------------------------------------------------------------------------------------------------------------------------------------------------------------------------------------
		</sequence>
		<sequence>
			<taxon idref="PM638-ps1_ex1"/>
			--------------------------------------------------------------------------------------------------------------------------------------------------------------------------------------------TGAAAACACATTCCCTGGTGACTCAGACTTAAGGTCAATGATTGAAGAAAATGCTTGTCAGGTTTTGTCACAAGGATCCTTGATAAAAAGGCCACGTTGCACAGTTTGTGTCTCTGAGCCAGATAAAGATAATGA--TTTTCTTTCCCTGACGTTTCCCAAAAAACTTTGGAAAATAATTGAAAGTGACCAATTCAAGTCTATTTCATAAGATGAGAATGGAACTTGCAT-GTGATTAATGAAGAACTCTTCAAGAAAGAAATTTTGGAAAGAAGAGCTCC-TTACAGAATATTGGAAACTGACAGTATGAAAAGTTTAGTTCAACAGCTCAACCTCTATGTATTTAGTAAAATTCGACAAAATTTTCAAA------------------------------------------------------------------------------------------------------------------------------------------------------------------------------------------------------------------------------------------------------------------------------------------------------------------------------------------------------------------------------------------------------------------------------------------------------------------------------------------------------------------------------------------------------------------------------------------------------------------------------------------------------------------------------------------------------------------------------------------------------------------------------------------------------------------------------------------------------------------------------------------------------------------------------------------------------------------------------------------------------------------------------------------------------------------------------------------------------------------------------------------------------------------------------------------------------------------------------------------------------------------------------------------------------------------------------------------------------------------------------------------------------------------------------------------------------------------------------------------------------------------------------------------------------------------------------------------------------------------------------------------
		</sequence>
		<sequence>
			<taxon idref="PM661-ps1_ex1"/>
			--------------------------------------------------------------------------------------------------------------------------------------------------------------------------------------------TGAAAACACATTCCCTGGTGACTCAGACTTAAGGTCAATGATTGAAGAAAATGCTTGTCAGGTTTTGTCACAAGGATCCTTGATAAAAAGGCCACGTTGCACAGTTTGTGTCTCTGAGCCAGATAAAGATAATGA--TTTTCTTTCCCTGACGTTTCCCAAAAAACTTTGGAAAATAATTGAAAGTGACCAATTCAAGTCTATTTCATAAGATGAGAATGGAACTTGCAT-GTGATTAATGAAGAACTCTTCAAGAAAGAAATTTTGGAAAGAAGAGCTCC-TTACAGAATATTGGAAACTGACAGTATGAAAAGTTTAGTTCAACAGCTCAACCTCTATGTATTTAGTAAAATTCGACAAAATTTTCAAA------------------------------------------------------------------------------------------------------------------------------------------------------------------------------------------------------------------------------------------------------------------------------------------------------------------------------------------------------------------------------------------------------------------------------------------------------------------------------------------------------------------------------------------------------------------------------------------------------------------------------------------------------------------------------------------------------------------------------------------------------------------------------------------------------------------------------------------------------------------------------------------------------------------------------------------------------------------------------------------------------------------------------------------------------------------------------------------------------------------------------------------------------------------------------------------------------------------------------------------------------------------------------------------------------------------------------------------------------------------------------------------------------------------------------------------------------------------------------------------------------------------------------------------------------------------------------------------------------------------------------------------
		</sequence>
		<sequence>
			<taxon idref="PM665-ps1_ex1"/>
			--------------------------------------------------------------------------------------------------------------------------------------------------------------------------------------------TGAAAACACATTCCCTGGCGACTCAGACTTAAGGTCAATGATTGAAGAAAATGCTTGTCAGGTTTTGTCACAAGGATCCTTGATAAAAAGGCCACGTTGCACAGTTTGTGTCTCTGAGCCAGATAAAGATAATGA--TTTTCTTTCCCTGACGTTTCCCAAAAAACTTTGGAAAATAATTGAAAGTGACCAATTCAAGTCTATTTCATAAGATGAGAATGGAACTTGCAT-GTGATTAATGAAGAACTCTTCAAGAAAGAAATTTTGGAAAGAAGAGCTCC-TTACAGAATATTGGAAACTGACAGTATGAAAAGTTTAGTTCAACAGCTCAACCTCTATGTATTTAGTAAAATTCGACAGAATTTTCAAA------------------------------------------------------------------------------------------------------------------------------------------------------------------------------------------------------------------------------------------------------------------------------------------------------------------------------------------------------------------------------------------------------------------------------------------------------------------------------------------------------------------------------------------------------------------------------------------------------------------------------------------------------------------------------------------------------------------------------------------------------------------------------------------------------------------------------------------------------------------------------------------------------------------------------------------------------------------------------------------------------------------------------------------------------------------------------------------------------------------------------------------------------------------------------------------------------------------------------------------------------------------------------------------------------------------------------------------------------------------------------------------------------------------------------------------------------------------------------------------------------------------------------------------------------------------------------------------------------------------------------------------
		</sequence>
		<sequence>
			<taxon idref="PM704-ps1_ex1"/>
			--------------------------------------------------------------------------------------------------------------------------------------------------------------------------------------------TGAAAACACATTCCCTGGTGACTCAGACTTAAGGTCAATGATTGAAGAAAATGCTTGTCAGGTTTTGTCACAAGGATCCTTGATAAAAAGGCCACGTTGCACAGTTTGTGTCTCTGAGCCAGATAAAGATAATGA--TTTTCTTTCCCTGACGTTTCCCAAAAAACTTTGGAAAATAATTGAAAGTGACCAATTCAAGTCTATTTCATAAGATGAGAATGGAACTTGCAT-GTGATTAATGAAGAACTCTTCAAGAAAGAAATTTTGGAAAGAAGAGCTCC-TTACAGAATATTGGAAACTGACAGTATGAAAAGTTTAGTTCAACAGCTCAACCTCTATGTATTTAGTAAAATTCGACAAAATTTTCAAA------------------------------------------------------------------------------------------------------------------------------------------------------------------------------------------------------------------------------------------------------------------------------------------------------------------------------------------------------------------------------------------------------------------------------------------------------------------------------------------------------------------------------------------------------------------------------------------------------------------------------------------------------------------------------------------------------------------------------------------------------------------------------------------------------------------------------------------------------------------------------------------------------------------------------------------------------------------------------------------------------------------------------------------------------------------------------------------------------------------------------------------------------------------------------------------------------------------------------------------------------------------------------------------------------------------------------------------------------------------------------------------------------------------------------------------------------------------------------------------------------------------------------------------------------------------------------------------------------------------------------------------
		</sequence>
		<sequence>
			<taxon idref="PM1014-ps1_ex1"/>
			--------------------------------------------------------------------------------------------------------------------------------------------------------------------------------------------TGAAAACACATTCCCTGGTGACTCAGACTTAAGGTCAATGATTGAAGAAAATGCTTGTCAGGTTTTGTCACAAGGATCCTTGATAAAAAGGCCACGTTGCACAGTTTGTGTCTCTGAGCCAGATAAAGATAATGA--TTTTCTTTCCCTGACGTTTCCCAAAAAACTTTGGAAAATAATTGAAAGTGACCAATTCAAGTCTATTTCATAAGATGAGAATGGAACTTGCAT-GTGATTAATGAAGAACTCTTCAAGAAAGAAATTTTGGAAAGAAGAGCTCC-TTACAGAATATTGGAAACTGACAGTATGAAAAGTTTAGTTCAACAGCTCAACCTCTATGTATTTAGTAAAATTCGACAAAATTTTCAAA------------------------------------------------------------------------------------------------------------------------------------------------------------------------------------------------------------------------------------------------------------------------------------------------------------------------------------------------------------------------------------------------------------------------------------------------------------------------------------------------------------------------------------------------------------------------------------------------------------------------------------------------------------------------------------------------------------------------------------------------------------------------------------------------------------------------------------------------------------------------------------------------------------------------------------------------------------------------------------------------------------------------------------------------------------------------------------------------------------------------------------------------------------------------------------------------------------------------------------------------------------------------------------------------------------------------------------------------------------------------------------------------------------------------------------------------------------------------------------------------------------------------------------------------------------------------------------------------------------------------------------------
		</sequence>
		<sequence>
			<taxon idref="Msphinx-ps1_ex1"/>
			--------------------------------------------------------------------------------------------------------------------------------------------------------------------------------------------TGAAAACACATTCCCTGGCGACTCAGACTTAAGGTCAATGATTGAAGAAAATGCTTTTCAGGTTTTGTCACAAGGATCCTTGATAAAAAGGCCATGTTGCACAGTTTGTGTCTCTGAGCCAGATAAAGATAATGA--TTTTCTTTCCCTGACGTTTCCCAAAAAACTTTGGAAAATAATTGAAAGTGACCAATTCAAGTCTATTTCATAAGATGAGAATGGAACTTGCAT-GTGATTAATGAAGAACTCTTCAAGAAAGAAATTTTGGAAAGAAGAGCTCC-TTACAGAATATTGGAAACTGACAGTATGAAAAGTTTAGTTCAACAGCTCAACCTCTATGTATTTAGTAAAATTCGACAGAATTTTCAAA------------------------------------------------------------------------------------------------------------------------------------------------------------------------------------------------------------------------------------------------------------------------------------------------------------------------------------------------------------------------------------------------------------------------------------------------------------------------------------------------------------------------------------------------------------------------------------------------------------------------------------------------------------------------------------------------------------------------------------------------------------------------------------------------------------------------------------------------------------------------------------------------------------------------------------------------------------------------------------------------------------------------------------------------------------------------------------------------------------------------------------------------------------------------------------------------------------------------------------------------------------------------------------------------------------------------------------------------------------------------------------------------------------------------------------------------------------------------------------------------------------------------------------------------------------------------------------------------------------------------------------------
		</sequence>
		<sequence>
			<taxon idref="Panubis-ps1_ex1"/>
			--------------------------------------------------------------------------------------------------------------------------------------------------------------------------------------------TGAAAACACATTCCCTGGCGACTCAGACTTAAGGTCAATGATTGAAGAAAATGCTTTTCAGGTTTTGTCACAAGGATCCTTGATAAAAAGGCCACATTGCACAGTTTGTGTCTCTGAGCCAGATAAAGATAATGA--TTTTCTTTCCCTGACGTTTCCCAAAAAACTTTGGAAAATAATTGAAAGTGACCAATTCAAGTCTATTTCATAAGATGAGAATGGAACTTGCAT-GTGATTAATGAAGAACTCTTCAAGAAAGAAATTCTGGGAAGAAGAGCTCC-TTACAGAATATTGGAAACTGACAGTATGAAAAGTTTAGTTCAACAGCTCAACCTCTATGTATTTAGTAATATTCGACAGAATTTTCAAA------------------------------------------------------------------------------------------------------------------------------------------------------------------------------------------------------------------------------------------------------------------------------------------------------------------------------------------------------------------------------------------------------------------------------------------------------------------------------------------------------------------------------------------------------------------------------------------------------------------------------------------------------------------------------------------------------------------------------------------------------------------------------------------------------------------------------------------------------------------------------------------------------------------------------------------------------------------------------------------------------------------------------------------------------------------------------------------------------------------------------------------------------------------------------------------------------------------------------------------------------------------------------------------------------------------------------------------------------------------------------------------------------------------------------------------------------------------------------------------------------------------------------------------------------------------------------------------------------------------------------------------
		</sequence>
		<sequence>
			<taxon idref="ZooRhesus-Acopy"/>
			--------------------------------------------------------------------------------------------------------------------------------------------------------------------------------------------------CACATTCTCTGGGGACTCAGACTTAAGGTCAATGATTGAAGAAAATGCTTTTCAGGTTTTGTCGCAAGGATTCTTGTTAAAAAGGCCATGTTACACAGTTTGTGTCTCTGAGCCAGATAAAGATAATGA--TTTTTTTTCTCTGACCTTTCCCAGGAAACTTTGGAAAATAGTTGAAAGTGACCAATTCAAGTCTGTTTCATGGGATGAGAATGGAACTTGCATAATGATTAATGAAGAACTCTTCAAGAAAGAAATTTTGGAAAGAAAGCATCC-TTACAGAATATTTCAAACTGACAGTATCAGAAGCTTTGTTCGACAGCTCAACATTTATGGATTTAGTAAAATTCGACAGAATTTTCAAAGATCTGCCTTTCTACCCACCTTTCTGGCTGAAGAGAAAG--AATCCTCTGTCTTAACCAAGGTACTTAACATATTTC-AGTTACCAATTTACATAGAGTAT-ATAGGTAATTTTACTTTGTACATCAGTAAATACGTTAATACATGCAGTATGACAAGATTTTGAAAATTATGTAAAATATTAATGTAAAAATTATTTAATTTTTTTGAAATTATTGAGTTTCGCTTGAGCATTAAACTTTCAAGGTTTTAAGAAATGTTGGTAACAATTTTGAATCTTACCACTGAACTCCAAATAAATGTACCAAAGCCACTTAATGAAATGTTGCTATT-AATATATAACATGTTTTCCCTTGAGGGCTTAACAGCTTGAGTG---CTTTTTTCC-AAAAAGCACATTTGTAAAAATAGTAAACAATGTTCATGAATTATTTGATGACAGTAAGTTTGTGTGATGA-AGCAGAAATCTGAAATTTATTGCGTTACGTTTGTTATTGTCACTTGTCCCTTGGTTTAAAGTGGCACTGAATTACATTTTTCTTTTGTTTTAGTTAAAGTGCTATTATAATCCACATTTCAAACGTGGCTGTCCCCAACTTTTAGTAAGAGTGAAAAGAAGAATTGATGTTAAAAATGCTTCACTTACACCTACTTTATTCCATGAAGATTTCAACCAGAAGCATTTTAGAGCAGGGGCTAACATGGAGAATCATAATCCTGCCTTAGCTGCCGAAGTTAGTGAAGAAAGTTTATTTGCAACCTCTACAAATTTAAATATGTCTCTAACAAGGGAATCTTCTGTCGGAAAGATAATTGCTAGTTCATCTGACCCAATTATAAGTGGTTTCCTTCCTCCTTCACGTTCAACCTCAATTGGACCATCAGAGCAAAGTGCAACAGATCAACGTGCCATTTTAAATCAATTGAGCACTATTCATATGCACTCTCATAGCACATACATGCAAGCAAGGGGCCGCATTGTGAATTTTATTACAACCACAACTTCTCAATACCACATAATATCTCCCTTTCAAAACTGTTTTTTGGGGCTGACACTAGAATCACCTGC-TGTTCCAACAAGATATCCTGTGGTATCAGTCAATCAGGCTCCACATCCTAACCTGCTACCAGCAGGCAACCGGTGGTTGCAAATGTCTACGATAGCTGATATATCATCTAGCCCTCTTTCCAGGCCAGCT----------------------------------------------------------------------------------------------------------------------------------------------------------------------------------------------------------------------------------------------------------------------------------------------------------------------------------------------------------------------------------------
		</sequence>
		<sequence>
			<taxon idref="Msphinx-Acopy"/>
			--------------------------------------------------------------------------------------------------------------------------------------------------------------------------------------------------CACATTCCCTGGGGACTCAGACTTAAGGTCAATGATTGAAGAAAATGCTTTTCAGGTTTTGTCGCAAGGATTCTTGTTAAAAAGGCCATGTTACACAGTTTGTGTCTCTGAGCCAGATAAAGGTAATGA--TTTTTTTTCTCTGACCTTTCCCAGGAAACTTTGGAAAATAGTTGAAAGTGACCAATTCAAGTCTATTTCATGGGATGAGAATGGAACTTGCATAATGATTAATGAGGAACTCTTCAAGAAAGAAATTTTGGAAAGAAAGCATCC-TTACAGAATATTTCAAACTGACAGTATCAGAAGTTTTGTTCGACAGCTCAACATTTATGGATTTAGAAAAATTCGACAGAATTTTCAAACGTCTGCCTTTCTACCCACCTTTCTGGCCGAAGAGAAAG--AATCCTCTGTCTTAACCCAGGTACTTAACATATTTC-AGTTACCAATTTACATAGAGTAT-ATAGGTAATTTTACTTTGTACATCAGTAAATACGTTAATACATGCAGTATGACAAGATTTTGAAAATTATGTAAAATATTAAGGTAAAAATTATTTAATTTTTTTGAAATTATTGAGTTTAGCTTGAGCATTAAACTTTCAAGGTTTTCAGAAATGTTGGTAACAATTTTGAATCTTACCACTGAACTGCAAATAAATGTACCAAAGCCACTTAATGAAATGTTGCTATT-AATATATAACATGTTTTCCCTTGAGGGCTTAACAACTTGAGTG---CTTTTTTCC-AAAAAGCACATTGGTAAAAATAGTAAACAATGTTCGTGAGTTATTTGATGACAGTAAGTTTGTGTGATGA-AGCAGAAATCTGAAATTTATTGTGTTACATTTGTTATTTTCACTTGTCCCTTGGTTTAAAGTGGCACTGAATTACATTTTTCTTTTGTTTTAGTTAAAGTGCTATTATAATCCACATTTCAAACGTGGCTGTCCCCAACTTTTAGTAAGAGTGAAAAGAAGAATTGATGTTAAAAATGCTTCACTTACACCTACTTTATTCCATGAAGATTTCAACCAGAAGCATTTTGGAGCAGGGGCTAACATGGAGAATCATAATCCTGCCTTAGCTGCTGAAGTTAGTGAAGAAAGTTTATTAGCAACCTCTGCAAATTTAAATATGTCTCTAACAAGGGAATCTTCTGTCGGAAAGATAATTGCTAGTTCATCTGACCCAATTATAAGTGGTTTCCTTCCTCCTTCACGTTCAACCTCAATTGGACCATCAGAGCAAAGTGCAACAGATCAACGTGCCATTTTAAATCAATTGAGCACTATTCATATGCACTCTCATAGCACATACATGCAAGCAAGGGGCCGCATTGTGAATTTTATTACAACCACAACTTCTCAGTACCGCATAATATCTCCCTTTCAAAACTGCTTTTTGGGGCTGACAGTAGAATCACCTGC-TGTTCCAACAAGATATCCTGTGGTATCAGTCAATCAGGCTGCACATCCTAACCTGCTACCAGCAGGCAACCGGTGGTTGCAAATGTCTACGATAGCTGATATATCATCTAGCCCTCTTTCCAGGCCAGCT----------------------------------------------------------------------------------------------------------------------------------------------------------------------------------------------------------------------------------------------------------------------------------------------------------------------------------------------------------------------------------------
		</sequence>
		<sequence>
			<taxon idref="PM545-Acopy"/>
			--------------------------------------------------------------------------------------------------------------------------------------------------------------------------------------------------CACATTCTCTGGGGACTCAGACTTAAGGTCAATGATTGAAGAAAATGCTTTTCAGGTTTTGTCGCAAGGATTCTTGTTAAAAAGGCCATGTTACACAGTTTGTGTCTCTGAGCCAGATAAAGATAATGA--TTTTTTTTCTCTGACCTTTCCCAGGAAACTTTGGAAAATAGTTGAAAGTGACCAATTCAAGTCTGTTTCATGGGATGAGAATGGAACTTGCATAATGATTAATGAAGAACTCTTCAAGAAAGAAATTTTGGAAAGAAAGCATCC-TTACAGAATATTTCAAACGGACAGTATCAGAAGCTTTGTTCGACAGCTCAACATTTATGGATTTAGTAAAATTCGACAGAATTTTCAAAGATCTGCCTTTCTACCCACCTTTCTGGCCGAAGAGAAAG--AATCCTCTGTCTTAACCAAGGTACTTAACATATTTC-AGTTACCAATTTACATAGAGTAT-AATGGTAATTTTACTTTGTACATCAGTAAATACGTTAATACATGCAGTATGACAAGATTTTGAAAATTATGTAAAATATTAAGGTAAAAATTATTTAATTTTTTTGAAATTATTGAGTTTAGCTTGAGCATTAAACTTTCAAGGTTTTAAGAAATGTTGGTAACAATTTTGAATCTTACCACTGAACTCCAAATAAATGTACCAAAGCCACTTAATGAAATGTTGCTATT-AATATATAACATGTTTTCCCTTGAGGGCTTAACAACTTGAGTG---CTTTTTTCC-AAAAAGCACATTTGTAAAAATAGTAAACAATGTTCATGAATTATTTGATGACAGTAAGTTTGTGTGATGA-AGCAGAAATCTGAAATTTATTGTGTTACGTTTGTTATTGTCACTTGTCCCTTGGTTTAAAGTGGCACTGAATTACATTTTTCTTTTGTTTTAGTTAAAGTGCTATTATAATCCACATTTCAAACGTGGTTGTCCCCAACTTTTAGTAAGAGTGAAAAGAAGAATTGATGTTAAAAATGCTTCACTTACACCTACTTTATTCCATGAAGATTTCAACCAGAAGCATTTTAGAGCAGGGGCTAACATGGAGAATCATAATCCTGCCTTAGCTGCCGAAGTTAGTGAAGAAAGTTTATTTGCAACCTCTACAAATTTAAATATGTCTCTAACAAGGGAATCTTCTGTCGGAAAGATAATTGCTAGTTCATCTGACCCAATTATAAGTGGTTTCCTTCCTCCTTCACGTTCAACCTCAATTGGACCATCAGAGCAAAGTGCAACAGATCAACGTGCCATTTTAAATCAATTGAGCACTATTCATATGCACTCTCATAGCACATACATGCAAGCAAGGGGCCGCATTGTGAATTTTATTACAACCACAACTTCTCAATACCACATAATATCTCCCTTTCAAAACTGTTTTTTGGGGCTGACACTAGAATCACCTGC-TGTTCCAACAAGATATCCTGTGGTATCAGTCAATCAGGCTCCACATCCTAACCTGCTACCAGCAGGCAACGGGTGGTTGCAAATGTCTACAATAGCTGATATATCATCTAGCCCTCTTTCCAGGCCAGCT----------------------------------------------------------------------------------------------------------------------------------------------------------------------------------------------------------------------------------------------------------------------------------------------------------------------------------------------------------------------------------------
		</sequence>
		<sequence>
			<taxon idref="PM561-Acopy"/>
			--------------------------------------------------------------------------------------------------------------------------------------------------------------------------------------------------CACATTCTCTGGGGACTCAGACTTAAGGTCAATGATTGAAGAAAATGCTTTTCAGGTTTTGTCGCAAGGATTCTTGTTAAAAAGGCCATGTTACACAGTTTGTGTCTCTGAGCCAGATAAAGATAATGA--TTTTTTTTCTCTGACCTTTCCCAGGAAACTTTGGAAAATAGTTGAAAGTGACCAATTCAAGTCTGTTTCATGGGATGAGAATGGAACTTGCATAATGATTAATGAAGAACTCTTCAAGAAAGAAATTTTGGAAAGAAAGCATCC-TTACAGAATATTTCAAACGGACAGTATCAGAAGCTTTGTTCGACAGCTCAACATTTATGGATTTAGTAAAATTCGACAGAATTTTCAAAGATCTGCCTTTCTACCCACCTTTCTGGCCGAAGAGAAAG--AATCCTCTGTCTTAACCAAGGTACTTAACATATTTC-AGTTACCAATTTACATAGAGTAT-AATGGTAATTTTACTTTGTACATCAGTAAATACGTTAATACATGCAGTATGACAAGATTTTGAAAATTATGTAAAATATTAAGGTAAAAATTATTTAATTTTTTTGAAATTATTGAGTTTAGCTTGAGCATTAAACTTTCAAGGTTTTAAGAAATGTTGGTAACAATTTTGAATCTTACCACTGAACTCCAAATAAATGTACCAAAGCCACTTAATGAAATGTTGCTATT-AATATATAACATGTTTTCCCTTGAGGGCTTAACAACTTGAGTG---CTTTTTTCC-AAAAAGCACATTTGTAAAAACAGTAAACAATGTTCATGAATTATTTGATGACAGTAAGTTTGTGTGATGA-AGCAGAAATCTGAAATTTATTGCGTTACGTTTGTTATTGTCACTTGTCCCTTGGTTTAAAGTGGCACTGAATTACATTTTTCTTTTGTTTTAGTTAAAGTGCTATTATAATCCACATTTCAAACGTGGCTGTCCCCAACTTTTAGTAAGAGTGAAAAGAAGAATTGATGTTAAAAATGCTTCACTTACACCTACTTTATTCCATGAAGATTTCAACCAGAAGCATTTTAGAGCAGGGGCTAACATGGAGAATCATAATCCTGCCTTAGCTGCCGAAGTTAGTGAAGAAAGTTTATTTGCAACCTCTACAAATTTAAATATGTCTCTAACAAGGGAATCTTCTGTCGGAAAGATAATTGCTAGTTCATCTGACCCAATTATAAGTGGTTTCCTTCCTCCTTCACGTTCAACCTCAATTGGACCATCAGAGCAAAGTGCAACAGATCAACGTGCCATTTTAAATCAATTGAGCACTATTCATATGCACTCTCATAGCACATACATGCAAGCAAGGGGCCGCATTGTGAATTTTATTACAACCACAACTTCTCAATACCACATAATATCTCCCTTTCAAAACTGTTTTTTGGGGCTGACACTAGAATCACCTGC-TGTTCCAACAAGATATCCTGTGGTATCAGTCAATCAGGCTCCACATCCTAACCTGCTACCAGCAGGCAACGGGTGGTTGCAAATGTCTACGATAGCTGATATATCATCTAGCCCTCTTTCCAGGCCAGCT----------------------------------------------------------------------------------------------------------------------------------------------------------------------------------------------------------------------------------------------------------------------------------------------------------------------------------------------------------------------------------------
		</sequence>
		<sequence>
			<taxon idref="PM582-Acopy"/>
			--------------------------------------------------------------------------------------------------------------------------------------------------------------------------------------------------CACATTCTCTGGGGACTCAGACTTAAGGTCAATGATTGAAGAAAATGCTTTTCAGGTTTTGTCGCAAGGATTCTTGTTAAAAAGGCCATGTTACACAGTTTGTGTCTCTGAGCCAGATAAAGATAATGA--TTTTTTTTCTCTGACCTTTCCCAGGAAACTTTGGAAAATAGTTGAAAGTGACCAATTCAAGTCTGTTTCATGGGATGAGAATGGAACTTGCATAATGATTAATGAAGAACTCTTCAAGAAAGAAATTTTGGAAAGAAAGCATCC-TTACAGAATATTTCAAACGGACAGTATCAGAAGCTTTGTTCGACAGCTCAACATTTATGGATTTAGTAAAATTCGACAGAATTTTCAAAGATCTGCCTT-------------------------------------------------------------------------------------------------------------------------------------------------------------------------------------------------------------------------------------------------------------------------------------------------------------------------------------------------------------------------------------------------------------------------------------------------------------------------------------------------------------------------------------------------------------------------------------------------------------------TAAGAGTGAAAAGAAGAATTGATGTTAAAAATGCTTCACTTACACCTACTTTATTCCATGAAGATTTCAACCAGAAGCATTTTAGAGCAGGGGCTAACATGGAGAATCATAATCCTGCCTTAGCTGCCGAAGTTAGTGAAGAAAGTTTATTTGCAACCTCTACAAATTTAAATATGTCTCTAACAAGGGAATCTTCTGTCGGAAAGATAATTGCTAGTTCATCTGACCCAATTATAAGTGGTTTCCTTCCTCCTTCACGTTCAACCTCAATTGGACCATCAGAGCAAAGTGCAACAGATCAACGTGCCATTTTAAATCAATTGAGCACTATTCATATGCACTCTCATAGCACATACATGCAAGCAAGGGGCCGCATTGTGAATTTTATTACAACCACAACTTCTCAATACCACATAATATCTCCCTTTCAAAACTGTTTTTTGGGGCTGACACTAGAATCACCTGC-TGTTCCAACAAGATATCCTGTGGTATCAGTCAATCAGGCTCCACATCCTAACCTGCTACCAGCAGGCAACGGGTGGTTGCAAATGTCTACGATAGCTGATATATCATCTAGCCCTCTTTCCAGGCCAGCT----------------------------------------------------------------------------------------------------------------------------------------------------------------------------------------------------------------------------------------------------------------------------------------------------------------------------------------------------------------------------------------
		</sequence>
		<sequence>
			<taxon idref="PM604-Acopy"/>
			--------------------------------------------------------------------------------------------------------------------------------------------------------------------------------------------------CACATTCTCTGGGGACTCAGACTTAAGGTCAATGATTGAAGAAAATGCTTTTCAGGTTTTGTCGCAAGGATTCTTGTTAAAAAGGCCATGTTACACAGTTTGTGTCTCTGAGCCAGATAAAGATAATGA--TTTTTTTTCTCTGACCTTTCCCAGGAAACTTTGGAAAATAGTTGAAAGTGACCAATTCAAGTCTGTTTCATGGGATGAGAATGGAACTTGCATAATGATTAATGAAGAACTCTTCAAGAAAGAAATTTTGGAAAGAAAGCATCC-TTACAGAATATTTCAAACGGACAGTATCAGAAGCTTTGTTCGACAGCTCAACATTTATGGATTTAGTAAAATTCGACAGAATTTTCAAAGATCTGCCTTTCTACCCACCTTTCTGGCCGAAGAGAAAG--AATCCTCTGTCTTAACCAAGGTACTTAACATATTTC-AGTTACCAATTTACATAGAGTAT-AATGGTAATTTTACTTTGTACATCAGTAAATACGTTAATACATGCAGTATGACAAGATTTTGAAAATTATGTAAAATATTAAGGTAAAAATTATTTAATTTTTTTGAAATTATTGAGTTTAGCTTGAGCATTAAACTTTCAAGGTTTTAAGAAATGTTGGTAACAATTTTGAATCTTACCACTGAACTCCAAATAAATGTACCAAAGCCACTTAATGAAATGTTGCTATT-AATATATAACATGTTTTCCCTTGAGGGCTTAACAACTTGAGTG---CTTTTTTCC-AAAAAGCACATTTGTAAAAACAGTAAACAATGTTCATGAATTATTTGATGACAGTAAGTTTGTGTGATGA-AGCAGAAATCTGAAATTTATTGCGTTACGTTTGTTATTGTCACTTGTCCCTTGGTTTAAAGTGGCACTGAATTACATTTTTCTTTTGTTTTAGTTAAAGTGCTATTATAATCCACATTTCAAACGTGGCTGTCCCCAACTTTTAGTAAGAGTGAAAAGAAGAATTGATGTTAAAAATGCTTCACTTACACCTACTTTATTCCATGAAGATTTCAACCAGAAGCATTTTAGAGCAGGGGCTAACATGGAGAATCATAATCCTGCCTTAGCTGCCGAAGTTAGTGAAGAAAGTTTATTTGCAACCTCTACAAATTTAAATATGTCTCTAACAAGGGAATCTTCTGTCGGAAAGATAATTGCTAGTTCATCTGACCCAATTATAAGTGGTTTCCTTCCTCCTTCACGTTCAACCTCAATTGGACCATCAGAGCAAAGTGCAACAGATCAACGTGCCATTTTAAATCAATTGAGCACTATTCATATGCACTCTCATAGCACATACATGCAAGCAAGGGGCCGCATTGTGAATTTTATTACAACCACAACTTCTCAATACCACATAATATCTCCCTTTCAAAACTGTTTTTTGGGGCTGACACTAGAATCACCTGC-TGTTCCAACAAGATATCCTGTGGTATCAGTCAATCAGGCTCCACATCCTAACCTGCTACCAGCAGGCAACGGGTGGTTGCAAATGTCTACGATAGCTGATATATCATCTAGCCCTCTTTCCAGGCCAGCT----------------------------------------------------------------------------------------------------------------------------------------------------------------------------------------------------------------------------------------------------------------------------------------------------------------------------------------------------------------------------------------
		</sequence>
		<sequence>
			<taxon idref="PM638-Acopy"/>
			--------------------------------------------------------------------------------------------------------------------------------------------------------------------------------------------------CACATTCTCTGGGGACTCAGACTTAAGGTCAATGATTGAAGAAAATGCTTTTCAGGTTTTGTCGCAAGGATTCTTGTTAAAAAGGCCATGTTACACAGTTTGTGTCTCTGAGCCAGATAAAGATAATGA--TTTTTTTTCTCTGACCTTTCCCAGGAAACTTTGGAAAATAGTTGAAAGTGACCAATTCAAGTCTGTTTCATGGGATGAGAATGGAACTTGCATAATGATTAATGAAGAACTCTTCAAGAAAGAAATTTTGGAAAGAAAGCATCC-TTACAGAATATTTCAAACGGACAGTATCAGAAGCTTTGTTCGACAGCTCAACATTTATGGATTTAGTAAAATTCGACAGAATTTTCAAAGATCTGCCTTTCTACCCACCTTTCTGGCCGAAGAGAAAG--AATCCTCTGTCTTAACCAAGGTACTTAACATATTTC-AGTTACCAATTTACATAGAGTAT-AATGGTAATTTTACTTTGTACATCAGTAAATACGTTAATACATGCAGTATGACAAGATTTTGAAAATTATGTAAAATATTAAGGTAAAAATTATTTAATTTTTTTGAAATTATTGAGTTTAGTTTGAGCATTAAACTTTCAAGGTTTTAAGAAATGTTGGTAACAATTTTGAATCTTACCACTGAACTCCAAATAAATGTACCAAAGCCACTTAATGAAATGTTGCTATT-AATATATAACATGTTTTCCCTTGAGGGCTTAACAACTTGAGTG---CTTTTTTCC-AAAAAGCACATTTGTAAAAATAGTAAACAATGTTCATGAATTATTTGATGACAGTAAGTTTGTGTGATGA-AGCAGAAATCTGAAATTTATTGCGTTACGTTTGTTATTGTCACTTGTCCCTTGGTTTAAAGTGGCACTGAATTACATTTTTCTTTTGTTTTAGTTAAAGTGCTATTATAATCCACATTTCAAACGTGGCTGTCCCCAACTTTTAGTAAGAGTGAAAAGAAGAATTGATGTTAAAAATGCTTCACTTACACCTACTTTATTCCATGAAGATTTCAACCAGAAGCATTTTAGAGCAGGGGCTAACATGGAGAATCATAATCCTGCCTTAGCTGCCGAAGTTAGTGAAGAAAGTTTATTTGCAACCTCTACAAATTTAAATATGTCTCTAACAAGGGAATCTTCTGTCGGAAAGATAATTGCTAGTTCATCTGACCCAATTATAAGTGGTTTCCTTCCTCCTTCACGTTCAACCTCAATTGGACCATCAGAGCAAAGTGCAACAGATCAACGTGCCATTTTAAATCAATTGAGCACTATTCATATGCACTCTCATAGCACATACATGCAAGCAAGGGGCCGCATTGTGAATTTTATTACAACCACAACTTCTCAATACCACATAATATCTCCCTTTCAAAACTGTTTTTTGGGGCTGACACTAGAATCACCTGC-TGTTCCAACAAGATATCCTGTGGTATCCGTCAATCAGGCTCCACATCCTAACCTGCTACCAGCAGGCAACCAGTGGTTGCAAATGTCTACGATAGCTGATATATCATCTAGCCCTCTTTCCAGGCCAGCT----------------------------------------------------------------------------------------------------------------------------------------------------------------------------------------------------------------------------------------------------------------------------------------------------------------------------------------------------------------------------------------
		</sequence>
		<sequence>
			<taxon idref="PM655-Acopy"/>
			--------------------------------------------------------------------------------------------------------------------------------------------------------------------------------------------------CACATTCTCTGGGGACTCAGACTTAAGGTCAATGATTGAAGAAAATGCTTTTCAGGTTTTGTCGCAAGGATTCTTGTTAAAAAGGCCATGTTACACAGTTTGTGTCTCTGAGCCAGATAAAGATAATGA--TTTTTTTTCTCTGACCTTTCCCAGGAAACTTTGGAAAATAGTTGAAAGTGACCAATTCAAGTCTGTTTCATGGGATGAGAATGGAACTTGCATAATGATTAATGAAGAACTCTTCAAGAAAGAAATTTTGGAAAGAAAGCATCC-TTACAGAATATTTCAAACGGACAGTATCAGAAGCTTTGTTCGACAGCTCAACATTTATGGATTTAGTAAAATTCGACAGAATTTTCAAAGATCTGCCTT-------------------------------------------------------------------------------------------------------------------------------------------------------------------------------------------------------------------------------------------------------------------------------------------------------------------------------------------------------------------------------------------------------------------------------------------------------------------------------------------------------------------------------------------------------------------------------------------------------------------TAAGAGTGAAAAGAAGAATTGATGTTAAAAATGCTTCACTTACACCTACTTTATTCCATGAAGATTTCAACCAGAAGCATTTTAGAGCAGGGGCTAACATGGAGAATCATAATCCTGCCTTAGCTGCCGAAGTTAGTGAAGAAAGTTTATTTGCAACCTCTACAAATTTAAATATGTCTCTAACAAGGGAATCTTCTGTCGGAAAGATAATTGCTAGTTCATCTGACCCAATTATAAGTGGTTTCCTTCCTCCTTCACGTTCAACCTCAATTGGACCATCAGAGCAAAGTGCAACAGATCAACGTGCCATTTTAAATCAATTGAGCACTATTCATATGCACTCTCATAGCACATACATGCAAGCAAGGGGCCGCATTGTGAATTTTATTACAACCACAACTTCTCAATACCACATAATATCTCCCTTTCAAAACTGTTTTTTGGGGCTGACACTAGAATCACCTGC-TGTTCCAACAAGATATCCTGTGGTATCAGTCAATCAGGCTCCACATCCTAACCTGCTACCAGCAGGCAACCGGTGGTTGCAAATGTCTACGATAGCTGATATATCATCTAGCCCTCTTTCCAGGCCAGCT----------------------------------------------------------------------------------------------------------------------------------------------------------------------------------------------------------------------------------------------------------------------------------------------------------------------------------------------------------------------------------------
		</sequence>
		<sequence>
			<taxon idref="PM661-Acopy"/>
			--------------------------------------------------------------------------------------------------------------------------------------------------------------------------------------------------CACATTCTCTGGGGACTCAGACTTAAGGTCAATGATTGAAGAAAATGCTTTTCAGGTTTTGTCGCAAGGATTCTTGTTAAAAAGGCCATGTTACACAGTTTGTGTCTCTGAGCCAGATAAAGATAATGA--TTTTTTTTCTCTGACCTTTCCCAGGAAACTTTGGAAAATAGTTGAAAGTGACCAATTCAAGTCTGTTTCATGGGATGAGAATGGAACTTGCATAATGATTAATGAAGAACTCTTCAAGAAAGAAATTTTGGAAAGAAAGCATCC-TTACAGAATATTTCAAACGGACAGTATCAGAAGCTTTGTTCGACAGCTCAACATTTATGGATTTAGTAAAATTCGACAGAATTTTCAAAGATCTGCCTTTCTACCCACCTTTCTGGCCGAAGAGAAAG--AATCCTCTGTCTTAACCAAGGTACTTAACATATTTC-AGTTACCAATTTACATAGAGTAT-AATGGTAATTTTACTTTGTACATCAGTAAATACGTTAATACATGCAGTATGACAAGATTTTGAAAATTATGTAAAATATTAAGGTAAAAATTATTTAATTTTTTTGAAATTATTGAGTTTAGCTTGAGCATTAAACTTTCAAGGTTTTAAGAAATGTTGGTAACAATTTTGAATCTTACCACTGAACTCCAAATAAATGTACCAAAGCCACTTAATGAAATGTTGCTATT-AATATATAACATGTTTTCCCTTGAGGGCTTAACAACTTGAGTG---CTTTTTTCC-AAAAAGCACATTTGTAAAAATAGTAAACAATGTTCATGAATTATTTGATGACAGTAAGTTTGTGTGATGA-AGCAGAAATCTGAAATTTATTGCGTTACGTTTGTTATTGTCACTTGTCCCTTGGTTTAAAGTGGCACTGAATTACATTTTTCTTTTGTTTTAGTTAAAGTGCTATTATAATCCACATTTCAAACGTGGCTGTCCCCAACTTTTAGTAAGAGTGAAAAGAAGAATTGATGTTAAAAATGCTTCACTTACACCTACTTTATTCCATGAAGATTTCAACCAGAAGCATTTTAGAGCAGGGGCTAACATGGAGAATCATAATCCTGCCTTAGCTGCCGAAGTTAGTGAAGAAAGTTTATTTGCAACCTCTACAAATTTAAATATGTCTCTAACAAGGGAATCTTCTGTCGGAAAGATAATTGCTAGTTCATCTGACCCAATTATAAGTGGTTTCCTTCCTCCTTCACGTTCAACCTCAATTGGACCATCAGAGCAAAGTGCAACAGATCAACGTGCCATTTTAAATCAATTGAGCACTATTCATATGCACTCTCATAGCACATACATGCAAGCAAGGGGCCGCATTGTGAATTTTATTACAACCACAACTTCTCAATACCACATAATATCTCCCTTTCAAAACTGTTTTTTGGGGCTGACACTAGAATCACCTGC-TGTTCCAACAAGATATCCTGTGGTATCAGTCAATCAGGCTCCACATCCTAACCTGCTACCAGCAGGCAACCGGTGGTTGCAAATGTCTACGATAGCTGATATATCATCTAGCCCTCTTTCCAGGCCAGCT----------------------------------------------------------------------------------------------------------------------------------------------------------------------------------------------------------------------------------------------------------------------------------------------------------------------------------------------------------------------------------------
		</sequence>
		<sequence>
			<taxon idref="PM665-Acopy"/>
			--------------------------------------------------------------------------------------------------------------------------------------------------------------------------------------------------CACATTCTCTGGGGACTCAGACTTAAGGTCAATGATTGAAGAAAATGCTTTTCAGGTTTTGTCGCAAGGATTCTTGTTAAAAAGGCCATGTTACACAGTTTGTGTCTCTGAGCCAGATAAAGATAATGA--TTTTTTTTCTCTGACCTTTCCCAGGAAACTTTGGAAAATAGTTGAAAGTGACCAATTCAAGTCTGTTTCATGGGATGAGAATGGAACTTGCATAATGATTAATGAAGAACTCTTCAAGAAAGAAATTTTGGAAAGAAAGCATCC-TTACAGAATATTTCAAACTGACAGTATCAGAAGCTTTGTTCGACAGCTCAACATTTATGGATTTAGTAAAATTCGACAGAATTTTCAAAGATCTGCCTTTCTACCCACCTTTCTGGCCGAAGAGAAAG--AATCCTCTGTCTTAACCAAGGTACTTAACATATTTC-AGTTACCAATTTACATAGAGTAT-AATGGTAATTTTACTTTGTACATCAGTAAATACGTTAATACATGCAGTATGACAAGATTTTGAAAATTATGTAAAATATTAAGGTAAAAATTATTTAATTTTTTTGAAATTATTGAGTTTAGCTTGAGCATTAAACTTTCAAGGTTTTAAGAAATGTTGGTAACAATTTTGAATCTTACCACTGAACTCCAAATAAATGTACCAAAGCCACTTATTGAAATGTTGCTATT-AATATATAACATGTTTTCCCTTGAGGGCTTAACAACTTGAGTG---CTTTTTTCC-AAAAAGCACATTTGTAAAAATAGTAAACAATGTTCATGAATTATTTGATGACAGTAAGTTTGTGTGATGA-AGCAGAAATCTGAAATTTATTGCGTTACGTTTGTTATTGTCACTTGTCCCTTGGTTTAAAGTGGCACTGAATTACATTTTTCTTTTGTTTTAGTTAAAGTGCTATTATAATCCACATTTCAAACGCGGCTGTCCCCAACTTTTAGTAAGAGTGAAAAGAAGAATTGATGTTAAAAATGCTTCACTTACACCTACTTTATTCCATGAAGATTTCAACCAGAAGCATTTTAGAGCAGGGGCTAACATGGAGAATCATAATCCTGCCTTAGCTGCCGAAGTTAGTGAAGAAAGTTTATTTGCAACCTCTACAAATTTAAATATGTCTCTAACAAGGGAATCTTCTGTCGGAAAGATAATTGCTAGTTCATCTGACCCAATTATAAGTGGTTTCCTTCCTCCTTCACGTTCAACCTCAATTGGACCATCAGAGCAAAGTGCAACAGATCAACGTGCCATTTTAAATCAATTGAGCACTATTCATATGCACTCTCATAGCACATACATGCAAGCAAGGGGCCGCATTGTGAATTTTATTACAACCACAACTTCTCAATACCACATAATATCTCCCTTTCAAAACTGTTTTTTGGGGCTGACACTAGAATCACCTGC-TGTTCCAACAAGATATCCTGTGGTATCAGTCAATCAGGCTCCACATCCTAACCTGCTACCAGCAGGCAACCGGTGGTTGCAAATGTCTACGATAGCTGATATATCATCTAGCCCTCTTTCCAGGCCAGCT----------------------------------------------------------------------------------------------------------------------------------------------------------------------------------------------------------------------------------------------------------------------------------------------------------------------------------------------------------------------------------------
		</sequence>
		<sequence>
			<taxon idref="PM704-Acopy"/>
			--------------------------------------------------------------------------------------------------------------------------------------------------------------------------------------------------CACATTCTCTGGGGACTCAGACTTAAGGTCAATGATTGAAGAAAATGCTTTTCAGGTTTTGTCGCAAGGATTCTTGTTAAAAAGGCCATGTTACACAGTTTGTGTCTCTGAGCCAGATAAAGATAATGA--TTTTTTTTCTCTGACCTTTCCCAGGAAACTTTGGAAAATAGTTGAAAGTGACCAATTCAAGTCTGTTTCATGGGATGAGAATGGAACTTGCATAATGATTAATGAAGAACTCTTCAAGAAAGAAATTTTGGAAAGAAAGCATCC-TTACAGAATATTTCAAACGGACAGTATCAGAAGCTTTGTTCGACAGCTCAACATTTATGGATTTAGTAAAATTCGACAGAATTTTCAAAGATCTGCCTTTCTACCCACCTTTCTGGCCGAAGAGAAAG--AATCCTCTGTCTTAACCAAGGTACTTAACATATTTC-AGTTACCAATTTACATAGAGTAT-AATGGTAATTTTACTTTGTACATCAGTAAATACGTTAATACATGCAGTATGACAAGATTTTGAAAATTATGTAAAATATTAAGGTAAAAATTATTTAATTTTTTTGAAATTATTGAGTTTAGCTTGAGCATTAAACTTTCAAGGTTTTAAGAAATGTTGGTAACAATTTTGACTCTTACCACTGAACTCCAAATAAATGTACCAAAGCCACTTAATGAAATGTTGCTATT-AATATATAACATGTTTTCCCTTGAGGGCTTAACAACTTGAGTG---CTTTTTTCC-AAAAAGCACATTTGTAAAAATAGTAAACAATGTTCATGAATTATTTGATGACAGTAAGTTTGTGTGATGA-AGCAGAAATCTGAAATTTATTGCATTACGTTTGTTATTGTCACTTGTCCCTTGGTTTAAAGTGGCACTGAATTACATTTTTCTTTTGTTTTAGTTAAAGTGCTATTATAATCCACATTTCAAACGTGGCTGTCCCCAACTTTTAGTAAGAGTGAAAAGAAGAATTGATGTTAAAAATGCTTCACTTACACCTACTTTATTCCATGAAGATTTCAACCAGAAGCATTTTAGAGCAGGGGCTAACATGGAGAATCATAATCCTGCCTTAGCTGCCGAAGTTAGTGAAGAAAGTTTATTTGCAACCTCTACAAATTTAAATATGTCTCTAACAAGGGAATCTTCTGTCGGAAAGATAATTGCTAGTTCATCTGACCCAATTATAAGTGGTTTCCTTCCTCCTTCACGTTCAACCTCAATTGGACCATCAGAGCAAAGTGCAACAGATCAACGTGCCATTTTAAATCAATTGAGCACTATTCATATGCACTCTCATAGCACATACATGCAAGCAAGGGGCCGCATTGTGAATTTTATTACAACCACAACTTCTCAATACCACATAATATCTCCCTTTCAAAACTGTTTTTTGGGGCTGACACTAGAATCACCTGC-TGTTCCAACAAGATATCCTGTGGTATCAGTCAATCAGGCTCCACATCCTAACCTGCTACCAGCAGGCAACCGGTGGTTGCAAATGTCTACGATAGCTGATATATCATCTAGCCCTCTTTCCAGGCCAGCT----------------------------------------------------------------------------------------------------------------------------------------------------------------------------------------------------------------------------------------------------------------------------------------------------------------------------------------------------------------------------------------
		</sequence>
		<sequence>
			<taxon idref="PM1014-Acopy"/>
			--------------------------------------------------------------------------------------------------------------------------------------------------------------------------------------------------CACATTCTCTGGGGACTCAGACTTAAGGTCAATGATTGAAGAAAATGCTTTTCAGGTTTTGTCGCAAGGATTCTTGTTAAAAAGGCCATGTTACACAGTTTGTGTCTCTGAGCCAGATAAAGATAATGA--TTTTTTTTCTCTGACCTTTCCCAGGAAACTTTGGAAAATAGTTGAAAGTGACCAATTCAAGTCTGTTTCATGGGATGAGAATGGAACTTGCATAATGATTAATGAAGAACTCTTCAAGAAAGAAATTTTGGAAAGAAAGCATCC-TTACAGAATATTTCAAACGGACAGTATCAGAAGCTTTGTTCGACAGCTCAACATTTATGGATTTAGTAAAATTCGACAGAATTTTCAAAGATCTGCCTT-------------------------------------------------------------------------------------------------------------------------------------------------------------------------------------------------------------------------------------------------------------------------------------------------------------------------------------------------------------------------------------------------------------------------------------------------------------------------------------------------------------------------------------------------------------------------------------------------------------------TAAGAGTGAAAAGAAGAATTGATGTTAAAAATGCTTCACTTACACCTACTTTATTCCATGAAGATTTCAACCAGAAGCATTTTAGAGCAGGGGCTAACATGGAGAATCATAATCCTGCCTTAGCTGCCGAAGTTAGTGAAGAAAGTTTATTTGCAACCTCTACAAATTTAAATATGTCTCTAACAAGGGAATCTTCTGTCGGAAAGATAATTGCTAGTTCATCTGACCCAATTATAAGTGGTTTCCTTCCTCCTTCACGTTCAACCTCAATTGGACCATCAGAGCAAAGTGCAACAGATCAACGTGCCATTTTAAATCAATTGAGCACTATTCATATGCACTCTCATAGCACATACATGCAAGCAAGGGGCCGCATTGTGAATTTTATTACAACCACAACTTCTCAATACCACATAATATCTCCCTTTCAAAACTGTTTTTTGGGGCTGACACTAGAATCACCTGC-TGTTCCAACAAGATATCCTGTGGTATCCGTCAATCAGGCTCCACATCCTAACCTGCTACCAGCAGGCAACCAGTGGTTGCAAATGTCTACGATAGCTGATATATCATCTAGCCCTCTTTCCAGGCCAGCT----------------------------------------------------------------------------------------------------------------------------------------------------------------------------------------------------------------------------------------------------------------------------------------------------------------------------------------------------------------------------------------
		</sequence>
		<sequence>
			<taxon idref="Panubis-Acopy"/>
			-------------------------------------------------------------------------------------------------------------------------------------------------------------------------------------------GTGAACACACATTTCCTGAGGACTCAGACTTGAGGTCAATGATTGAAGAAAATGCTTTTCAGGTTTTGTCAMAAGGATCCTCTTTAAAAAGACCAYGTTACACARCTTGTGACTCTGAGCCAGATAAAGATAATGG--TTTTTTTTCTCTGACCTTTCCCAGGAAACTTTGGAAAATAGTTGAAAGTGACCAATTCAAGTCTATTTCATGGGATGAGAATGGAACTTGCATAATGATTAATGAAGAACTCTTCAAGAAAGAAATTTTGGAAAGAAAGGCTCC-TTACAGAATATTTCAAACTGACAATATCAAAAGTTTTATTCGACAGCTCAATCTTTATGGATTTAGTAAAATTCAACAGAATTTTCAAAGATCTGCCTT--------------------------------------------------------------------------------------------------------------------------------------------------------------------------------------------------------------------------------------------------------------------------------------------------------------------------------------------------------------------------------------------------------------------------------------------------------------------------------------------------------------------------------------------------------------------------------------------------------------------------------------------------------------------------------------------------------------------------------------------------------------------------------------------------------------------------------------------------------------------------------------------------------------------------------------------------------------------------------------------------------------------------------------------------------------------------------------------------------------------------------------------------------------------------------------------------------------------------------------------------------------------------------------------------------------------------------------------------------------------------------------------------------------------------------------------------------------------------------------------------------------------------------------------------------------------------------------------------------------------------------
		</sequence>
		<sequence>
			<taxon idref="Mfascicularis242--F/R2"/>
			------------------------------------------------------------------------------------------------------------------------------------------------------------------------------------------------------------------------------------------------------------------------------------------------------------------------------------------------------------------------------------------------------------------------------------------------------------------------------------------------------------------------------------------------------------------------------------------------------------------------------------------------------------------------------------------------------------------------------------------------------------------------------------------------------------------------------------------------------------------------------------------------------------------------------------------------------------------------------------------------------------------------------------------------------------------------------------------------------------------------------------------------------------------------------------------------------------TAAGAGTGAAAAGAAGAATTGATGTTAAAAATGCTTCACTTACACCTACTTTATTCCATGAAGATTTCAACCAGAAGCATTTTAGAGCAGGGGCTAACATGGAGAATCATAATCCTGCCTTAGCTGCCGAAGTTAGTGAAGAAAGTTTATTTGCAACCTCTACAAATTTAAATATGTCTCTAACAAGGGAATCTTCTGTCGGAAAGATAATTGCTAGTTCATCTGACCCAATTATAAGTGGTTTCCTTCCTCCTTCACGTTCAACCTCAATTGGACCATCAGAGCAAAGTGCAACAGATCAACGTGCCATTTTAAATCAATTGAGCACTATTCATATGCACTCTCATAGCACATACATGCAAGCAAGGGGCCGCATTGTGAATTTTATTACAACCACAACTTCTCAATACCACATAATATCTCCCTTTCAAAACTGTTTTTTGGGGCTGACACTAGAATCACCTGC-TGTTCCAACAAGATATCCTGTGGTATCAGTCAATCAGGCTCCACATCCTAACCTGCTACCAGCAGGCAACCGGTGGTTGCAAATGTCTACGATAGCTGATATATCATCTAGCCCTCTTTCCAGGCCAGCT----------------------------------------------------------------------------------------------------------------------------------------------------------------------------------------------------------------------------------------------------------------------------------------------------------------------------------------------------------------------------------------
		</sequence>
		<sequence>
			<taxon idref="Marctoids143--F/R2"/>
			------------------------------------------------------------------------------------------------------------------------------------------------------------------------------------------------------------------------------------------------------------------------------------------------------------------------------------------------------------------------------------------------------------------------------------------------------------------------------------------------------------------------------------------------------------------------------------------------------------------------------------------------------------------------------------------------------------------------------------------------------------------------------------------------------------------------------------------------------------------------------------------------------------------------------------------------------------------------------------------------------------------------------------------------------------------------------------------------------------------------------------------------------------------------------------------------------------TAAGAGTGAAAAGAAGAATTGATGTTAAAAATGCTTCACTTACACCTACTTTATTCCATGAAGATTTCAACCAGAAGCATTTTAGAGCAGGGGCTAACATGGAGAATCATAATCCTGCCTTAGCTGCCGAAGTTAGTGAAGAAAGTTTATTTGCAACCTCTACAAATTTAAATATGTCTCTAACAAGGGAATCTTCTGTCGGAAAGATAATTGCTAGTTCATCTGACCCAATTATAAGTGGTTTCCTTCCTCCTTCACGTTCAACCTCAATTGGACCATCAGAGCAAAGTGCAACAGATCAACGTGCCATTTTAAATCAATTGAGCACTATTCATATGCACTCTCATAGCACATACATGCAAGCAAGGGGCCGCATTGTGAATTTTATTAAAACCACAACTTCTCAATACCACATAATATCTCCCTTTCAAAACTGTTTTTTGGGGCTGACACTAGAATCACCTGC-TGTTCCAACAAGATATCCTGTGGTATCAGTCAATCAGGCTCCACATCCTAACCTGCTACCAGCAGGCAACCGGTGGTTGCAAATGTCTACGATAGCTGATATATCATCTAGCCCTCTTTCCAGGCCAGCT----------------------------------------------------------------------------------------------------------------------------------------------------------------------------------------------------------------------------------------------------------------------------------------------------------------------------------------------------------------------------------------
		</sequence>
		<sequence>
			<taxon idref="P001--F/R2"/>
			------------------------------------------------------------------------------------------------------------------------------------------------------------------------------------------------------------------------------------------------------------------------------------------------------------------------------------------------------------------------------------------------------------------------------------------------------------------------------------------------------------------------------------------------------------------------------------------------------------------------------------------------------------------------------------------------------------------------------------------------------------------------------------------------------------------------------------------------------------------------------------------------------------------------------------------------------------------------------------------------------------------------------------------------------------------------------------------------------------------------------------------------------------------------------------------------------------TAAGAGTGAAAAGAAGAATTGATGTTAAAAATGCTTCACTTACACCTACTTTATTCCATGAAGATTTCAACCAGAAGCATTTTAGAGCAGGGGCTAACATGGAGAATCATAATCCTGCCTTAGCTGCCGAAGTTAGTGAAGAAAGTTTATTTGCAACCTCTACAAATTTAAATATGTCTCTAACAAGGGAATCTTCTGTCGGAAAGATAATTGCTAGTTCATCTGACCCAATTATAAGTGGTTTCCTTCCTCCTTCACGTTCAACCTCAATTGGACCATCAGAGCAAAGTGCAACAGATCAACGTGCCATTTTAAATCAATTGAGCACTATTCATATGCACTCTCATAGCACATACATGCAAGCAAGGGGCCGCATTGTGAATTTTATTACAACCACAACTTCTCAATACCACATAATATCTCCCTTTCAAAACTGTTTTTTGGGGCTGACACTAGAATCACCTGC-TGTTCCAACAAGATATCCTGTGGTATCAGTCAATCAGGCTCCACATCCTAACCTGCTACCAGCAGGCAACCGGTGGTTGCAAATGTCTACGATAGCTGATATATCATCTAGCCCTCTTTCCAGGCCAGCT----------------------------------------------------------------------------------------------------------------------------------------------------------------------------------------------------------------------------------------------------------------------------------------------------------------------------------------------------------------------------------------
		</sequence>
		<sequence>
			<taxon idref="PM616--F/R2"/>
			------------------------------------------------------------------------------------------------------------------------------------------------------------------------------------------------------------------------------------------------------------------------------------------------------------------------------------------------------------------------------------------------------------------------------------------------------------------------------------------------------------------------------------------------------------------------------------------------------------------------------------------------------------------------------------------------------------------------------------------------------------------------------------------------------------------------------------------------------------------------------------------------------------------------------------------------------------------------------------------------------------------------------------------------------------------------------------------------------------------------------------------------------------------------------------------------------------TAAGAGTGAAAAGAAGAATTGATGTTAAAAATGCTTCACTTACACCTACTTTATTCCATGAAGATTTCAACCAGAAGCATTTTAGAGCAGGGGCTAACATGGAGAATCATAATCCTGCCTTAGCTGCCGAAGTTAGTGAAGAAAGTTTATTTGCAACCTCTACAAATTTAAATATGTCTCTAACAAGGGAATCTTCTGTCGGAAAGATAATTGCTAGTTCATCTGACCCAATTATAAGTGGTTTCCTTCCTCCTTCACGTTCAACCTCAATTGGACCATCAGAGCAAAGTGCAACAGATCAACGTGCCATTTTAAATCAATTGAGCACTATTCATATGCACTCTCATAGCACATACATGCAAGCAAGGGGCCGCATTGTGAATTTTATTACAACCACAACTTCTCAATACCACATAATATCTCCCTTTCAAAACTGTTTTTTGGGGCTGACACTAGAATCACCTGC-TGTTCCAACAAGATATCCTGTGGTATCAGTCAATCAGGCTCCACATCCTAACCTGCTACCAGCAGGCAACCGGTGGTTGCAAATGTCTACGATAGCTGATATATCATCTAGCCCTCTTTCCAGGCCAGCT----------------------------------------------------------------------------------------------------------------------------------------------------------------------------------------------------------------------------------------------------------------------------------------------------------------------------------------------------------------------------------------
		</sequence>
		<sequence>
			<taxon idref="PM545-Bcopy"/>
			-------------------------------------------------------------------------------------------------------------------------------------------------------------------------------------------GTGAACACACATTTCCTGAGGACTCAGACTTGAGGTCAATGATTGAAGAAAATGCTTTTCAAGTTTTGTCACAAGGATCCTCTTTAAAAAGACCACGTTACACAGCTTGTGACTCTGAGCCAGATAAAGATAATGG--TTTTTTTTCTCTGACCTTTCCCAGGAAACTTTGGAAAATAGTTGAAAGTGACCAATTCAAGTCTATTTCATGGGATGAGAATGGAACTTGCATAATGATTAATGAAGAACTCTTCAAGAAAGAAATTTTGGAAAGAAAGGCTCC-TTACAGAATATTTCAAACTGACAGTATCAAAAGTTTTATTCGACAGCTCAATCTTTATGGATTTAGTAAAATTCAACAGAATTTTCAAAGATCTGCCTTTGTAGCCACCTTTCTGGCAGAAGAGAAAG--AATCCTTCGTCTTAAGCAAGGTA-TTAACACATTTC-AATTACCACTTTATGTAGAGTAT-ATATATAATTTTACTTTGTACATCAGTAAATACGTTAATACAGGAAGCAATACCAGATTTTGAAAATTATATAAAATATTAAGGTAAAAATTATTTAATTTTTT-GAAATTATTGAGTTCAGCTTGAGCATTAACCTTTCGGAGTTTTAACAAATTTTGCTAATAACTTTGAATCTTACCAATGAACTCCAAATAAATGTACCAAAGTCACCTAATGCAATGTTACTATT-AATATATAACATGTTTTCAGTTGAAGGCTTAACAATTTGAGTG---CTTTTTTCCCAAGAAGCACATTCTTAAAAATAGTAAACAATGTTTGTGAATTATTTTATGACATTAAGTTTCTGTGATGA-AACTGAAATCTGCAATTTATTGTGTTATGTTTGTTATTGTCACTTGTCTCTTGGTTTAAAATGACAC----TTACGTTTTTCTTTGGTTTTAGTTAAAGTTCTATTATAATCCACATTTCAAACGTGGCTGTCCCCAACTTTTAGTAAGAGTGAAAAGAAGAATTGGTGTTAAAAATACTTCACTTATATCCACTTTATTCAATGAAGATTTCAACAGGAAGCATTTTAGAGCAGGGGCTAACATGGACAATCATAATTCTGCCTTAGCTGCTAAAGCTAGTGAAGAAAGTTTATTTTCGACCTCTAAAAATTTAAATATGCCTCTAACAAGGGAATCTTCAGTCAGACAGATGACTGCTAATTCATCTGGCCCAATTAGAAGTGGTTTCCCTCATCCTTCACCTACAACCTCAGTTGGACCATCAGATGAAATTGCAACAAATCAACATTCTATTTTAAATCAGTTGACCACTATTCATATGCACTCTTATAGCACCTATATGCAAGCAAGGGGCCATATTGTGAATTTTATTACAACCACAACTTCTCATTACCACATCATATCTCCCTTACAAAACCGTTATTTGAGGCTGCTAGTGGAACCATCTGC-TATTCCAAGAAGATGTCATGTGGTGTCAGTCAATGAGGCTCCATATCCTAACCTGCTACCAGCAGGCAACCCATGGTTGCAAATGCCTGTGAGAGCTGATACATTAACTGCCCCTCGTTCCAGGCCAGCT----------------------------------------------------------------------------------------------------------------------------------------------------------------------------------------------------------------------------------------------------------------------------------------------------------------------------------------------------------------------------------------
		</sequence>
		<sequence>
			<taxon idref="PM561-Bcopy"/>
			-------------------------------------------------------------------------------------------------------------------------------------------------------------------------------------------GTGAACACACATTTCCTGAGGACTCAGACTTGAGGTCAATGATTGAAGAAAATGCTTTTCAGGTTTTGTCACAAGGATCCTCTTTAAAAAGACCACGTTACACAGCTTGTGACTCTGAGCCAGATAAAGATAATGG--TTTTTTTTCTCTGACCTTTCCCAGGAAACTTTGGAAAATAGTTGAAAGTGACCAATTCAAGTCTATTTCATGGGATGAGAATGGAACTTGCATAATGATTAATGAAGAACTCTTCAAGAAAGAAATTTTGGAAAGAAAGGCTCC-TTACAGAATATTTCAAACTGACAGTATCAAAAGTTTTATTCGACAGCTCAATCTTTATGGATTTAGTAAAATTCAACAGAATTTTCAAAGATCTGCCTTTGTAGCCACCTTTCTGGCAGAAGAGAAAG--AATCCTTCGTCTTAAGCAAGGTA-TTAACACATTTC-AATTACCACTTTATGTAGAGTAT-ATATATAATTTTACTTTGTACATCAGTAAATACGTTAATACAGGAAGCAATACCAGATTTTGAAAATTATATAAAATATTAAGGTAAAAATTATTTAATTTTTT-GAAATTATTGAGTTCAGCTTGAGCATTAACCTTTCGGAGTTTTAACAAATTTTGCTAATAACTTTGAATCTTACCAATGAACTCCAAATAAATGTACCAAAGTCACCTAATGCAATGTTACTATT-AATATATAACATGTTTTCAGTTGAAGGCTTAACAATTTGAGTG---CTTTTTTCCCAAGAAGCACATTCTTAAAAATAGTAAACAATGTTTGTGAATTATTTTATGACATTAAGTTTCTGTGATGA-AACTGAAATCTGCAATTTATTGTGTTATGTTTGTTATTGTCACTTGTCTCTTGGTTTAAAATGACAC----TTACGTTTTTCTTTGGTTTTAGTTAAAGTTCTATTATAATCCACATTTCAAACGTGGCTGTCCCCAACTTTTAGTAAGAGTGAAAAGAAGAATTGGTGTTAAAAATACTTCACTTATATCCACTTTATTCAATGAAGATTTCAACAGGAAGCATTTTAGAGCAGGGGCTAACATGGACAATCATAATTCTGCCTTAGCTGCTAAAGCTAGTGAAGAAAGTTTATTTTCAACCTCTAAAAATTTAAATATGCCTCTAACAAGGGAATCTTCAGTCAGACAGATGACTGCTAATTCATCTGGCCCAATTAGAAGTGGTTTCCCTCATCCTTCACCTACAACCTCAGTTGGACCATCAGATGAAATTGCAACAAATCAACATTCTATTTTAAATCAGTTGACCACTATTCATATGCACTCTTATAGCACCTATATGCAAGCAAGGGGCCATATTGTGAATTTTATTACAACCACAACTTCTCATTACCACATCATATCTCCCTTGCAAAACCGTTATTTGAGGCTGCTAGTGGAACCATCTGC-TATTCCAAGAAGATGTCATGTGGTGTCAGTCAATGAGGCTCCATATCCTAACCTGCTACCAGCAGGCAACCCATGGTTGCAAATGCCTGTGAGAGCTGATACATTAACTGCCCCTCGTTCCAGGCCAGCT----------------------------------------------------------------------------------------------------------------------------------------------------------------------------------------------------------------------------------------------------------------------------------------------------------------------------------------------------------------------------------------
		</sequence>
		<sequence>
			<taxon idref="PM582-Bcopy"/>
			-------------------------------------------------------------------------------------------------------------------------------------------------------------------------------------------GTGAACACACATTTCCTGAGGACTCAGACTTGAGGTCAATGATTGAAGAAAATGCTTTTCAGGTTTTGTCACAAGGATCCTCTTTAAAAAGACCACGTTACACAGCTTGTGACTCTGAGCCAGATAAAGATAATGG--TTTTTTTTCTCTGACCTTTCCCAGGAAACTTTGGAAAATAGTTGAAAGTGACCAATTCAAGTCTATTTCATGGGATGAGAATGGAACTTGCATAATGATTAATGAAGAACTCTTCAAGAAAGAAATTTTGGAAAGAAAGGCTCC-TTACAGAATATTTCAAACTGACAGTATCAAAAGTTTTATTCGACAGCTCAATCTTTATGGATTTAGTAAAATTCAACAGAATTTTCAAAGATCTGCCTTTGTAGCCACCTTTCTGGCAGAAGAGAAAG--AATCCTTCGTCTTAAGCAAGGTA-TTAACACATTTC-AATTACCACTTTATGTAGAGTAT-ATATATAATTTTACTTTGTACATCAGTAAATACGTTAATACAGGAAGCAATACCAGATTTTGAAAATTATATAAAATATTAAGGTAAAAATTATTTAATTTTTT-GAAATTATTGAGTTCAGCTTGAGCATTAACCTTTCGGAGTTTTAACAAATTTTGCTAATAACTTTGAATCTTACCAATGAACTCCAAATAAATGTACCAAAGTCACCTAATGCAATGTTACTATT-AATATATAACATGTTTTCAGTTGAAGGCTTAACAATTTGAGTG---CTTTTTTCCCAAGAAGCACATTCTTAAAAATAGTAAACAATGTTTGTGAATTATTTTATGACATTAAGTTTCTGTGATGARAACTGAAATCTGCAATTTATTGTGTTATGTTTGTTATTGTCACTTGTCTCTTGGTTTAAAATGACAC----TTACGTTTTTCTTTGGTTTTAGTTAAAGTTCTATTATAATCCACATTTCAAACGTGGCTGTCCCCAACTTTTAGTAAGAGTGAAAAGAAGAATTGGTGTTAAAAATACTTCACTTATATCCACTTTATTCAATGAAGATTTCAACAGGAAGCATTTTAGAGCAGGGGCTAACATGGACAATCATAATTCTGCCTTAGCTGCTAAAGCTAGTGAAGAAAGTTTATTTTCAACCTCTAAAAATTTAAATATGCCTCTAACAAGGGAATCTTCAGTCAGACAGATGACTGCTAATTCATCTGGCCCAATTAGAAGTGGTTTCCCTCATCCTTCACCTACAACCTCAGTTGGACCATCAGATGAAATTGCAACAAATCAACATTCTATTTTAAATCAGTTGACCACTATTCATATGCACTCTTATAGCACCTATATGCAAGCAAGGGGCCATATTGTGAATTTTATTACAACCACAACTTCTCATTACCACATCATATCTCCCTTGCAAAACCGTTATTTGAGGCTGCTAGTGGAACCATCTGC-TATTCCAAGAAGATGTCATGTGGTGTCAGTCAATGAGGCTCCATATCCTAACCTGCTACCAGCAGGCAACCCATGGTTGCAAATGCCTGTGAGAGCTGATACATTAACTGCCCCTCGTTCCAGGCCAGCT----------------------------------------------------------------------------------------------------------------------------------------------------------------------------------------------------------------------------------------------------------------------------------------------------------------------------------------------------------------------------------------
		</sequence>
		<sequence>
			<taxon idref="PM604-Bcopy"/>
			-------------------------------------------------------------------------------------------------------------------------------------------------------------------------------------------GTGAACACACATTTCCTGAGGACTCAGACTTGAGGTCAATGATTGAAGAAAATGCTTTTCAGGTTTTGTCACAAGGATCCTCTTTAAAAAGACCACGTTACACAGCTTGTGACTCTGAGCCAGATAAAGATAATGG--TTTTTTTTCTCTGACCTTTCCCAGGAAACTTTGGAAAATAGTTGAAAGTGACCAATTCAAGTCTATTTCATGGGATGAGAATGGAACTTGCATAATGATTAATGAAGAACTCTTCAAGAAAGAAATTTTGGAAAGAAAGGCTCC-TTACAGAATATTTCAAACTGACAGTATCAAAAGTTTTATTCGACAGCTCAATCTTTATGGATTTAGTAAAATTCAACAGAATTTTCAAAGATCTGCCTTTGTAGCCACCTTTCTGGCAGAAGAGAAAG--AATCCTTCGTCTTAAGCAAGGTA-TTAACACATTTC-AATTACCACTTTATGTAGAGTAT-ATATATAATTTTACTTTGTACATCAGTAAATACGTTAATACAGGAAGCAATACCAGATTTTGAAAATTATATAAAATATTAAGGTAAAAATTATTTAATTTTTT-GAAATTATTGAGTTCAGCTTGAGCATTAACCTTTCGGAGTTTTAACAAATTTTGCTAATAACTTTGAATCTTACCAATGAACTCCAAATAAATGTACCAAAGTCACCTAATGCAATGTTACTATT-AATATATAACATGTTTTCAGTTGAAGGCTTAACAATTTGAGTG---CTTTTTTCCCAAGAAGCACATTCTTAAAAATAGTAAACAATGTTTGTGAATTATTTTATGACATTAAGTTTCTGTGATGA-AACTGAAATCTGCAATTTATTGTGTTATGTTTGTTATTGTCACTTGTCTCTTGGTTTAAAATGACAC----TTACGTTTTTCTTTGGTTTTAGTTAAAGTTCTATTATAATCCACATTTCAAACGTGGCTGTCCCCAACTTTTAGTAAGAGTGAAAAGAAGAATTGGTGTTAAAAATACTTCACTTATATCCACTTTATTCAATGAAGATTTCAACAGGAAGCATTTTAGAGCAGGGGCTAACATGGACAATCATAATTCTGCCTTAGCTGCTAAAGCTAGTGAAGAAAGTTTATTTTCAACCTCTAAAAATTTAAATATGCCTCTAACAAGGGAATCTTCAGTCAGACAGATGACTGCTAATTCATCTGGCCCAATTAGAAGTGGTTTCCCTCATCCTTCACCTACAACCTCAGTTGGACCATCAGATGAAATTGCAACAAATCAACATTCTATTTTAAATCAGTTGACCACTATTCATATGCACTCTTATAGCACCTATATGCAAGCAAGGGGCCATATTGTGAATTTTATTACAACCACAACTTCTCATTACCACATCATATCTCCCTTACAAAACCGTTATTTGAGGCTGCTAGTGGAACCATCTGC-TATTCCAAGAAGATGTCATGTGGTGTCAGTCAATGAGGCTCCATATCCTAACCTGCTACCAGCAGGCAACCCATGGTTGCAAATGCCTGTGAGAGCTGATACATTAACTGCCCCTCGTTCCAGGCCAGCT----------------------------------------------------------------------------------------------------------------------------------------------------------------------------------------------------------------------------------------------------------------------------------------------------------------------------------------------------------------------------------------
		</sequence>
		<sequence>
			<taxon idref="PM638-Bcopy"/>
			-------------------------------------------------------------------------------------------------------------------------------------------------------------------------------------------GTGAACACACATTTCCTGAGGACTCAGACTTGAGGTCAATGATTGAAGAAAATGCTTTTCAGGTTTTGTCACAAGGATCCTCTTTAAAAAGACCACGTTACACAGCTTGTGACTCTGAGCCAGATAAAGATAATGG--TTTTTTTTCTCTGACCTTTCCCAGGAAACTTTGGAAAATAGTTGAAAGTGACCAATTCAAGTCTATTTCATGGGATGAGAATGGAACTTGCATAATGATTAATGAAGAACTCTTCAAGAAAGAAATTTTGGAAAGAAAGGCTCC-TTACAGAATATTTCAAACTGACAGTATCAAAAGTTTTATTCGACAGCTCAATCTTTATGGATTTAGTAAAATTCAACAGAATTTTCAAAGATCTGCCTTTGTAGCCACCTTTCTGGCAGAAGAGAAAG--AATCCTTCGTCTTAAGCAAGGTA-TTAACACATTTC-AATTACCACTTTATGTAGAGTAT-ATATATAATTTTACTTTGTACATCAGTAAATACGTTAATACAGGAAGCAATACCAGATTTTGAAAATTATATAAAATATTAAGGTAAAAATTATTTAATTTTTT-GAAATTATTGAGTTCAGCTTGAGCATTAACCTTTCGGAGTTTTAACAAATTTTGCTAATAACTTTGAATCTTACCAATGAACTCCAAATAAATGTACCAAAGTCACCTAATGCAATGTTACTATT-AATATATAACATGTTTTAAGTTGAAGGCTTAACAACTTGAGTG---CTTTTTTCCCAAGAAGCACATTCTTAAAAATAGTAAACAATGTTTGTGAATTATTTTATGACATTAAGTTTCTGTGATGA-AACTGAAATCTGCAATTTATTGTGTTATGTTTGTTATTGTCACTTGTCTCTTGGTTTAAAATGACAC----TTACGTTTTTCTTTGGTTTTAGTTAAAGTTCTATTATAATCCACATTTCAAACGTGGCTGTCCCCAACTTTTAGTAAGAGTGAAAAGAAGAATTGGTGTTAAAAATACTTCACTTATATCCACTTTATTCAATGAAGATTTCAACAGGAAGCATTTTAGAGCAGGGGCTAACATGGACAATCATAATTCTGCCTTAGCTGCTAAAGCTAGTGAAGAATGTTTATTTTCGACCTCTAAAAATTTAAATATGCCTCTAACAAGGGAATCTTCAGTTAGACAGATGACTGCTAATTCATCTGGCCCAATTAGAAGTGGTTTCCCTCATCCTTCACCTACAACCTCAGTTGGACCATCAGACGAAATTGCAACAAATCAACATTCTATTTTAAATCAGTTGACCACTATTCATATGCACTCTTATAGCACCTATATGCAAGCAAGGGGCCATATTGTGAATTTTATTACAACCACAACTTCTCATTACCACATCATATCTCCCTTACAAAACCGTTATTTGAGGCTGCTAGTGGAACCATCTGC-TATTCCAAGAAGATGTCATGTGGTGTCAGTCAATGAGGCTCCATATCCTAACCTGCTACCAGCAGGCAACCCATGGTTGCAAATGCCTGTGAGAGCTGATACATTAACTGCCCCTCGTTCCAGGCCAGCT----------------------------------------------------------------------------------------------------------------------------------------------------------------------------------------------------------------------------------------------------------------------------------------------------------------------------------------------------------------------------------------
		</sequence>
		<sequence>
			<taxon idref="PM655-Bcopy"/>
			-------------------------------------------------------------------------------------------------------------------------------------------------------------------------------------------GTGAACACACATTTCCTGAGGACTCAGACTTGAGGTCAATGATTGAAGAAAATGCTTTTCAGGTTTTGTCACAAGGATCCTCTTTAAAAAGACCACGTTACACAGCTTGTGACTCTGAGCCAGATAAAGATAATGG--TTTTTTTTCTCTGACCTTTCCCAGGAAACTTTGGAAAATAGTTGAAAGTGACCAATTCAAGTCTATTTCATGGGATGAGAATGGAACTTGCATAATGATTAATGAAGAACTCTTCAAGAAAGAAATTTTGGAAAGAAAGGCTCC-TTACAGAATATTTCAAACTGACAGTATCAAAAGTTTTATTCGACAGCTCAACCTTTATGGATTTAGTAAAATTCAACAGAATTTTCAAAGATCTGCCTT-------------------------------------------------------------------------------------------------------------------------------------------------------------------------------------------------------------------------------------------------------------------------------------------------------------------------------------------------------------------------------------------------------------------------------------------------------------------------------------------------------------------------------------------------------------------------------------------------------------------TAAGAGTGAAAAGAAGAATTGGTGTTAAAAATACTTCACTTATATCCACTTTATTCAATGAAGATTTCAACAGGAAGCATTTTAGAGCAGGGGCTAACATGGACAATCATAATTCTGCCTTAGCTGCTAAAGCTAGTGAAGAAAGTTTATTTTCGACCTCTAAAAATTTAAATATGCCTCTAACAAGGGAATCTTCAGTCAGACAGATGACTGCTAATTCATCTGGCCCAATTAGAAGTGGTTTCCCTCATCCTTCACCTACAACCTCAGTTGGACCATCAGACGAAATTGCAACAAATCAACATTCTATTTTAAATCAGTTGACCACTATTCATATGCACTCTTATAGCACCTATATGCAAGCAAGGGGCCATATTGTGAATTTTATTACAACCACAACTTCTCATTACCACATCATATCTCCCTTACAAAACCGTTATTTGAGGCTGCTAGTGGAACCATCTGC-TATTCCAAGAAGATGTCATGTGGTGTCAGTCAATGAGGCTCCATATCCTAACCTGCTACCAGCAGGCAACCCATGGTTGCAAATGCCTGTGAGAGCTGATTCATTAACTGCCCCTCGTTCCAGGCCAGCT----------------------------------------------------------------------------------------------------------------------------------------------------------------------------------------------------------------------------------------------------------------------------------------------------------------------------------------------------------------------------------------
		</sequence>
		<sequence>
			<taxon idref="PM661-Bcopy"/>
			-------------------------------------------------------------------------------------------------------------------------------------------------------------------------------------------GTGAACACACATTTCCTGAGGACTCAGACTTGAGGTCAATGATTGAAGAAAATGCTTTTCAGGTTTTGTCACAAGGATCCTCTTTAAAAAGACCACGTTACACAGCTTGTGACTCTGAGCCAGATAAAGATAATGG--TTTTTTTTCTCTGACCTTTCCCAGGAAACTTTGGAAAATAGTTGAAAGTGACCAATTCAAGTCTATTTCATGGGATGAGAATGGAACTTGCATAATGATTAATGAAGAACTCTTCAAGAAAGAAATTTTGGAAAGAAAGGCTCC-TTACAGAATATTTCAAACTGACAGTATCAAAAGTTTTATTCGACAGCTCAATCTTTATGGATTTAGTAAAATTCAACAGAATTTTCAAAGATCTGCCTTTGTAGCCACCTTTCTGGCAGAAGAGAAAG--AATCCTTCGTCTTAAGCAAGGTA-TTAACACATTTC-AATTACCACTTTATGTAGAGTAT-ATATATAATTTTACTTTGTACATCAGTAAATACGTTAATACAGGAAGCAATACCAGATTTTGAAAATTATATAAAATATTAAGGTAAAAATTATTTAATTTTTT-GAAATTATTGAGTTCAGCTTGAGCATTAACCTTTCGGAGTTTTAACAAATTTTGCTAATAACTTTGAATCTTACCAATGAACTCCAAATAAATGTACCAAAGTCACCTAATGCAATGTTACTATT-AATATATAACATGTTTTCAGTTGAAGGCTTAACAACTTGAGTG---CTTTTTTCCCAAGAAGCACATTCTTAAAAATAGTAAACAATGTTTGTGAATTTTTTTATGACATTAAGTTTCTGTGATGA-AACTGAAATCTGCAATTTATTGTGTTATGTTTGTTATTGTCACTTGTCTCTTGGTTTAAAATGACAC----TTACGTTTTTCTTTGGTTTTAGTTAAAGTTCTATTATAATCCACATTTCAAACGTGGCTGTCCCCAACTTTTAGTAAGAGTGAAAAGAAGAATTGGTGTTAAAAATACTTCACTTATATCCACTTTATTCAATGAAGATTTCAACAGGAAGCATTTTAGAGCAGGGGCTAACATGGACAATCATAATTCTGCCTTAGCTGCTAAAGCTAGTGAAGAAAGTTTATTTTCGACCTCTAAAAATTTAAATATGCCTCTAACAAGGGAATCTTCAGTCAGACAGATGACTGCTAATTCATCTGGCCCAATTAGAAGTGGTTTCCCTCATCCTTCACCTACAACCTCAGTTGGACCATCAGACGAAATTGCAACAAATCAACATTCTATTTTAAATCAGTTGACCACTATTCATATGCACTCTTATAGCACCTATATGCAAGCAAGGGGCCATATTGTGAATTTTATTACAACCACAACTTCTCATTACCACATCATATCTCCCTTACAAAATCGTTATTTGAGGCTGCTAGTGGAACCATCTGC-TATTCCAAGAAGATGTCATGTGGTGTCAGTCAATGAGGCTCCATATCCTAACCTGCTACCAGCAGGCAACCCATGGTTGCAAATGCCTGTGAGAGCTGATACATTAACTGCCCCTCGTTCCAGGCCAGCT----------------------------------------------------------------------------------------------------------------------------------------------------------------------------------------------------------------------------------------------------------------------------------------------------------------------------------------------------------------------------------------
		</sequence>
		<sequence>
			<taxon idref="PM665-Bcopy"/>
			-------------------------------------------------------------------------------------------------------------------------------------------------------------------------------------------GTGAACACACATTTCCTGAGGACTCAGACTTGAGGTCAATGATTGAAGAAAATGCTTTTCAGGTTTTGTCACAAGGATCCTCTTTAAAAAGACCACGTTACACAGCTTGTGACTCTGAGCCAGATAAAGATAATGG--TTTTTTTTCTCTGACCTTTCCCAGGAAACTTTGGAAAATAGTTGAAAGTGACCAATTCAAGTCTATTTCATGGGATGAGAATGGAACTTGCATAATGATTAATGAAGAACTCTTCAAGAAAGAAATTTTGGAAAGAAAGGCTCC-TTACAGAATATTTCAAACTGACAGTATCAAAAGTTTTATTCGACAGCTCAATCTTTATGGATTTAGTAAAATTCAACAGAATTTTCAAAGATCTGCCTT-------------------------------------------------------------------------------------------------------------------------------------------------------------------------------------------------------------------------------------------------------------------------------------------------------------------------------------------------------------------------------------------------------------------------------------------------------------------------------------------------------------------------------------------------------------------------------------------------------------------TAAGAGTGAAAAGAAGAATTGGTGTTAAAAATACTTCACTTATATCCACTTTATTCAATGAAGATTTCAACAGGAAGCATTTTAGAGCAGGGGCTAACATGGACAATCATAATTCTGCCTTAGCTGCTAAAGCTAGTGAAGAAAGTTTATTTTCGACCTCTAAAAATTTAAATATGCCTCTAACAAGGGAATCTTCAGTCAGACAGATGACTGCTAATTCATCTGGCCCAATTAGAAGTGGTTTCCCTCATCCTTCACCTACAACCTCAGTTGGACGATCAGACGAAATTGCAACAAATCAACATTCTATTTTAAATCAGTTGACCACTATTCATATGCACTCTTATAGCACCTATATGCAAGCAAGGGGCCATATTGTGAATTTTATTACAACCACAACTTCTCATTACCACATCATATCTCCCTTACAAAACCGTTATTTGAGGCTGCTAGTGGAACCATCTGC-TATTCCAAGAAGATGTCATGTGGTGTCAGTCAATGAGGCTCCGTATCCTAACCTGCTACCAGCAGGCAACCCATGGTTGCAAACGCCTGTGAGAGCTGATACATTAACTGCCCCTCGTTCCAGGCCAGCT----------------------------------------------------------------------------------------------------------------------------------------------------------------------------------------------------------------------------------------------------------------------------------------------------------------------------------------------------------------------------------------
		</sequence>
		<sequence>
			<taxon idref="PM704-Bcopy"/>
			-------------------------------------------------------------------------------------------------------------------------------------------------------------------------------------------GTGAACACACATTTCCTGAGGACTCAGACTTGAGGTCAATGATTGAAGAAAATGCTTTTCAGGTTTTGTCACAAGGATCCTCTTTAAAAAGACCACGTTACACAGCTTGTGACTCTGAGCCAGATAAAGATAATGG--TTTTTTTTCTCTGACCTTTCCTAGGAAACTTTGGAAAATAGTTGAAAGTGACCAATTCAAGTCTATTTCATGGGATGAGAATGGAACTTGCATAATGATTAATGAAGAACTCTTCAAGAAAGAAATTTTGGAAAGAAAGGCTCC-TTACAGAATATTTCAAACTGATAGTATCAAAAGTTTTATTCGACAGCTCAATCTTTATGGATTTAGTAAAATTCAACAGAATTTTCAAAGATCTGCCTTTGTAGCCACCTTTCTGGCAGAAGAGAAAG--AATCCTTCGTCTTAAGCAAGGTA-TTAACACATTTC-AATTACCACTTTATGTAGAGTAT-ATATATAATTTTACTTTGTACATCAGTAAATACGTTAATACAGGAAGCAATACCAGATTTTGAAAATTATATAAAATATTAAGGTAAAAATTATTTAATTTTTT-GAAATTATTGAGTTCAGCTTGAGCATTAACCTTTCGGAGTTTTAACAAATTTTGCTAATAACTTTGAATCTTACCAATGAACTCCAAATAAATGTAACAAAGTCACCTAATGCAATGTTACTATT-AATATATAACATGTTTTCAGTTGAAGGCTTAACAACTTGAGTG---CTTTTTTCCCAAGAAGCACATTCTTAAAAATAGTAAACAATGTTTGTGAATTATTTTATGACATTAAGTTTCTGTGATGA-AACTGAAATCTGCAATTTATTGTGTTATGTTTGTTATTGTCACTTGTCTCTTGGTTTAAAATGACAC----TTACGTTTTTCTTTGGTTTTAGTTAAAGTTCTATTATAATCCACATTTCAAACGTGGCTGTCCCCAACTTTTAGTAAGAGTGAAAAGAAGAATTGGTGTTAAAAATACTTCACTTATATCCACTTTATTCAATGAAGATTTCAACAGGAAGCATTTTAGAGCAGGGGCTAACATGGACAATCATAATTCTGCCTTAGCTGCTAAAGCTAGTGAAGAAAGTTTATTTTCGACCTCTAAAAATTTAAATATGCCTCTAACAAGGGAATCTTCAGTCAGACAGATGACTGCTAATTCATCTGGCCCAATTAGAAGTGGTTTCCCTCATCCTTCACCTACAACCTCAGTTGGACCATCAGACGAAATTGCAACAAATCAACATTCTATTTTAAATCAGTTGACCACTATTCATATGCACTCTTATAGCACCTATATGCAAGCAAGGGGCCATATTGTGAATTTTATTACAACCACAACTTCTCATTACCACATCATATCTCCCTTACAAAACCGTTATTTGAGGCTGCTAGTGGAACCATCTGC-TATTCCAAGAAGATGTCATGTGGTGTCAGTCAATGAGGCTCCATATCCTAACCTGCTACCAGCAGGCAACCCATGGTTGCAAATGCCTGTGAGAGCTGATACATTAACTGCCCCTCGTTCCAGGCCAGCT----------------------------------------------------------------------------------------------------------------------------------------------------------------------------------------------------------------------------------------------------------------------------------------------------------------------------------------------------------------------------------------
		</sequence>
		<sequence>
			<taxon idref="PM1014-Bcopy"/>
			-------------------------------------------------------------------------------------------------------------------------------------------------------------------------------------------GTGAACACACATTTCCTGAGGACTCAGACTTGAGGTCAATGATTGAAGAAAATGCTTTTCAGGTTTTGTCACAAGGATCCTCTTTAAAAAGACCACGTTACACAGCTTGTGACTCTGAGCCAGATAAAGATAATGG--TTTTTTTTCTCTGACCTTTCCCAGGAAACTTTGGAAAATAGTTGAAAGTGACCAATTCAAGTCTATTTCATGGGATGAGAATGGAACTTGCATAATGATTAATGAAGAACTCTTCAAGAAAGAAATTTTGGAAAGAAAGGCTCC-TTACAGAATATTTCAAACTGACAGTATCAAAAGCTTTATTCGACAGCTCAATCTTTATGGATTTAGTAAAATTCAACAGAATTTTCAAAGATCTGCCTT-------------------------------------------------------------------------------------------------------------------------------------------------------------------------------------------------------------------------------------------------------------------------------------------------------------------------------------------------------------------------------------------------------------------------------------------------------------------------------------------------------------------------------------------------------------------------------------------------------------------TAAGAGTGAAAAGAAGAATTGGTGTTAAAAATACTTCACTTATATCCACTTTATTCAATGAAGATTTCAACAGGAAGCATTTTAGAGCAGGGGCTAACATGGACAATCATAATTCTGCCTTAGCTGCTAAAGCTAGTGAAGAAAGTTTATTTTCGACCTCTAAAAATTTAAATATGCCTCTAACAAGGGAATCTTCAGTTAGACAGATGACTGCTAATTCATCTGGCCCAATTAGAAGTGGTTTCCCTCATCCTTCACCTACAACCTCAGTTGGACCATCAGACGAAATTGCAACAAATCAACATTCTATTTTAAATCAGTTGACCACTATTCATATGCACTCTTATAGCACCTATATGCAAGCAAGGGGCCATATTGTGAATTTTATTACAACCACAACTTCTCATTACCACATCATATCTCCCTTACAAAACCGTTATTTGAGGCTGCTAGTGGAACCATCTGC-TATTCCAAGAAGATGTCATGTGGTGTCAGTCAATGAGGCTCCATATCCTAACCTGCTACCAGCAGGCAACCCATGGTTGCAAATGCCTGTGAGAGCTGATACATTAACTGCCCCTCGTTCCAGGCCAGCT----------------------------------------------------------------------------------------------------------------------------------------------------------------------------------------------------------------------------------------------------------------------------------------------------------------------------------------------------------------------------------------
		</sequence>
		<sequence>
			<taxon idref="Msphinx-Bcopy"/>
			-------------------------------------------------------------------------------------------------------------------------------------------------------------------------------------------GTGAACACACATTTCCTGAGGACTCAGACTTGAGGTCAATGATTGAAGAAAATGCTTTTCAGGTTTTGTCACAAGGATCATCTTTAAAAAGACCACGTTACACAGCTTGTGACTCTGAGCCAGATAAAGATAATGG--GTTTTTTTCTCTGACCTTTCCCAGGAAACTTTGGAAAATAGTTGAAAGTGACCAATTCAAGTCTATTTCATGGGATGAGAATGGAACTTGCATAATGATTAATGAAGAACTCTTCAAGAAAGAAATTTTGGAAAGAAAGGCTCC-TTACAGAATATTTAAAACTGACAGTATCAAAAGTTTTATTCGACAGCTCAATCTTTATGGATTTAGTAAAATTCAACAGAATTTTCAAAGATCTGCCTTTGTAGCCACCTTTCTGGCAGAAGAGAAAG--AATCCTTCGTCTTAAGCAAGGTA-TTAACACATTTC-AATTACCACTTTATGTAGAGTAT-ATATATAATTTTACTTTGTACATCAGTAAATACATTAATACAGGAAGCAAGACCAGATTTTGAAAATTATATAAAATATTAAGGTAAAAATTATTTAATTTTTT-GAAATTATTGAGTTCAGCTTGAGCATTAACCTTTCAGAGTTTTAATAAATTTTGCTAATAACTTTGAATCTTACCAATGAACTCCAAATAAATGTACCAAAGTCACCTAATGCAATGTTACTATT-AATATATAACATGTTTTCAGTTGAAGGCTTAACAACTTGAGTG---CTTTTCTCCAAAGAAGCACATTCTTWAAAATAGTAAACAATGTTTGTGAATTATTTGATGACATTAAGTTTCTGTGATGA-AACAGAAATCTGCAATTTATTGTGTTATGTTTGTTATTGTCACTTGTCTCTTGGTTTAAAATGATAC----TTACGTTTTTCTTTGGTTTTAGTTAAAGTTCTATTATAATCCACATTTCAAACGTGGCTGTCCCCAACTTTTAGTAAGAGTGAAAAGAAGAATTGGTGTTAAAAATACTCCACTTATATCCACTTTATTCAATGAAGATTTCAACAGGAAGCATTTTAGAGCAGGGGCTAACATGGACAATCATAATTCTGCCTTAGCTGCTAAAGCTAGTGAAGAAAGTTTACTTTTGACCTCTAAAAATTTAAATATGCCTCTAACAAGGGAATCTTCAGTCAGACAGATAACTGCTAATTCATCTGGCCCAATTAGAAGTGGTTTCCCTCATCCTTCACCTTCAACCTCAGTTGGACCATCAGACGAAATTGCAACAAATCAACATTCTRTTTTAAATCAGTTGACCACTATTCRTATGCACTCTTATAGCACCTATATGCAAGCAAGGGGCCATATTGTGAATTTTATTACAACCACAACTTCTCATTACCACATCATATCTCCCTTACAAAACCGTTATTTGAGGCTGCTAGTGGAACCATCTGC-TATTCCAAGAAGATGTCATGTGGTGTCAGTCAATGAGGCTCCATATCCTAACCTGCTACCAGCAGGCAACCCATGGTKGCAAATGCCTGTGAGAGCTGATACATTAACTGCCCCTCGTTCCAGGCCAGCT----------------------------------------------------------------------------------------------------------------------------------------------------------------------------------------------------------------------------------------------------------------------------------------------------------------------------------------------------------------------------------------
		</sequence>
		<sequence>
			<taxon idref="Panubis-Bcopy"/>
			-------------------------------------------------------------------------------------------------------------------------------------------------------------------------------------------GTGAACACACATTTCCTGAGGACTCAGACTTGAGGTCAATGATTGAAGAAAATGCTTTTCAGGTTTTGTCAMAAGGATCCTCTTTAAAAAGACCAYGTTACACARCTTGTGACTCTGAGCCAGATAAAGATAATGG--TTTTTTTTCTCTGACCTTTCCCAGGAAACTTTGGAAAATAGTTGAAAGTGACCAATTCAAGTCTATTTCATGGGATGAGAATGGAACTTGCATAATGATTAATGAAGAACTCTTCAAGAAAGAAATTTTGGAAAGAAAGGCTCC-TTACAGAATATTTCAAACTGACAGTATCAAAAGTTTTATTCGACAGCTCAATCTTTATGGATTTAGTAAAATTCAACAGAATTTTCAAAGATCTGCCTTTGTAGCCACCTTTCTGGCAGAAGAGAAAG--AATCCTTCGTCTTAAGCAAGGTA-TTAACACAYTTC-ARTTACCACTTTATGTAGAGTAT-ATATATAATTTTACTTTGTACATCAGTAAATAYGTTMATACAGGAAGCAAGACCAGATTTTGAAAATTATATAAAATATTAAGGTAAAAATTATTTAATTTTTT-GAAATTATTGAGTTCAGCTTGAGCATTAACCTYTCGGAGTTTTAACAAATTTTGCTAATAACTTTGAATCTTACCAATGAACTCYAAATAAATGTACCAAAGTCACCTAATGCAATGTTACTATT-AATATATAACATGTTTTCAGTTGAAGGCTTAACAACTTGAGTG---CTTTTTTCCCRAGAAGCACATTCTTWAAAATAGTAAACAATGTTTGTGAATTATTTGATGACATTAAGTTTCTGTGATGA-AACAGAAATCTSCAATTTATTGTGTTAWGTTTGTTATTGTCACTTGTCTCTGGGTTTAAAATGACAC----TTAYGTTTTTCTTTGGTTTTAGTTAAAGTTCTATTATAATCCACATTTYAAACGTGGCTGTCCCCAACTTTTAGTAAGAGTGAAAAGAAGAATTGGTGTTAAAAATACTTCACTTATATCCACTTTATTCAATGAAGATTTCAACAGGAAGCATTTTAGAGCAGGRGCTAACATGGACAATCATAATTCTGCCTTAGCTGCTAAMRCTAGTGAAGAAAGTTTATTTTYGACCTCTAAAAATTTAAATATGCCTCTAACAAGGSAATCTTCAGTCASACAGATAACTGCTAATTCATCTGGCCCAATTAGAASTGGTTTCCCTCATCSTTCACCTTCAWCCTCAGTTGGACCATCAGACRAAATTGYAACAAATCAACATTCTATTTTAAATCAGTTGACYACTATTCATATGCACTCTTATAGCACCTATATGCAAGCAAGGGGCCATATTGTGAATTTTATTACRACCACAACTTCTCATTACCACATCATATCTCCCTTACAAAACYRTTATTTGAGGCTGCTAGTGGAACCATCTGC-TATTCCAAGAAGATGTCATGTGGTGTCAGTCAATGAGGCTYCATATCCTAACCTGCTACCAGCAGGCAACCCATGGTTGCAAATGCCTGTGAGAGCTGATACATTAACTGCYCCTCATTCCAGGCCAGST----------------------------------------------------------------------------------------------------------------------------------------------------------------------------------------------------------------------------------------------------------------------------------------------------------------------------------------------------------------------------------------
		</sequence>
		<sequence>
			<taxon idref="ZooRhesus-Bcopy"/>
			-----------------------------------------------------------------------------------------------------ATGGAACATGTTTCTTCAGAAACTCAAGATGTTTCTCCAGAAGATGAATTAACTGATTCAGAAGCTTCCAAT-AGGTCTCCATTGTGTGAACATACATTTCCTGAGGACTCAGACTTGAGGTCAATGATTGAAGAAAATGCTTTTCAGGTTTTGTCACAAGGATCCTCTTTAAAAAGGCCACGTTACACAGCTTGTGACTCTGAGCCAGATAAAGATAATGG--TTTTTTTTCTCTGACCTTTCCCAGGAAACTTTGGAAAATAGTTGAAAGTGACCAATTCAAGTCTATTTCATGGGATGAGAATGGAACTTGCATAATGATTAATGAAGAACTCTTCAAGAAAGAAATTTTGGAAAGAAAGGCTCC-TTACAGAATATTTCAAACTGACAGTATCAAAAGTTTTATTCGACAGCTCAATCTTTATGGATTTAGTAAAATTCAACAGAATTTTCAAAGATCTGCCTTTGTAGCCACCTTTCTGGCAGAAGAGAAAG--AATCCTTCGTCTTAAGCAAGGTA-TTAACACATTTC-AATTACCACTTTATGTAGAGTAT-ATATATAATTTTACTTTGTACATCAGTAAATACGTTAATACAGGAAGCAATACCAGATTTTGAAAATTATATAAAATATTAAGGTAAAAATTATTTAATTTTTT-GAAATTATTGAGTTCAGCTTGAGCATTAACCTTTCGGAGTTTTAACAAATTTTGCTAATAACTTTGAATCTBACCAATGAACTCCAAATAAATGTACCAAAGTCACCTAATGCAATGTTACTATT-AATATATAACATGTTTTCAGTTGAAGGCTTAACAACTTGAGTG---CTTTTTTCCCAAGAAGCACATTCTTAAAAATAGTAAACAATGTTTGTGAATTATTTTATGACATTAAGTTTCTGTGATGA-AACTGAAATCTGCAATTTATTGTGTTATGTTTGTTATTGTCACTTGTCTCTTGGTTTAAAATGACAC----TAACGTTTTTCTTTGGTTTTAGTTAAAGTTCTATTATAATCCACATTTCAAACGTGGCTGTCCCCAACTTTTAGTAAGAGTGAAAAGAAGAATTGGTGTTAAAAATACTTCACTTATATCCACTTTATTCAATGAAGATTTCAACAGGAAGCATTTTAGAGCAGGGGCTAACATGGACAATCATAATTCTGCCTTAGCTGCTAAAGCTAGTGAAGAAAGTTTATTTTCGACCTCTAAAAATTTAAATATGCCTCTAACAAGGGAATCTTCAGTCAGACAGATGACTGCTAATTCATCTGGCCCAATTAGAAGTGGTTTCCCTCATCCTTCACCTTCAACCTCAGTTGGACCATCAGACGAAATTGCAACAAATCAACATTCTATTTTAAATCAGTTGACCACTATTCATATGCACTCTTATAGCACCTATATGCAAGCAAGGGGCCATATTGTGAATTTTATTACAACCACAACTTCTCATTACCACATCATATCTCCCTTACAAAACCGTTATTTGAGGCTGCTAGTGGAACCATCTGC-TATTCCAAGAAGATGTCATGTGGTGTCAGTCAATGAGGCTCCATATCCTAACCTGCTACCAGCAGGCAACCCATGGTTGCAAATGCCTGTGAGAGCTGATACATTAACTGCCCCTTGTTCCAGGCCAGCT----------------------------------------------------------------------------------------------------------------------------------------------------------------------------------------------------------------------------------------------------------------------------------------------------------------------------------------------------------------------------------------
		</sequence>
		<sequence>
			<taxon idref="Marctoids143--F/R3"/>
			------------------------------------------------------------------------------------------------------------------------------------------------------------------------------------------------------------------------------------------------------------------------------------------------------------------------------------------------------------------------------------------------------------------------------------------------------------------------------------------------------------------------------------------------------------------------------------------------------------------------------------------------------------------------------------------------------------------------------------------------------------------------------------------------------------------------------------------------------------------------------------------------------------------------------------------------------------------------------------------------------------------------------------------------------------------------------------------------------------------------------------------------------------------------------------------------------------TAAGAGTGAAAAGAAGAATTGGTGTTAAAAATACTTCACTTATATCCACTTTATTCAATGAAGATTTCAACAGGAAGCATTTTAGAGCAGGGGCTAACATGGACAATCATAATTCTGCCTTAGCTGCTAAAGCTAGTGAAGAAAGTTTATTTTCGACCTCTAAAAATTTAAATATGCCTCTAACAAGGGAATCTTCAGTCAGACAGATGACTGCTAATTCATCTGGCCCAATTAGAAGTGGTTTCCCTCATCCTTCACCTTCAACCTCAGTTGGACCATCAGACGAAATTGCAACAAATCAACATTCTATTTTAAATCAGTTGACCACTATTCATATGCACTCTTATAGCACCTATATGCAAGCAAGGGGCCATATTGTGAATTTTATTACAACCACAACTTCTCATTACCACATCATATCTCCCTTACAAAACCGTTATTTGAGGCTGCTAGTGGAACCATCTGC-TATTCCAAGAAGATGTCATGTGGTGTCAGTCAATGAGGCTCCATATCCTAACCTGCTACCAGCAGGCAACCCATGGTTGCAAATGCCTGTGAGAGCTGATACATTAACTGCCCCTCGTTCCAGGCCAGCT----------------------------------------------------------------------------------------------------------------------------------------------------------------------------------------------------------------------------------------------------------------------------------------------------------------------------------------------------------------------------------------
		</sequence>
		<sequence>
			<taxon idref="Mfascicularis242--F/R3"/>
			------------------------------------------------------------------------------------------------------------------------------------------------------------------------------------------------------------------------------------------------------------------------------------------------------------------------------------------------------------------------------------------------------------------------------------------------------------------------------------------------------------------------------------------------------------------------------------------------------------------------------------------------------------------------------------------------------------------------------------------------------------------------------------------------------------------------------------------------------------------------------------------------------------------------------------------------------------------------------------------------------------------------------------------------------------------------------------------------------------------------------------------------------------------------------------------------------------TAAGAGTGAAAAGAAGAATTGGTGTTAAAAATACTTCACTTATATCCACTTTATTCAATGAAGATTTCAACAGGAAGCATTTTAGAGCAGGGGCTAACATGGACAATCATAATTCTGCCTTAGCTGCTAAAGCTAGTGAAGAAAGTTTATTTTCGACCTCTAAACATTTAAATATGCCTCTAACAAGGGAATCTTCAGTCAGACAGATGACTGCTAATTCATCTGGCCCAATTAGAAGTGGTTTCCCTCATCCTTCACCTTCAACCTCAGTTGGACCATCAGACGAAATTGCAACAAATCAACATTCTATTTTAAATCAGTTGACCACTATTCATATGCACTCTTATAGCACCTATATGCAAGCAAGGGGCCATATTGTGAATTTTATTACAACCACAACTTCTCATTACCACATCATATCTCCCTTACAAAACCGTTATTTGAGGCTGCTAGTGGAACCATCTGC-TATTCCAAGAAGATGTCATGTGGTGTCAGTCAATGAGGCTCCATATCCTAACCTGCTACCAGCAGGCAACCCATGGTTGCAAATGCCTGTGAGAGCTGATACATTAACTGCCCCTCGTTCCAGGCCAGCT----------------------------------------------------------------------------------------------------------------------------------------------------------------------------------------------------------------------------------------------------------------------------------------------------------------------------------------------------------------------------------------
		</sequence>
		<sequence>
			<taxon idref="P001--F/R3"/>
			------------------------------------------------------------------------------------------------------------------------------------------------------------------------------------------------------------------------------------------------------------------------------------------------------------------------------------------------------------------------------------------------------------------------------------------------------------------------------------------------------------------------------------------------------------------------------------------------------------------------------------------------------------------------------------------------------------------------------------------------------------------------------------------------------------------------------------------------------------------------------------------------------------------------------------------------------------------------------------------------------------------------------------------------------------------------------------------------------------------------------------------------------------------------------------------------------------TAAGAGTGAAAAGAAGAATTGGTGTTAAAAATACTTCACTTATATCCACTTTATTCAATGAAGATTTCAACAGGAAGCATTTTAGAGCAGGGGCTAACATGGACAATCATAATTCTGCCTTAGCTGCTAAAGCTAGTGAAGAAAGTTTATTTTCGACCTCTAAAAATTTAAATATGCCTCTAACAAGGGAATCTTCAGTCAGACAGATGACTGCTAATTCATCTGGCCCAATTAGAAGTGGTTTCCCTCATCCTTCACCTACAACCTCAGTTGGACCATCAGACGAAATTGCAACAAATCAACATTCTATTTTAAATCAGTTGACCACTATTCATATGCACTCTTATAGCACCTATATGCAAGCAAGGGGCCATATTGTGAATTTTATTACAACCACAACTTCTCATTACCACATCATATCTCCCTTACAAAACCGTTATTTGAGGCTGCTAGTGGAACCATCTGC-TATTCCAAGAAGATGTCATGTGGTGTCAGTCAATGAGGCTCCATATCCTAACCTGCTACCAGCAGGCAACCCATGGTTGCAAATGCCTGTGAGAGCTGATACATTAACTGCCCCTCGTTCCAGGCCAGCT----------------------------------------------------------------------------------------------------------------------------------------------------------------------------------------------------------------------------------------------------------------------------------------------------------------------------------------------------------------------------------------
		</sequence>
		<sequence>
			<taxon idref="PM616--F/R3"/>
			------------------------------------------------------------------------------------------------------------------------------------------------------------------------------------------------------------------------------------------------------------------------------------------------------------------------------------------------------------------------------------------------------------------------------------------------------------------------------------------------------------------------------------------------------------------------------------------------------------------------------------------------------------------------------------------------------------------------------------------------------------------------------------------------------------------------------------------------------------------------------------------------------------------------------------------------------------------------------------------------------------------------------------------------------------------------------------------------------------------------------------------------------------------------------------------------------------TAAGAGTGAAAAGAAGAATTGGTGTTAAAAATACTTCACTTATATCCACTTTATTCAATGAAGATTTCAACAGGAAGCATTTTAGAGCAGGGGCTAACATGGACAATCATAATTCTGCCTTAGCTGCTAAAGCTAGTGAAGAAAGTTTATTTTCGACCTCTAAAAATTTAAATATGCCTCTAACAAGGGAATCTTCAGTCAGACAGATGACTGCTAATTCATCTGGCCCAATTAGAAGTGGTTTCCCTCATCCTTCACCTACAACCTCAGTTGGACCATCAGACGAAATTGCAACAAATCAACATTCTATTTTAAATCAGTTGACCACTATTCATATGCACTCTTATAGCACCTATATGCAAGCAAGGGGCCATATTGTGAATTTTATTACAACCACAACTTCTCATTACCACATCATATCTCCCTTACAAAACCGTTATTTGAGGCTGCTAGTGGAACCATCTGC-TATTCCAAGAAGATGTCATGTGGTGTCAGTCAATGAGGCTCCATATCCTAACCTGCTACCAGCAGGCAACCCATGGTTGCAAATGCCTGTGAGAGCTGATACATTAACTGCCCCTCGTTCCAGGCCAGCT----------------------------------------------------------------------------------------------------------------------------------------------------------------------------------------------------------------------------------------------------------------------------------------------------------------------------------------------------------------------------------------
		</sequence>
		<sequence>
			<taxon idref="&apos;BLASTchimpY:17893338-17894013&apos;"/>
			----------------------------------------------------------------------------------------------------------------------------------------------------------------------------------------------------------------------------------------------------------------------------------------------------------------------------------------------------------------------------------------------------------------------------------------------------------------------------------------------------------------------------------------------------------------------------------------------------------------------------------------------------------------------------------------------------------------------------------------------------------------------------------------------------------------------------------------------------------------------------------------------------------------------------------------------------------------------------------------------------------------------------------------------------------------------------------------------------------------------------------------------------------------------------------------------------------------------------------------------------------------------------------------------------------------------------------------------------------------------------------------------------------------------------------------------------------------------------------------------------------------------------------------------------TATTCATATTCACTCTCATAGCAACTACATGCAACCAAATGGCTACCTTATGAATTTTGTTCCCACGTCAACTTCTCAATATCACATCATATCACCCTTGCAGAATAGTTCTTTGGGCCTAATGGTGGAACCATCTAC-TTTCACAGCAAAATATTTTGAGGTATTAGTCAATAAGTCTCCTTATTCTAACCTGCTACAAGAAAGCAACCTGTGGTGCCAAGAGCCTGTGATAGCTGATACATCAGCTGCCTCTTATTCCAGGTCAGCTCATCAACAACCTTCACTAGGCAAACATCACCCTAATTACAACTGATCTTCCACCAGAGGAATAATAGATTATGCAGGACAATAGTGATTGAAAATCACTGATGCTGACAAAAAA-----------------AAATTCTTGCAATTCTCTTACTGAACAATAAAATTACATGTTCACTTTTATTATTGTTTTTCCCTTACTTCTAAAAATATGGTTTAGA----GTAAAATGGGGTTTTATTTCAATGGCAGGCTATTGTACTACTTTTTA---AAAAAATATATGGGCTTTATGACTATTGGACAGGAAATTTTAAATGCCCCCTTTTAAGTTACTTTATTTAGTTATTTGAAAAAGAATAAATAATAGTGTTTT-
		</sequence>
		<sequence>
			<taxon idref="&apos;BLASThumanY:36399772-36400486&apos;"/>
			TAGATTACTTTACCTGCATAGACTTACTGAGGCAGCATTTGAAG-TGCAGTGTTAAAAACCATGCAGGCTGGAAGAGTAGCTGAAGAAAAATTTGTTTGAGATGGCACATATTT-TTCAGGAACTTGAGATATTTCTCCTAAAGATGAATCAACTGGTTCAGAAGCCTGCCTTAAGGTCTCCATTATATGAACACACATTTCTTGGGGATGCAAACTTAAGGCCAATAATTGAAGAAAATGCTTTTCAAGTTTTGTCGCAAGAATCCTTGATATAAAGGCAATGTTACATAGTTTGTGTCTCTGAGCCAGATAAAGATAATGA--TTTTCTTTCTCTGATCTTACCCAGAAAACTTTGGC---------AAAGTGACCAATTCAACTCTATTTGGTGGAATAAGAATGGAACTTGCATAGTGATAAATG----------------AGAAGTTTTGGAAAGAAAGACTCTTTTACAGAATATTTGAAACTGACAGTATGAAAAGCTTAGCTCAACAGCTCAACCTTCATGGATATAGTAAAATTTCACAGAATTTTCAAAGATCTGATATTCTAGCTGACCTTCTGGCAGAAGAAAAACAAAAATCTCTGTTTGAAGCAAGGTATTCAAAATATTTC-AGTTGCCACTTTATGTAGAGTGT--------ATTTTATTTTGTACATAAGTAAACATGTTAATACATGAAGTAAGGTCAGATTTTGAAAATTATATAAAATATTAAGGTTAAAATT----------------------------------------------------------------------------------------------------------------------------------------------------------------------------------------------------------------------------------------------------------------------------------------------------------------------------------------------------------------------------------------------------------------------------------------------------------------------------------------------------------------------------------------------------------------------------------------------------------------------------------------------------------------------------------------------------------------------------------------------------------------------------------------------------------------------------------------------------------------------------------------------------------------------------------------------------------------------------------------------------------------------------------------------------------------------------------------------------------------------------------------------------------------------------------------------------------------------------------------------------------------------------------------------------------------------------------------------------------------------------------------------------------------------------------------
		</sequence>
		<sequence>
			<taxon idref="&apos;BLASTchimpY:17293097-17293810&apos;"/>
			TAGATTACTTTACCTGCATAGACTTACTGAGGCAGCATTTGAAGC-GCAGTGTTAAAAACCATGCAGGCTGGAAGAGTAGCTGAAGAAAAATTTGTTTGAGATGGCACATGTTT-TTCAGGAACTTCAGATATTTCTCCTAAAGATGAATCAACTGGTTCAGAAGCCTGCCTTAAGGTCTCCATTATGTGAACACACATTTCTTGG-GATGCAAACTTAAGGCCAATAATTGAAGAAAATGCTTTTCAAGATTTGTCGCAAGAATCCTTGATATAAAGGCAATGTTACATAGTTTGTGTCTCTGAGCCAGATAAAGATAATGA--TTTTCTTTCTCTGATCTTAGCCAGAAAACTTTGGC---------AAAGTGAACAATTCAACTCTATTTGGTGGAGTAAGAATGCAACTTGCATAGTGATAAATG----------------AGAAGTTTTGGAAAGAAAGACTCCTTTAAAGAATATTTGAAACTGACAGTATGAAAAGCTTAGTTCAACAGCTCAACCTTCATGGATATAGTAAAATTTCACAGAATTTTCAAAGATCTGATTCTCTAGCTGACCTTCTGGCAGAAGAAAAACAAAAATCTCTGTTTGAAGCAAGGTATTCAAAATATTTC-AGTTGCCACTTTATGTAGAGTGT--------ATTTTATTTTGTACATAAGTAAACATGTTAATACATGAAGTAAGGTCAGATTTTGAAAATTATATAAAATATTAAGGTTAAAATT----------------------------------------------------------------------------------------------------------------------------------------------------------------------------------------------------------------------------------------------------------------------------------------------------------------------------------------------------------------------------------------------------------------------------------------------------------------------------------------------------------------------------------------------------------------------------------------------------------------------------------------------------------------------------------------------------------------------------------------------------------------------------------------------------------------------------------------------------------------------------------------------------------------------------------------------------------------------------------------------------------------------------------------------------------------------------------------------------------------------------------------------------------------------------------------------------------------------------------------------------------------------------------------------------------------------------------------------------------------------------------------------------------------------------------------
		</sequence>
		<sequence>
			<taxon idref="&apos;BLASTchimpY:11748527-11749019&apos;"/>
			---------------------------------------------------------------------------------------------------------------------------------------------------------------------------------------------------------------------------------------------------------------------------------------------------------------------------------------------------------------------------------------------------------------------------------------------------------------------------------------------------------------------------------------------------------------------------------------------------------------------------------------------------------------------------------------------------------------------------------------------------------------------------------------------------------------------------------------------------------------------------------------------------------------------------------------------------------------------------------------------------------------------------------------------------------------------------------------------------------------------------------------------------------------------------------------------------------------------------------------------------------------------------------------------------------------------------------------------------------------------------------------------------------------------------------------------------------------------------------------------------------------------------------------------TGACCACTATTCTTATGCACTCTCATACCATCTACATCAAAACAAGTGACCACATTGCAAATTTCATTGCAACCACAACTTCTCAATACTGCAACATATCTCCCTTGCAAAACCGTTATCTGGGGCTGACAGGGGAACCATCTGC-TCTTCCAACAAGATATCCTGTGGTATCAGTCAACGAGGCTCCACATCCTAACCTGCTACCAGCAGGCAACCCATGGTTGCAAATGCCTACAATAGCTAATACATCATCTCTCCCTCATTCCAGGCCAGCTCTTCAACCATCACGACTGGACAAATATCACCGTAATTACAACTGATCTTCCACTAAAAGAGCACCAGATTAGGCATGACAACAGAGACTAACATTTAC----ATCGACCAA---------TAAAACCCTAGAAATTTCTGCAATTATCTTACTGAATAATAAAACTGCATGTCGACTTTCATGTTTGCTTTTTCTTTATTTCTCAAAGTATAGTTAAAA----GTAAAATGGTGT---------------------------------------------------------------------------------------------------------------------------------------------
		</sequence>
		<sequence>
			<taxon idref="&apos;BLASTchimpY:3072641-3073133&apos;"/>
			---------------------------------------------------------------------------------------------------------------------------------------------------------------------------------------------------------------------------------------------------------------------------------------------------------------------------------------------------------------------------------------------------------------------------------------------------------------------------------------------------------------------------------------------------------------------------------------------------------------------------------------------------------------------------------------------------------------------------------------------------------------------------------------------------------------------------------------------------------------------------------------------------------------------------------------------------------------------------------------------------------------------------------------------------------------------------------------------------------------------------------------------------------------------------------------------------------------------------------------------------------------------------------------------------------------------------------------------------------------------------------------------------------------------------------------------------------------------------------------------------------------------------------------------TGACCACTATTCTTATGCACTCTCATACCATCTACATCAAAGCAAGTGACCACATTGCAAATTTCATTGCAACCACAACTTCTCAATACTGCAACATATCTCCCTTGCAAAACCGTTATCTGGGGCTGACAGGGGAACCATCTGC-TCTTCCAACAAGATATCCTGTGGTATCAGTCAACGAGGCTCCACATCCTAACCTGCTACCAGCAGGCAACCCATGGTTGCAAATGCCTACAATAGCTAATACATCATCTCTCCCTCATTCCAGGCCAGCTCTTCAACCATCACGACTGGACAAATATCACCGTAATTACAACTGATCTTCCACTAAAAGAGCACCAGATTAGGCATGACAACAGAGACTAACATTTAC----ATCGACCAA---------TAAAAACCTAGAAATTTCTGCAATTATCTTACTGAATAATAAAACTGCATGTCGACTTTCATGTTTGCTTTTTCTTTATTTCTCAAAGTATAGTTAAAA----GTAAAATGGTGT---------------------------------------------------------------------------------------------------------------------------------------------
		</sequence>
		<sequence>
			<taxon idref="&apos;BLASTchimpY:952199-952691&apos;"/>
			---------------------------------------------------------------------------------------------------------------------------------------------------------------------------------------------------------------------------------------------------------------------------------------------------------------------------------------------------------------------------------------------------------------------------------------------------------------------------------------------------------------------------------------------------------------------------------------------------------------------------------------------------------------------------------------------------------------------------------------------------------------------------------------------------------------------------------------------------------------------------------------------------------------------------------------------------------------------------------------------------------------------------------------------------------------------------------------------------------------------------------------------------------------------------------------------------------------------------------------------------------------------------------------------------------------------------------------------------------------------------------------------------------------------------------------------------------------------------------------------------------------------------------------------TGACCACTATTCTTATGCACTCTCATACCATCTACATCAAAGCAAGTGACCACATTGCAAATTTCATTGCAACCACAACTTCTCAATACTGCAACATATCTCCCTTGCAAAACCGTTATCTGGGGCTGACAGGGGAACCATCTGC-TCTTCCAACAAGATATCCTGTGGTATCAGTCAACGAGGCTCCACATCCTAACCTGCTACCAGCAGGCAACCCATGGTTGCAAATGCCTACAATAGCTAATACATCATCTCTCCCTCATTCCAGGCCAGCTCTTCAACCATCACGACTGGACAAATATCACCGTAATTACAACTGATCTTCCACTAAAAGAGCACCAGATTAGGCATGACAACAGAGACTAACATTTAC----ATCGACCAA---------TAAAACCCTAGACATTTCTGCAATTATCTTACTGAATAATAAAACTGCATGTCGACTTTCATGTTTGCTTTTTCTTTATTTCTCAAAGTATAGTTAAAA----GTAAAATGGTGT---------------------------------------------------------------------------------------------------------------------------------------------
		</sequence>
		<sequence>
			<taxon idref="&apos;BLASTrhesusY:7692258-7693055&apos;"/>
			------------------TAGACCTACTGAAGCAGCATTTGAAGCTGCAGTCTTGAAACACATGCAGGCTGGAAAAGTAGCT-AATAATTACTTATTTGAGATGGCACATGTTTCTTCAGAAACTCAAGATGTTTCTCCCAAAGATGAATCAACTGGTTCAGAAGCCTCCACT-AGGTCTCCATTGCGTGAACACATAATCCCTGGGGACTCAGCCTTAAGCACAAAGATTGAAG-AAATGATTTTCAGGTTTTGCCACAAGGATCCTTGATAAAAAGGCCACGTTACAC--TTTGTGACTCTGAGTCAGATAAAGATAATGA--TTTTCTTTCTCTGGCTTTTCCCAGTAAACTTTGGAAAATAGTTGAAAGTGACTAATTCAAGTCTAATTCATGGGATAAGAATGAAACTTGTATAGTGATTAATGAAGAACTCTTCAAGAAAGAAATTTTGTAAACAAAGGCCCC-TTACAGAATATTTGAAACTGACAGTATGAAAAGCTTAGTTCTACAGCTCAACCTTTATGGATTTAGTACAATTCGACAGAATTTTCAAAGATCTGCTTTTCTAGTCAACTTTCTGGCAGAAGAAA-----AAATTCCTGTTTTAAGCAAGGTATTCAAAATATTTT-GGTTACCACTTTAAATAGAGTAT-ATATGTAATTTCATTTTGTACATCAGTAACTATGTTAATACATGCAGTAAGATCAACTTTTAAAAATTACATAAAATATTAAGGTAAAAATTATTTAA-TTTTTTGAAATTATTGACTGCAGGTTGAGCACTAAACTTTCAGTGTTTTAAGAAATTTTGCTAACAACTTTG---------------------------------------------------------------------------------------------------------------------------------------------------------------------------------------------------------------------------------------------------------------------------------------------------------------------------------------------------------------------------------------------------------------------------------------------------------------------------------------------------------------------------------------------------------------------------------------------------------------------------------------------------------------------------------------------------------------------------------------------------------------------------------------------------------------------------------------------------------------------------------------------------------------------------------------------------------------------------------------------------------------------------------------------------------------------------------------------------------------------------------------------------------------------------------------------------------------------------------------------------------------------------------------------------------------------------------------------------------
		</sequence>
		<sequence>
			<taxon idref="&apos;BLASTchimpY:8143786-8141742&apos;"/>
			--------------------------CTGAAGCAGCATTTGAAGCTGCAGTCTTGAAACATACGCAGGCTGAAAAAGTAGCTAAAGAATTACTTATTTGAGATGGCACATGTTTCTGCAGAAACTCAAGATGTTTCTCCTAAAGATGAATCAAATGGCTTGGAAGCCTCCACT-TGGTCTCCATTGTGTGAACACATAATGCCTGGGGATTCAGAATTAAAGTAAATGACTGAAT-AAATGATTTTCAGGTCTTGCCACAAGGATCCTTGATAAAAAGGCCACATTACACA--TTGTGTCTCTGAACTAGATACAGATAATGA--TTTTCCTTCTCTGACCTTTCCCTGTAAACTTTGGAAAATAGTTGAAAGTGCCAAATTCAAGTCTAAATCATGGGATAAGAATGAAACTTGCATAGTGATTAATGAAGAACTCTTCAATAAAGAAAATTTGGAAATAAAGGCTCC-TTACAGAATATTTGAAACTGACAGTATGAAAAGCTTAACTCGACAGCTCAACCTTTATGGATTTAGTAAAATTCAACAGAATTTTCACAGATCTGCCTTTCTAGCCAAATTTCTGGCAGAAGAA------AAATTTCTGTTTTAAGCAAGGTATTCAAAATATTTC-AGTTACCACTTT-----GAGTAT-ATATGTAATTTCATTTTGTACATCAGTAACTATGTTAATACATGCAGTAAGATCAGATTTTTAAAATTATATCAAATATTGAGGTAAAAATTACTTAATTTTTTTGAAATTATTGAGTGCAGGTTGAGCATTAAACTTTCAG-GTTTTAGGAAATATTGCTAGCAACTTTGAGTATCACCAGTGAACTCCAAGTAAAGATACCAAAGCCACTTAGTGAAATGTTACTATTAAATGTATAACATGTTTTCACTTGAGGACTTCAAAACTTGAGTGTTTTTTTTTTCTCAACAAGCATGTTCTTAAAAATAGTAAACAATGTTCATTCATTATTTGATGATATTAACTTTGTGTTGATAAAACAGAAATCTGAGATTGTATGTGTTATGTTTGTTATTGTTACTTGTCTCTTGGTTTAAAATGGCACTGAATTACCTTCTCCTT-GGTTTTAGTTAAAGTTGTATTATCATCCAAAATTCAAGCATGGCTGTCCCCAACTTTTAATAAGAACAAAAAGAAGAATTAGGATTAAAAACACTTCTCTTGTATCTACTTCA----CTGAATATTTCA---AGAAGCACTTTAGAGCAGAGGCTAACACAGATAAACATAATTCTGTCTTAGCTGCTGAAACTAGTGAAGAAAGTTCATTTTCCATATCTACAAATTCAAATATGACTCTAACAAGGAAATCTTCTGTCAGCCAGGGAATTGATGGTTCACCTGACCCATTTAGAAGTGGTTTCCCTCCTCTTCCAT-TTCAACCTCAGTTGGACAATCAGAACAAATTACAACAAATCAACATGCTATTTTAAATCAATTGACGAATATTCATATGCACTCTCATAGCACCGACATGTAAGCAAATGGCCACATTGTGAATTTTGTTAAAACCACAGCTTCTCAATAATACATCATGTCTCCCTT-----------CTTTGGGGCTGATAGTGAAACCTTCAACTTTTTCCAACCAGATCTCCTGAAGTATTAGCCAATGAGGCTCCTCGTTATAACCTGCTACCAGCAGGCAATCTGTGGTTGTGAATGAGTGCGATAGCTGATACATCAGTTGCCTTTCGTTACAGGCCAGCTCTTCAACCATCTTTACTGGAAAAATATCACCCTAGTTACAACTGATCTTCCACCAAAAGAGTACCAGATTATGCACGACAACAGAGACTGAAATTTAT----GTTGAC------------AAGAACATTAAAAATTCCTGCAATTCTCTTACTGAACAATAAAATTACATGTTGACTTTTATGGTTGCTTTTCCTTTATTTCTAAAACTATGGTTAAGA----GTAAAATGGGGCTTTGTTTTAGTGGCAGGCTATTGTACTGCATTT----AAAAAAATATATGGGCTTTTTGATCATTTGATGGGAAATTTGGCATGGCCTTTTCTAAGTTAGTTTATTTTGTTATCTAAAGAGGAAGAAATAATAGTGTTTT-
		</sequence>
		<sequence>
			<taxon idref="&apos;BLASTrhesusY:7693959-7695112&apos;"/>
			-----------------------------------------------------------------------------------------------------------------------------------------------------------------------------------------------------------------------------------------------------------------------------------------------------------------------------------------------------------------------------------------------------------------------------------------------------------------------------------------------------------------------------------------------------------------------------------------------------------------------------------------------------------------------------------------------------------------------------------------------------------------------------------------------------------------------------------------------------------CTTTGAATCTTACCAGTGAACTCCAAATAAAGATACCAAAGTCACTTAGTGAAATGTTACTATT-AATGTATAACATGTTTTCACTTGAGGGCTTCAAAACTTGAGTG---TTTTTTCCCCAACAAGCATGTTCTTAAAGATAGTAACCAATGTTCATTCATTATTTGATGATATTGAG-----------------------TGATATTTTTTGTGTTATGTTTGTTATTATTACTTGTCTCTTGGTTTAAAATGGCACTGAATTACCTTCTCCTTGGTT-----TTAAAGTTGTATTATCATCCAAATTTCAAATGTGGCTGTCTCCAACTTTTAATAAGAAAGACAAGAAGAATTAGGATTAAAAATGCTTCTCTTGTATCTACTTCA----CTGAATATTTCA---AAAAGCACTTTAGAGCAGGGGCTAACAAAGACAAACATAATTCTGTCTTAGCTGCTGAAACTAGTGGAGAAAGTTCATTTTCAACATCTACGAATTTAAATATGACTCTAACAAGGAAATCTTCTGTCAATCAGGGAATTGCTGGTTCACCTGACCCAGTTAGAAGTGGTTTCTCTCCTCTTCCAT-TTCAAACTGAATTGGACAATCAGGACAAATTAGAACAGATCAACATGCTATTTTAAATCAGTTGATGCATATTCATATGCATTCTCATAGCAGTGACATGTAAGCAAATGGCCACACTGTGAATTTTGTTACAACCACAGCTTCTCAATACTACATTGTATCTCACTT-----------TTTCGGGGCTGATAGTGAAACCATCTAC-TTTTCCATACAGATATCCTGAATTATCAGCCAATGAGGCTCCTTACTCTAACCTGCTACCAGCAGGCAACCCATGGTTGTGAATGACTACGATAGCTGATACATCAGTTGCCTTTCGTTACAGGCCAACTCTTCAACCATCTTTACTGGACAAATATCACCCTAGTTACAACTGATCTTCCTCCAAAAGAGTACCAGAGTATGCATGACAACAGAGACTGAAATTTAC----ATTAAC------------AAAAACATTAAAAATTCCTGCAATTCTCTTACTGAACAGTAAAATTACATGTTGACCTTTATGGTTGTTTCCCCTTTATTTCTAAAAACATGGTTAAGA----GTAAAATGGGGCTTTGTTTCAGTGGCAGGCTTTTGTACTGCATTTTA---AAAAAATACATGGGCTTTTTGA---------------------------------------------------------------------------------
		</sequence>
		<sequence>
			<taxon idref="&apos;BLASTrhesusY:168103-166280&apos;"/>
			TAGATTACTTTACCTGCCTAGGCCTTCTGAAGCAGCTTTGGAAGCTGCAGTCTTGAAAACCATGCGGCCTGGAAGAGTAGCTAAAGAAATATTTACTTGAGATGGCACGTGTTTCCTCAGAAACT------------CCCAAAGATGAATTAACTGGTTCAGAAGCCTCCCCT-AGGTCTCCATTGTGTGAAAACACATTCCCTGGCGACTCAGACTTAAGGTCAATGATTGAAGAAAATGCTTGTCAGGTTTTGTCACAAGGATCCTTGATAAAAAGGCCACGTTGCACAGTTTGTGTCTCTGAGCCAGATAAAGATAATGA--TTTTCTTTCCCTGACGTTTCCCAAAAAACTTTGGAAAATAATTGAAAGTGACCAATTCAAGTCTATTTCATAAGATGAGAATGGAACTTGCAT-GTGATTAATGAAGAACTCTTCAAGAAAGAAATTTTGGAAAGAAGAGCTCC-TTACAGAATATTGGAAACTGACAGTATGAAAAGTTTAGTTCAACAGCTCAACCTCTATGTATTTAGTAAAATTCGACAGAATTTTCAAACTTCTGCTTCTTTGGCCAACTTTCTGA-AGAAGAAAAAC--AAGTCTCTGTTTCAAGCAAGGTATTCAAAATATTTTCAGTTACCACTTTATGTAGAGTAT-ATATATGATTTTATTTTATACATCAGTAAACACACTAATATATGCAGTAAGACCCGATTTCAAAAATTATGTGAAATATTAAGGTTAAAATTATTTAA-TTTTTTGAAATCATTGAGGGCAGCTTAAGCATTAAACTTTCAGCGTGTGAAAAAACTTTGCCAACAACTTTGAATCTTATCAGTGAACTACAAATAAAGATACCAAAGCCAC-TAGTGAAATGTCACTGTC-AATCTATAACGTGTTTTCACTTGAGGGCTTTACTAATTGAATG-CTTTTTT--CCCAAAAAGTGCATTCTTAAAAATAGTCAACAATGTGCATTTATTAGTTGATAACATTAACTTTGTG-TGGTACAACAGAAATCTGAGACTTTACACGTCAGATTTGTGATAGTCGCTTGCCTCTTGGTT-AAAATGGCACTAAATCAACTTCTCCTTTGGTTTTAGTTACAGT--TCTCATAATCCAAATTTCAAACGTGACTGTCCCCAACTTTCAGTAAGAATGAAAAG-----TTGGGATTAAAAATCCTTCTCCTGTGTCTACTTTATTTGCTGAAGATTTCAACAAGAAGCACTTCAGGGCAGGGGGTAACATGGGTAATTGTAATTCTGGCTTAGCTGCTAAACCTAGTGAAGAAAGTTTATTTCCACCCTCTACAAATTTAAATATGCCTCTAACAAGGAAATATTGTGTCAGCTAGAGAACTGCTAGTTCAACTGACCCAATCAGAAGCGGTTTTCCTCCTCCATC---TTCAACTTCAGTTGGACTGTCAGACCAAATTGCCACAGATCAACA------TTTAAATCAATTGACCAACATTCATATGCACTCTCATAGCACCTACATGCAAACAAATGGACATA-TGTGAATTTTGTTATCACCACCACTTCTCAATACCATATCACACCTCCCTTACAGAATAGTTTTTGGGGGCTGACCGTGGAACCATCTAT-TTTTCCAACCAGATATTTTGAGGTATCAGTCAGTGAGGCTCCTTATCCTAACCTGCTACCAGCAGGCAACCAGTGGTTCCAAATGCCTATGACATTTGATACATCGGCTGCCTGTCTTTCCAGGCCATCTCATCAATCATCTTCACTGGACAAACATCACCCTAATTACAACTGATCTTCCACCAAAGAGGTAACAGATTAGGCAGGACAACAGGGACTGAAATTTGC----ATTGATAAAAAA----------------------------------------------------------------------------------------------------------------------------------------------------------------------------------------------------------------------------------------------------------------------
		</sequence>
		<sequence>
			<taxon idref="&apos;BLASTchimpY:26102721-26103602&apos;"/>
			--------------TGCCTAGGGCTTCTGAAGCAGCATTTGAAGCTGCAGGCTTGAAAACCATGCAGGCTGGAAGAGTAGCTAAAGAAATATTTATTTGAGATGGCACATGTTTCTTCAGAAACTCAAGATGTTTCTCCCAAAGATGAATTAACTGGTTCAGAAGCCTCCACT-AGGTCTCCATTTTGTGAACACACGTTCCCTGGGGACTCAGACTTAAGGTCAATGATTGAAGAAAATGCTTTTCCGGTTTTGTCACAAGGATCCTTGATAAAAAGGCCACGTTACACAGTTTGTGTCTCTGAGCCAGATAAAGATAATGA--TTTTCTTTCTCTGACCTTTCCCAGGAAACTTTGGAAAATAGCTGAAAGTGACCAATTCAAGTCTATTTCGTGGGATGAGAATGGAACTTGCAGAGTGATTAATGAAGAACTCTTCAAGAAAGAAATTTTGGA-AGAAAGGCTCT-TTACAGAATATTGGAAACTGACAGTATGAAAAGCTTAGTTTGACAGCTCAACCTCCACGTATTTAGTAAAATTTGACAGAATTTTCAAACATCTGCTTCTTTGGCCAACTTTCTGGCAGAAGAAAAAC--AAGTCTCTGTTTTAAGCAAAGTATTCAAAATATTTC-AGTTACCA---TAAGTAGAATATAATATATGATTTTATTTTATACATCAGTAAACATGCTAATATATGCAGTAAGACCAAATTTCAAAAATTATGTGAAATACTAAGGT------TATTTAA-TTTTTTGCAAACATTGAGGACAACTTGAGCATTAAACTTTCAGTGTCTTAAAAAATTTTGCCAACAACTTTGAATCTTATCAGTGAACTCCAAATAAAGATACCAAAGCCAC-TAGTGAAATGTCACTGTC-AATATATAATATGTTTTCACTTGA---------------------------------------------------------------------------------------------------------------------------------------------------------------------------------------------------------------------------------------------------------------------------------------------------------------------------------------------------------------------------------------------------------------------------------------------------------------------------------------------------------------------------------------------------------------------------------------------------------------------------------------------------------------------------------------------------------------------------------------------------------------------------------------------------------------------------------------------------------------------------------------------------------------------------------------------------------------------------------------------------------------------------------------------------------------------------------------------------------------------------------------------------------------------------------------------------------------------------------------------------------------------
		</sequence>
		<sequence>
			<taxon idref="&apos;BLASTchimpY:26103949-26105087&apos;"/>
			--------------------------------------------------------------------------------------------------------------------------------------------------------------------------------------------------------------------------------------------------------------------------------------------------------------------------------------------------------------------------------------------------------------------------------------------------------------------------------------------------------------------------------------------------------------------------------------------------------------------------------------------------------------------------------------------------------------------------------------------------------------------------------------------------------------------------------------------------------------------------------------------------------------------------------------------------------------------------------------------CATTCTTAAAAATAGCCAAAAATGTGCATGCATTAGCTGATGACATTAAGTGTGTG-TGATAATACAGAAATCTGAGACTTTACACATTAGATTTGTGATAATCGCTTGTCTCTTGGTTAAAAATGGCACTAAATCAACTTCTCCTTTGGTTTTAGTTACAGT--TCTCGTAATCCAAATTTCAAACATGACTGTCCCCAACTTTCAGTAAGAATGAAGAG-----TTGGGATTAAAAATCCTTCTCCTGTGTCTACTTTATTTGCTGAAGATTTCAACAAGAAGCACTTTAGAGCAGGGTATAACATGGATAGTCATAATTCTGGCTTAGCTGCTGAAACTAGTGAAGAAAGTTCATTTCCAACCTCTACAAATTTAAATATGCCTCTAACAAGGAAGTATTGTGTCAGCTAGAGAATTGCTAGTTCAACTGACCCAGTCAGAAGCAGTTTTCCTCCTCCATC---TTCAACTTCAGTTGGATCATCAGACCAAATTGCCACAGATCAACATGCTATTTTAAATCAGTTGACCAATATTCATATGCACTCTCATAGCACCTACATGCAAACAAATGGGCACATTGTGAATTTTGTTACAACCACAACTTCTCAATACCACATCACACCTCCCTTACAGAATAGCTTTTTGGGGCTGCCAGTGGAACAACTAC--TTTTCCAACCAGGTATTTTGAGGTATTAGTCAATGAGGCTCCTTATCCTAACCTGCCACCAGTAGGCAACCAGTGGTTCCAAATGCCTATGACATTTGATACATCAGCTGCCTGTCTTTCCAGGCCATCTCATCAACCATCTTCACTGGACAAACATCACCCTAATTACAACATATCTTCCACCAAAGGGGTAACAGATTATGCAGGACAACAGGGACTGAAATTTAC----ATTGAT------------AAAAAATTTTAAAATTCCTGCAATTCTCTTATTAAACAATAAAATTACATGTTTACCTTTATGGTTGCTTTTCCCTTATTTCTGAAAACAAGGTTAAGATTTCATAAAATGGTACTTTATTTCAGTGATGGGCTATTATACTATTTTT-----ACAACATATGTGGACTTTTTGATCATTCAACAGGAAATTTGACATGCCCCTTTGTATGTTTATTTAGTTCTCTAAAGAGGAAAAAATAATAGAGT--------
		</sequence>
		<sequence>
			<taxon idref="&apos;BLASThumanY:56623010-56624148&apos;"/>
			--------------------------------------------------------------------------------------------------------------------------------------------------------------------------------------------------------------------------------------------------------------------------------------------------------------------------------------------------------------------------------------------------------------------------------------------------------------------------------------------------------------------------------------------------------------------------------------------------------------------------------------------------------------------------------------------------------------------------------------------------------------------------------------------------------------------------------------------------------------------------------------------------------------------------------------------------------------------------------------------CATTCTTAAAAATAGCCAACAATGTGCATGCATTAGCTGATGACATTAACTGTGTG-TGATAATACAGAAATCTGAGACTTTACACGTTAGATTTGTGATAATCGCTTGTCTCTTGGTTAAAAATGGCACTAAATCAACTTCTCCTTTGGTTTTAGTTAGAGT--TCTCGTAATCCAAATTTCAAACATGACTGTCCCCAACTTTCAGTAAGAATGAAGAG-----TTGGGATTAAAAATCCTTCTCCTGTATCTACTTTATTTGCTGAAGATTTCAACAAGAAGCACTTTAGAGCAGGGTATAACATGGATAGTCATAATTCTGGCTTAGCTGCTGAAACTAGTGAAGAAAGTTCATTTCCAACCTCTACAAATTTAAATATGCCTCTAACAAGGAAGTATTGTGTCAGCTAGAGAATTGCTAGTTCAACTGACCCAGTCAGAAGCAGTTTTCCTCCTCCATC---TTCAACTTCAGTTGGATCATCAGACCAAATTGCCACAGATCAACATGCTATTTTAAATCAGTTGACCAATATTCATATGCACTCTCATAGCAGCTACATGCAAACAAATGGACACATTGTGAATTTTGTTACAACCACAACTTCTCAATACCACATCACACCTCCCTTACAGAATAGCTTTTTGGGGCTGCCAGTGGAACAACTAC--TTTTCCAACCAGATATTTTGAGGTATCAGTCAATGAGGCTCCTTATCCTAACCTGCCACCAGCAGGCAACCAGTGGTTCCAAATGCCTATGACATTTGATACATCGGCTGCCTGTCTTTTCAGGCCATCTCATCAACCGTCTTCACTGGACAAATATCACCCTAATTACAACATATCTTCCACCAAAGGGGTAACAGATTATGCAGGACAACAGGGACTGAAATTTAC----ATTGAT------------AAAAAATTTTTAAATTCCTGCAATTCTCTTATTAAACAATAAAATTACATGTTTACCTTTATGGTTGCTTTTCCCTTATTTCTGAAAACAAGGTTAAGATTTCATAAAATGGTACTTTATTTCAGTGGTGGGCTATTATACTATTTTT-----ACAACATATGTGGACTTTTTGATCATTCGACAGGAAATTTGACATGCCCCTTTGTAAGTTTATTTAGTTCTCTAAAGAGGAAAAAATAATAGAGT--------
		</sequence>
		<sequence>
			<taxon idref="&apos;rhesusFUNCTIONALa:8555200-8553106&apos;"/>
			TAGATTATTTTACCTGCCTAGGACTCCTGAAGTAGCATTTGAAGCTGCAATCTCAAAAACCATGCAGGCTGGAACAGCGGCTAAAGAAATATTTATTTGAGATGGAACATGGTTCTTCAGAAACTCAAGGTTTTTCTCCCAAAGATGAATTAACTGTTTCAGAAGCCTCCACT-AGGTCTCCATTGTGTGAGCACACATTCTCTGGGGACTCAGACTTAAGGTCAATGATTGAAGAAAATGCTTTTCAGGTTTTGTCGCAAGGATTCTTGTTAAAAAGGCCATGTTACACAGTTTGTGTCTCTGAGCCAGATAAAGATAATGA--TTTTTTTTCTCTGACCTTTCCCAGGAAACTTTGGAAAATAGTTGAAAGTGACCAATTCAAGTCTGTTTCATGGGATGAGAATGGAACTTGCATAATGATTAATGAAGAACTCTTCAAGAAAGAAATTTTGGAAAGAAAGCATCC-TTACAGAATATTTCAAACTGACAGTATCAGAAGCTTTGTTCGACAGCTCAACATTTATGGATTTAGTAAAATTCGACAGAATTTTCAAAGATCTGCCTTTCTACCCACCTTTCTGGCTGAAGAGAAAG--AATCCTCTGTCTTAACCAAGGTACTTAACATATTTC-AGTTACCAATTTACATAGAGTAT-ATAGGTAATTTTACTTTGTACATCAGTAAATACGTTAATACATGCAGTATGACAAGATTTTGAAAATTATGTAAAATATTAATGTAAAAATTATTTAATTTTTTTGAAATTATTGAGTTTCGCTTGAGCATTAAACTTTCAAGGTTTTAAGAAATGTTGGTAACAATTTTGAATCTTACCACTGAACTCCAAATAAATGTACCAAAGCCACTTAATGAAATGTTGCTATT-AATATATAACATGTTTTCCCTTGAGGGCTTAACAGCTTGAGTG-CTTTTTT---CCAAAAAGCACATTTGTAAAAATAGTAAACAATGTTCATGAATTATTTGATGACAGTAAGTTTGTG-TGATGAAGCAGAAATCTGAAATTTATTGCGTTACGTTTGTTATTGTCACTTGTCCCTTGGTTTAAAGTGGCACTGAATTACATTTTTCTTTTGTTTTAGTTAAAGTGCTATTATAATCCACATTTCAAACGTGGCTGTCCCCAACTTTTAGTAAGAGTGAAAAGAAGAATTGATGTTAAAAATGCTTCACTTACACCTACTTTATTCCATGAAGATTTCAACCAGAAGCATTTTAGAGCAGGGGCTAACATGGAGAATCATAATCCTGCCTTAGCTGCCGAAGTTAGTGAAGAAAGTTTATTTGCAACCTCTACAAATTTAAATATGTCTCTAACAAGGGAATCTTCTGTCGGAAAGATAATTGCTAGTTCATCTGACCCAATTATAAGTGGTTTCCTTCCTCCTTCACGTTCAACCTCAATTGGACCATCAGAGCAAAGTGCAACAGATCAACGTGCCATTTTAAATCAATTGAGCACTATTCATATGCACTCTCATAGCACATACATGCAAGCAAGGGGCCGCATTGTGAATTTTATTACAACCACAACTTCTCAATACCACATAATATCTCCCTTTCAAAACTGTTTTTTGGGGCTGACACTAGAATCACCTGC-TGTTCCAACAAGATATCCTGTGGTATCAGTCAATCAGGCTCCACATCCTAACCTGCTACCAGCAGGCAACCGGTGGTTGCAAATGTCTACGATAGCTGATATATCATCTAGCCCTCTTTCCAGGCCAGCTACTCAACCATCACCACTGGACAAATATCACACTAATTACAACTGATCTTCCATTAAAACTGTACCAAATTATGCGTGACAACAGAGACTAACATTTAC----ATTGACCAAAAACATAATAATAATAATAAAGATTTCCGCAATTATCTTATTGAGCAATAAAATTGCATGTTTACTTTTATGTTTGCTTTT--TTTATTTATGAAAGTATAGTTAAGA----GTAAAATGGTGTTTTGTTTCAGTGGCAGGCTATTGTACTACTTTTTA---------TAAATATATATATGGATCATTTGAAAGGAAATGTTTGATGTGTCTTTGTAAGTTCCCTAGTTTAGTTCTCTGAAGAGGAAGAAACAATA--------
		</sequence>
		<sequence>
			<taxon idref="&apos;rhesusFUNCTIONALa:8384825-8386919&apos;"/>
			TAGATTATTTTACCTGCCTAGGACTCCTGAAGTAGCATTTGAAGCTGCAATCTCAAAAACCATGCAGGCTGGAACAGCGGCTAAAGAAATATTTATTTGAGATGGAACATGGTTCTTCAGAAACTCAAGGTTTTTCTCCCAAAGATGAATTAACTGTTTCAGAAGCCTCCACT-AGGTCTCCATTGTGTGAGCACACATTCTCTGGGGACTCAGACTTAAGGTCAATGATTGAAGAAAATGCTTTTCAGGTTTTGTCGCAAGGATTCTTGTTAAAAAGGCCATGTTACACAGTTTGTGTCTCTGAGCCAGATAAAGATAATGA--TTTTTTTTCTCTGACCTTTCCCAGGAAACTTTGGAAAATAGTTGAAAGTGACCAATTCAAGTCTGTTTCATGGGATGAGAATGGAACTTGCATAATGATTAATGAAGAACTCTTCAAGAAAGAAATTTTGGAAAGAAAGCATCC-TTACAGAATATTTCAAACTGACAGTATCAGAAGCTTTGTTCGACAGCTCAACATTTATGGATTTAGTAAAATTCGACAGAATTTTCAAAGATCTGCCTTTCTACCCACCTTTCTGGCTGAAGAGAAAG--AATCCTCTGTCTTAACCAAGGTACTTAACATATTTC-AGTTACCAATTTACATAGAGTAT-ATAGGTAATTTTACTTTGTACATCAGTAAATACGTTAATACATGCAGTATGACAAGATTTTGAAAATTATGTAAAATATTAATGTAAAAATTATTTAATTTTTTTGAAATTATTGAGTTTCGCTTGAGCATTAAACTTTCAAGGTTTTAAGAAATGTTGGTAACAATTTTGAATCTTACCACTGAACTCCAAATAAATGTACCAAAGCCACTTAATGAAATGTTGCTATT-AATATATAACATGTTTTCCCTTGAGGGCTTAACAGCTTGAGTG-CTTTTTT---CCAAAAAGCACATTTGTAAAAATAGTAAACAATGTTCATGAATTATTTGATGACAGTAAGTTTGTG-TGATGAAGCAGAAATCTGAAATTTATTGCGTTACGTTTGTTATTGTCACTTGTCCCTTGGTTTAAAGTGGCACTGAATTACATTTTTCTTTTGTTTTAGTTAAAGTGCTATTATAATCCACATTTCAAACGTGGCTGTCCCCAACTTTTAGTAAGAGTGAAAAGAAGAATTGATGTTAAAAATGCGTCACTTACACCTACTTTATTCCATGAAGATTTCAACCAGAAGCATTTTAGAGCAGGGGCTAACATGGAGAATCATAATCCTGCCTTAGCTGCCGAAGTTAGTGAAGAAAGTTTATTTGCAACCTCTACAAATTTAAATATGTCTCTAACAAGGGAATCTTCTGTCGGAAAGATAATTGCTAGTTCATCTGACCCAATTATAAGTGGTTTCCTTCCTCCTTCACGTTCAACCTCAATTGGACCATCAGAGCAAAGTGCAACAGATCAACGTGCCATTTTAAATCAATTGAGCACTATTCATATGCACTCTCATAGCACATACATGCAAGCAAGGGGCCGCATTGTGAATTTTATTACAACCACAACTTCTCAATACCACATAATATCTCCCTTTCAAAACTGTTTTTTGGGGCTGACACTAGAATCACCTGC-TGTTCCAACAAGATATCCTGTGGTATCAGTCAATCAGGCTCCACATCCTAACCTGCTACCAGCAGGCAACCGGTGGTTGCAAATGTCTACGATAGCTGATATATCATCTAGCCCTCTTTCCAGGCCAGCTACTCAACCATCACCACTGGACAAATATCACACTAATTACAACTGATCTTCCATTAAAACTGTACCAAATTATGCGTGACAACAGAGACTAACATTTAC----ATTGACCAAAAACATAATAATAATAATAAAGATTTCCGCAATTATCTTATTGAGCAATAAAATTGCATGTTTACTTTTATGTTTGCTTTT--TTTATTTATGAAAGTATAGTTAAGA----GTAAAATGGTGTTTTGTTTCAGTGGCAGGCTATTGTACTACTTTTTA---------TAAATATATATATGGATCATTTGAAAGGAAATGTTTGATGTGTCTTTGTAAGTTCCCTAGTTTAGTTCTCTGAAGAGGAAGAAACAATA--------
		</sequence>
		<sequence>
			<taxon idref="&apos;rhesusFUNCTIONALb:8008280-8006186&apos;"/>
			TAGATTACTTTACCTGCCTAGGCCTTCTGAAGCAGCATTTGAAGCTGCAATCTTGAAAACCATGCAGCCTGGAAGAGTAGCTCAGGAAATATTTACTTGAGATGGAACATGTTTCTTCAGAAACTCAAGATGTTTCTCCAGAAGATGAATTAACTGATTCAGAAGCTTCCAAT-AGGTCTCCATTGTGTGAACACACATTTCCTGAGGACTCAGACTTGAGGTCAATGATTGAAGAAAATGCTTTTCAGGTTTTGTCACAAGGATCCTCTTTAAAAAGGCCACGTTACACAGCTTGTGACTCTGAGCCAGATAAAGATAATGG--TTTTTTTTCTCTGACCTTTCCCAGGAAACTTTGGAAAATAGTTGAAAGTGACCAATTCAAGTCTATTTCATGGGATGAGAATGGAACTTGCATAATGATTAATGAAGAACTCTTCAAGAAAGAAATTTTGGAAAGAAAGGCTCC-TTACAGAATATTTCAAACTGACAGTATCAAAAGTTTTATTCGACAGCTCAATCTTTATGGATTTAGTAAAATTCAACAGAATTTTCAAAGATCTGCCTTTGTAGCCACCTTTCTGGCAGAAGAGAAAG--AATCCTTCGTCTTAAGCAAGGTATT-AACACATTTC-AATTACCACTTTATGTAGAGTAT-ATATATAATTTTACTTTGTACATCAGTAAATACGTTAATACAGGAAGCAATACCAGATTTTGAAAATTATATAAAATATTAAGGTAAAAATTATTTAA-TTTTTTGAAATTATTGAGTTCAGCTTGAGCATTAACCTTTCGGAGTTTTAACAAATTTTGCTAATAACTTTGAATCTTACCAATGAACTCCAAATAAATGTACCAAAGTCACCTAATGCAATGTTACTATT-AATATATAACATGTTTTCAGTTGAAGGCTTAACAACTTGAGTG-CTTTTTT--CCCAAGAAGCACATTCTTAAAAATAGTAAACAATGTTTGTGAATTATTTTATGACATTAAGTTTCTG-TGATGAAACTGAAATCTGCAATTTATTGTGTTATGTTTGTTATTGTCACTTGTCTCTTGGTTTAAAATGACACTA----ACGTTTTTCTTTGGTTTTAGTTAAAGTTCTATTATAATCCACATTTCAAACGTGGCTGTCCCCAACTTTTAGTAAGAGTGAAAAGAAGAATTGGTGTTAAAAATACTTCACTTATATCCACTTTATTCAATGAAGATTTCAACAGGAAGCATTTTAGAGCAGGGGCTAACATGGACAATCATAATTCTGCCTTAGCTGCTAAAGCTAGTGAAGAAAGTTTATTTTCGACCTCTAAAAATTTAAATATGCCTCTAACAAGGGAATCTTCAGTCAGACAGATGACTGCTAATTCATCTGGCCCAATTAGAAGTGGTTTCCCTCATCCTTCACCTTCAACCTCAGTTGGACCATCAGACGAAATTGCAACAAATCAACATTCTATTTTAAATCAGTTGACCACTATTCATATGCACTCTTATAGCACCTATATGCAAGCAAGGGGCCATATTGTGAATTTTATTACAACCACAACTTCTCATTACCACATCATATCTCCCTTACAAAACCGTTATTTGAGGCTGCTAGTGGAACCATCTGC-TATTCCAAGAAGATGTCATGTGGTGTCAGTCAATGAGGCTCCATATCCTAACCTGCTACCAGCAGGCAACCCATGGTTGCAAATGCCTGTGAGAGCTGATACATTAACTGCCCCTCGTTCCAGGCCAGCTCTTCAACCATCACTACTGGACAAATATCACCCTAATTACAACTGATCTTCCATTAAAAGAGTACCAGATTATACATGACAACAGAAACTAACATTTAC----ATTGACAAAAAAAAAA--AAAAAACCTAAAAATTTCTGCAATTATCTTATTGAAAAATAAAATTGCATGTTTACCTTTATGTTTGCTTTTTCTTTA-TTCTAAAAGTGTGGTTAAGA----GCAAAATGGTCTTTTATTTCAGTGGCAGTCTATCGTACGACTTTTTA-TAAAAATATATATGGGCTTTCTGATCATTTGAAAGGAAATTTGACATGTGCCTTTGTAAGTTAACTAATTTAGTTGTCTAAAGAGGAACAAGTAA----------
		</sequence>
		<sequence>
			<taxon idref="&apos;BLASTchimpY:951100-952144&apos;"/>
			----------TACCTGCGTAGGCCTTCTGAAGCAGCATTTGAAGTTGCAGTCCTGAAAACCATGCAGGCTGGAAGAGTATCTAAATAAATATTTATTTGAGATGGCACATGTTTCTTCAGAAACTCAAGTTGTTTCTCCCAGAGATGAATTAACTGATTCAGAAGCCTCCACT-AGGTCTCCACCGTGTAAACACACATTCCCAGGGGACTCAGACTTAAGGTCAATGATTGAAGAAAATGCTATTCAGGTTTTGTCACAAGAATCCTTGTTAAAATGGCCATGTTACACAGTTTGTGTCTGTGAGCCAGATAAAGATAATGA-TTTTTTTTTCTATGACCTTTCCCAGGAAACTTTGGAAAATACTTGAAAGTGACCAACTCAAGTCTGTTCTGTGGGTTGAGAATGGAACTTGTGTGGTGATTAATGAAGAACTCTTCAAGAAAGAAATTTTCGATATAAAGGCTCC-TTACAGAATATTTCAAAGTGACAGTATCAAAAGTTTTGTTCGACAGCTCAACCTTTATGGATTTAGTAAAATTCGACAGAATTTTCAAAGATCTGCCATTCTAGCCACCTTTCTGGCAGAAGAGAATG--AATCCATTGTCTTAAGCAAGATATTTAACATATTC--AGTTACAACTTTACATAGAGTAT-ATAAGTAATTTTACTTTGTACATCAGTAAATATGTTAATACATGTAGTAAGACCAGATTTTGAACATTATATAAAATATTAAGGTAAAATTTATTTAA-TTTTTTGAAATTATTGAGTTCAGCTTAAGCATTAACCTTTCAGGGTTTTAAGAAATTTTGCTAACAACTTTGAATCTTACCAGTGAAATCAAAATAAATGTACCAAAGCCACTTAATGCAATGTTACTATT-AATGTATGACATGTTTTCACTTGAGAGCTTAACAACTTGAGTG-CTTTCTT--CCCAACAAGCACATTCTTGAAAATAGTAAACCATGTTCACGAATTATTTGATGACAATAAGTTTGTG-TGATGAAACAGAAATCTGATATTTTATGTGTTATGTTTGTTATTGTCACTTGTCTC------------------------------------------------------------------------------------------------------------------------------------------------------------------------------------------------------------------------------------------------------------------------------------------------------------------------------------------------------------------------------------------------------------------------------------------------------------------------------------------------------------------------------------------------------------------------------------------------------------------------------------------------------------------------------------------------------------------------------------------------------------------------------------------------------------------------------------------------------------------------------------------------------------------------------------------------------------------------------------------------------------------------------------------------------------------------------------------------------------
		</sequence>
		<sequence>
			<taxon idref="&apos;BLASTchimpY:3071546-3072586&apos;"/>
			--------------TGCGTAGGCCTTCTGAAGCAGCATTTGAAGTTGCAGTCCTGAAAACCATGCAGGCTGGAAGAGTATCTAAATAAATATTTATTTGAGATGGCACATGTTTCTTCAGAAACTCAAGTTGTTTCTCCCAGAGATGAATTAACTGATTCAGAAGCCTCCACT-AGGTCTCCACCGTGTAAACACACATTCCCAGGGGACTCAGACTTAAGGTCAATGATTGAAGAAAATGCTATTCAGGTTTTGTCACAAGAATCCTTGTTAAAATGGCCATGTTACACAGTTTGTGTCTGTGAGCCAGATAAAGATAATGA-TTTTTTTTTCTATGACCTTTCCCAGGAAACTTTGGAAAATACTTGAAAGTGACCAACTCAAGTCTGTTCTGTGGGTTGAGAATGGAACTTGTGTGGTGATTAATGAAGAACTCTTCAAGAAAGAAATTTTCGATATAAAGGCTCC-TTACAGAATATTTCAAAGTGACAGTATCAAAAGTTTTGTTCGACAGCTCAACCTTTATGGATTTAGTAAAATTCGACAGAATTTTCAAAGATCTGCCATTCTAGCCACCTTTCTGGCAGAAGAGAATG--AATCCATTGTCTTAAGCAAGATATTTAACATATTC--AGTTACAACTTTACATAGAGTAT-ATAAGTAATTTTACTTTGTACATCAGTAAATATGTTAATACATGTAGTAAGACCAGATTTTGAACATTATATAAAATATTAAGGTAAAATTTATTTAA-TTTTTTGAAATTATTGAGTTCAGCTTAAGCATTAACCTTTCAGGGTTTTAAGAAATTTTGCTAACAACTTTGAATCTTACCAGTGAAATCAAAATAAATGTACCAAAGCCACTTAATGCAATGTTACTATT-AATGTATGACATGTTTTCACTTGAGAGCTTAACAACTTGAGTG-CTTTCTT--CCCAACAAGCACATTCTTGAAAATAGTAAACCATGTTCACGAATTATTTGATGACAATAAGTTTGTG-TGATGAAACAGAAATCTGATATTTTATGTGTTATGTTTGTTATTGTCACTTGTCTC------------------------------------------------------------------------------------------------------------------------------------------------------------------------------------------------------------------------------------------------------------------------------------------------------------------------------------------------------------------------------------------------------------------------------------------------------------------------------------------------------------------------------------------------------------------------------------------------------------------------------------------------------------------------------------------------------------------------------------------------------------------------------------------------------------------------------------------------------------------------------------------------------------------------------------------------------------------------------------------------------------------------------------------------------------------------------------------------------------
		</sequence>
		<sequence>
			<taxon idref="&apos;BLASTchimpY:11747427-11748472&apos;"/>
			----------TACCTGCGTAGGCCTTCTGAAGCAGCATTTGAAGTTGCAGTCCTGAAAACCATGCAGGCTGGAAGAGTATCTAAATAAATATTTATTTGAGATGGCACATGTTTCTTCAGAAACTCAAGTTGTTTCTCCCAGAGATGAATTAACTGATTCAGAAGCCTCCACT-AGGTCTCCACCGTGTAAACACACATTCCCAGGGGACTCAGACTTAAGGTCAATGATTGAAGAAAATGCTATTCAGGTTTTGTCACAAGAATCCTTGTTAAAATGGCCATGTTACACAGTTTGTGTCTGTGAGCCAGATAAAGATAATGATTTTTTTTTTCTATGACCTTTCCCAGGAAACTTTGGAAAATACTTGAAAGTGACCAACTCAAGTCTGTTCTGTGGGTTGAGAATGGAACTTGTGTGGTGATTAATGAAGAACTCTTCAAGAAAGAAATTTTCGATATAAAGGCTCC-TTACAGAATATTTCAAAGTGACAGTATCAAAAGTTTTGTTCGACAGCTCAACCTTTATGGATTTAGTAAAATTCGACAGAATTTTCAAAGATCTGCCATTCTAGCCACCTTTCTGGCAGAAGAGAATG--AATCCATTGTCTTAAGCAAGATATTTAACATATTC--AGTTACAACTTTACATAGAGTAT-ATAAGTAATTTTACTTTGTACATCAGTAAATATGTTAATACATGTAGTAAGACCAGATTTTGAACATTATATAAAATATTAAGGTAAAATTTATTTAA-TTTTTTGAAATTATTGAGTTCAGCTTAAGCATTAACCTTTCAGGGTTTTAAGAAATTTTGCTAACAACTTTGAATCTTACCAGTGAAATCAAAATAAATGTACCAAAGCCACTTAATGCAATGTTACTATT-AATGTATGACATGTTTTCACTTGAGAGCTTAACAACTTGAGTG-CTTTCTT--CCCAACAAGCACATTCTTGAAAATAGTAAACCATGTTCACGAATTATTTGATGACAATAAGTTTGTG-TGATGAAACAGAAATCTGATATTTTATGTGTTATGTTTGTTATTGTCACTTGTCTC------------------------------------------------------------------------------------------------------------------------------------------------------------------------------------------------------------------------------------------------------------------------------------------------------------------------------------------------------------------------------------------------------------------------------------------------------------------------------------------------------------------------------------------------------------------------------------------------------------------------------------------------------------------------------------------------------------------------------------------------------------------------------------------------------------------------------------------------------------------------------------------------------------------------------------------------------------------------------------------------------------------------------------------------------------------------------------------------------------
		</sequence>
		<sequence>
			<taxon idref="&apos;humanFUNCTIONAL:38437962-38440058&apos;"/>
			TAGATAAGTGTACATGCTTAGGCCTTCTGAAGCAGCATTTGAAGCTGCAGTCCTGAAAACCATGCAGGCCGGAAGAGTAGATAAAGAAATATTTATTTGAGATGGCACATGTTTCTTCAGAAACTCAAGATGTTTCCCCCAAAGATGAATTAACTGCTTCAGAAGCCTCCACT-AGGTCTCCATTGTGTGAACACACCTTCCCTGGGGACTCAGACTTACGGTCAATGATTGAAGAACATGCTTTTCAGGTTTTGTCACAAGGATCCTTGTTAGAAAGTCCAAGTTACACAGTTTGTGTCTCTGAGCCAGATAAAGATGATGA--TTTTCTTTCTCTGAACTTTCCCAGGAAACTTTGGAAAATAGTGGAAAGTGACCAATTCAAGTCTATTTCATGGGATGAGAATGGAACTTGCATAGTGATTAATGAAGAACTCTTCAAGAAAGAAATTTTGGAAACAAAGGCTCC-TTACAGAATATTTCAAACTGATGCTATCAAAAGTTTTGTTCGACAGCTCAACCTTTATGGATTTAGTAAAATTCAACAGAATTTTCAAAGATCTGCCTTTCTAGCCACCTTTCTGTCAGAAGAGAAAG--AATCGTCTGTCTTAAGCAAGGTATTTGACATATTTG-AGTTACCACTTTATGTAAAGTAT-ATATGTAATTTTACTTTGTACATCAGTAAATATGTTAATACATGCAGTAAGACCAGCTTTTGAAAATTATATAAAATATTAAGGTAGAAATT-----T-TGTTTTGAAATTATTGTGTTCAGCTTGAGCGTTAACCTTTTAGTGTTTTAAGAAATTTTGCTAACAACTTTGAATCTTACCAGTGAATTCCAAATAAATGTACCAAAGCCACTTAATGAAATATTACTATT-AATATATAACATGTTTTCACTTGAGGGCTTAACAACTTGAGTG-GTTTTT---CACAATAAGCACATTCTTAAAAATAGTAAACGATGTTTATGAGTTATTTGATGACATTAAATTTGTG-TGATGAAAGAGAAATCTGATATTTGATGTGTTATGTTTGTTATTTTCACTTGTCTCTTGGCTTAAAATGGCACTGAATTATGTTTTTCTTTGGTTTTAGTTAAAGTTCTATTATAATCCAAATTTCAAGCGTGGCTATCCCCAACTTTTAGTAAGAGTGAAGAGAAGAATTGGTGTTAAAAATGCTTCACCTATATCTACTTTATTCAACGAAGATTTCAACAAGAAGCATTTTAGAGCAGGGGCTAACATGGAGAATCATAATTCTGCCTTAGCTGCTGAAGCTAGTGAAGAAAGTTTATTTTCAGCCTCTAAAAATTTAAATATGCCTCTAACAAGGGAATCTTCTGTCAGACAGATAATTGCAAATTCATCTGTCCCCATTAGAAGTGGTTTCCCTCCTCCTTCACCTTCAACCTCAGTTGGACCATCAGAACAAATTGCAACAGATCAACATGCTATTTTAAATCAGTTGACCACTATTCATATGCACTCTCATAGTACCTACATGCAAGCAAGGGGCCACATTGTGAATTTTATTACAACCACAACTTCTCAATACCACATCATATCTCCCTTACAAAATGGTTATTTTGGGCTGACAGTGGAACCATCTGC-TGTTCCCACACGATATCCTCTGGTATCAGTCAATGAGGCTCCATATCGTAACATGCTACCAGCAGGCAACCCGTGGTTGCAAATGCCTACGATCGCTGATAGATCAGCTGCCCCTCATTCCAGGCTAGCTCTTCAACCATCACCACTGGACAAATATCACCCTAATTACAACTGATCTGCCATTAAAAGAGGACCAGATTATGAATGACAACAGAGACTAACATTTAC----ATTGAC---------A--AAAAACCCTAAAAATTTCTGCAATTATCTTATTGAACAATAAAATTGCATGTTTACTTCTATGTTTGCTTTTCCTTTATTTCTAAAAGTATGGTTAAGA----AAAAAATGACATTTTGTTTCAGTGGGAGGCTATTGTACTACTTTTTAGCAAAAATATATATGGGCTTTTTGATCCTTTGAAAGCAAATTTGACATGTGCCTTTGTAAGTTAAATAATTTATCTCTCTAAAGAGGAAGAAATAATAAAGTTTTG
		</sequence>
		<sequence>
			<taxon idref="&apos;humanFUNCTIONAL:38664994-38662898&apos;"/>
			TAGATAAGTGTACATGCTTAGGCCTTCTGAAGCAGCATTTGAAGCTGCAGTCCTGAAAACCATGCAGGCCGGAAGAGTAGATAAAGAAATATTTATTTGAGATGGCACATGTTTCTTCAGAAACTCAAGATGTTTCCCCCAAAGATGAATTAACTGCTTCAGAAGCCTCCACT-AGGTCTCCATTGTGTGAACACACCTTCCCTGGGGACTCAGACTTACGGTCAATGATTGAAGAACATGCTTTTCAGGTTTTGTCACAAGGATCCTTGTTAGAAAGTCCAAGTTACACAGTTTGTGTCTCTGAGCCAGATAAAGATGATGA--TTTTCTTTCTCTGAACTTTCCCAGGAAACTTTGGAAAATAGTGGAAAGTGACCAATTCAAGTCTATTTCATGGGATGAGAATGGAACTTGCATAGTGATTAATGAAGAACTCTTCAAGAAAGAAATTTTGGAAACAAAGGCTCC-TTACAGAATATTTCAAACTGATGCTATCAAAAGTTTTGTTCGACAGCTCAACCTTTATGGATTTAGTAAAATTCAACAGAATTTTCAAAGATCTGCCTTTCTAGCCACCTTTCTGTCAGAAGAGAAAG--AATCGTCTGTCTTAAGCAAGGTATTTGACATATTTG-AGTTACCACTTTATGTAAAGTAT-ATATGTAATTTTACTTTGTACATCAGTAAATATGTTAATACATGCAGTAAGACCAGCTTTTGAAAATTATATAAAATATTAAGGTAGAAATT-----T-TGTTTTGAAATTATTGTGTTCAGCTTGAGCGTTAACCTTTTAGTGTTTTAAGAAATTTTGCTAACAACTTTGAATCTTACCAGTGAATTCCAAATAAATGTACCAAAGCCACTTAATGAAATATTACTATT-AATATATAACATGTTTTCACTTGAGGGCTTAACAACTTGAGTG-GTTTTT---CACAATAAGCACATTCTTAAAAATAGTAAACGATGTTTATGAGTTATTTGATGACATTAAATTTGTG-TGATGAAAGAGAAATCTGATATTTGATGTGTTATGTTTGTTATTTTCACTTGTCTCTTGGCTTAAAATGGCACTGAATTATGTTTTTCTTTGGTTTTAGTTAAAGTTCTATTATAATCCAAATTTCAAGCGTGGCTATCCCCAACTTTTAGTAAGAGTGAAGAGAAGAATTGGTGTTAAAAATGCTTCACCTATATCTACTTTATTCAACGAAGATTTCAACAAGAAGCATTTTAGAGCAGGGGCTAACATGGAGAATCATAATTCTGCCTTAGCTGCTGAAGCTAGTGAAGAAAGTTTATTTTCAGCCTCTAAAAATTTAAATATGCCTCTAACAAGGGAATCTTCTGTCAGACAGATAATTGCAAATTCATCTGTCCCCATTAGAAGTGGTTTCCCTCCTCCTTCACCTTCAACCTCAGTTGGACCATCAGAACAAATTGCAACAGATCAACATGCTATTTTAAATCAGTTGACCACTATTCATATGCACTCTCATAGTACCTACATGCAAGCAAGGGGCCACATTGTGAATTTTATTACAACCACAACTTCTCAATACCACATCATATCTCCCTTACAAAATGGTTATTTTGGGCTGACAGTGGAACCATCTGC-TGTTCCCACACGATATCCTCTGGTATCAGTCAATGAGGCTCCATATCGTAACATGCTACCAGCAGGCAACCCGTGGTTGCAAATGCCTACGATCGCTGATAGATCAGCTGCCCCTCATTCCAGGCTAGCTCTTCAACCATCACCACTGGACAAATATCACCCTAATTACAACTGATCTGCCATTAAAAGAGGACCAGATTATGAATGACAACAGAGACTAACATTTAC----ATTGAC---------A--AAAAACCCTAAAAATTTCTGCAATTATCTTATTGAACAATAAAATTGCATGTTTACTTCTATGTTTGCTTTTCCTTTATTTCTAAAAGTATGGTTAAGA----AAAAAATGACATTTTGTTTCAGTGGGAGGCTATTGTACTACTTTTTAGCAAAAATATATATGGGCTTTTTGATCCTTTGAAAGCAAATTTGACATGTGCCTTTGTAAGTTAAATAATTTATCTCTCTAAAGAGGAAGAAATAATAAAGTTTTG
		</sequence>
		<sequence>
			<taxon idref="&apos;BLASThumanY:31215899-31215190&apos;"/>
			-----------------------------------------------------------------------------------------------------------------------------------------------------------------------------------------------------------------------------------------------------------------------------------------------------------------------------------------------------------------------------------------------------------------------------------------------------------------------------------------------------------------------------------------------------------------ACAGAATTTTCAAAGATCTGCCTTTCTAGCCACCTTTCTGGCAGAAGAGAAAG--AATCCGATGCCTTAAGCAAAGCATTTAACATATTTC-AGTTACCACTCTATGTAAAGTAT-GTATGTAATTTTACTTTGAACATCAGTAAATATGTTAATACATGCAACAAGACCAGATGTTGAAAATTATATAAAATATTAAGGTAGAAATTATTTAT-TTTTTTGAAATTATTGAGTTCAGCTTGAGCATCAACCTTTCAGAGTTTTCAGAAATGTTGCTAA-AACTTTGAATCTTACCAGTGAACTCCAAATAAATGTATCAAAGCCACTTAATGTAATGTTGCTATT-AATATATAACATGTTTTCACCTGAGGGCTTAACAATTTGAGTG-CTTTTTTTTCCCAACAAGCACTTTCTTAAAAATAGCAAATAATGTTCATGAATTATTTGATGTCATTAAGTTTGTG-TGACGAAAGAGAAATCTGATATTTTATGTGTTATGTTTGTTATTGTCACTTGTCTCCCGGTTTAAAATGGCACTGAATTACCTTTTTCTTTGGTTTTAGTTAAAGTTTTATTATAATCCAAATTTCAAACGTGGCTGTCCCCAGCATTTAGTAAGGGTGAAAAGAAGAATTGGTGTTAAAAATGCTTCACTTATACCTACTTTATTCAATGAAGATTTCAACAAGAAGCATTTTAGATCAGGAGCTAACAT---------------------------------------------------------------------------------------------------------------------------------------------------------------------------------------------------------------------------------------------------------------------------------------------------------------------------------------------------------------------------------------------------------------------------------------------------------------------------------------------------------------------------------------------------------------------------------------------------------------------------------------------------------------------------------------------------------------------------------------------------------------------------------------------------------------------------------------------------------------------------------------------------------
		</sequence>
		<sequence>
			<taxon idref="&apos;BLASThumanY:33568865-33569574&apos;"/>
			-----------------------------------------------------------------------------------------------------------------------------------------------------------------------------------------------------------------------------------------------------------------------------------------------------------------------------------------------------------------------------------------------------------------------------------------------------------------------------------------------------------------------------------------------------------------ACAGAATTTTCAAAGATCTGCCTTTCTAGCCACCTTTCTGGCAGAAGAGAAAG--AATCCGATGCCTTAAGCAAAGCATTTAACATATTTC-AGTTACCACTCTATGTAAAGTAT-GTATGTAATTTTACTTTGAACATCAGTAAATATGTTAATACATGCAACAAGACCAGATGTTGAAAATTATATAAAATATTAAGGTAGAAATTATTTAT-TTTTTTGAAATTATTGAGTTCAGCTTGAGCATCAACCTTTCAGAGTTTTCAGAAATGTTGCTAA-AACTTTGAATCTTACCAGTGAACTCCAAATAAATGTATCAAAGCCACTTAATGTAATGTTGCTATT-AATATATAACATGTTTTCACCTGAGGGCTTAACAATTTGAGTG-CTTTTTTTTCCCAACAAGCACTTTCTTAAAAATAGCAAATAATGTTCATGAATTATTTGATGTCATTAAGTTTGTG-TGACGAAAGAGAAATCTGATATTTTATGTGTTATGTTTGTTATTGTCACTTGTCTCCCGGTTTAAAATGGCACTGAATTACCTTTTTCTTTGGTTTTAGTTAAAGTTTTATTATAATCCAAATTTCAAACGTGGCTGTCCCCAGCATTTAGTAAGGGTGAAAAGAAGAATTGGTGTTAAAAATGCTTCACTTATACCTACTTTATTCAATGAAGATTTCAACAAGAAGCATTTTAGATCAGGAGCTAACAT---------------------------------------------------------------------------------------------------------------------------------------------------------------------------------------------------------------------------------------------------------------------------------------------------------------------------------------------------------------------------------------------------------------------------------------------------------------------------------------------------------------------------------------------------------------------------------------------------------------------------------------------------------------------------------------------------------------------------------------------------------------------------------------------------------------------------------------------------------------------------------------------------------
		</sequence>
		<sequence>
			<taxon idref="&apos;BLASThumanY:34690287-34689578&apos;"/>
			-----------------------------------------------------------------------------------------------------------------------------------------------------------------------------------------------------------------------------------------------------------------------------------------------------------------------------------------------------------------------------------------------------------------------------------------------------------------------------------------------------------------------------------------------------------------ACAGAATTTTCAAAGATCTGCCTTTCTAGCCACCTTTCTGGCAGAAGAGAAAG--AATCCGATGCCTTAAGCAAAGCATTTAACATATTTC-AGTTACCACTCTATGTAAAGTAT-GTATGTAATTTTACTTTGAACATCAGTAAATATGTTAATACATGCAACAAGACCAGATGTTGAAAATTATATAAAATATTAAGGTAGAAATTATTTAT-TTTTTTGAAATTATTGAGTTCAGCTTGAGCATCAACCTTTCAGAGTTTTCAGAAATGTTGCTAA-AACTTTGAATCTTACCAGTGAACTCCAAATAAATGTATCAAAGCCACTTAATGTAATGTTGCTATT-AATATATAACATGTTTTCACCTGAGGGCTTAACAATTTGAGTG-CTTTTTTTTCCCAACAAGCACTTTCTTAAAAATAGCAAATAATGTTCATGAATTATTTGATGTCATTAAGTTTGTG-TGACGAAAGAGAAATCTGATATTTTATGTGTTATGTTTGTTATTGTCACTTGTCTCCCGGTTTAAAATGGCACTGAATTACCTTTTTCTTTGGTTTTAGTTAAAGTTTTATTATAATCCAAATTTCAAACGTGGCTGTCCCCAGCATTTAGTAAGGGTGAAAAGAAGAATTGGTGTTAAAAATGCTTCACTTATACCTACTTTATTCAATGAAGATTTCAACAAGAAGCATTTTAGATCAGGAGCTAACAT---------------------------------------------------------------------------------------------------------------------------------------------------------------------------------------------------------------------------------------------------------------------------------------------------------------------------------------------------------------------------------------------------------------------------------------------------------------------------------------------------------------------------------------------------------------------------------------------------------------------------------------------------------------------------------------------------------------------------------------------------------------------------------------------------------------------------------------------------------------------------------------------------------
		</sequence>
		<sequence>
			<taxon idref="&apos;BLASThumanY:35178159-35178868&apos;"/>
			-----------------------------------------------------------------------------------------------------------------------------------------------------------------------------------------------------------------------------------------------------------------------------------------------------------------------------------------------------------------------------------------------------------------------------------------------------------------------------------------------------------------------------------------------------------------ACAGAATTTTCAAAGATCTGCCTTTCTAGCCACCTTTCTGGCAGAAGAGAAAG--AATCCGATGCCTTAAGCAAAGCATTTAACATATTTC-AGTTACCACTCTATGTAAAGTAT-GTATGTAATTTTACTTTGAACATCAGTAAATATGTTAATACATGCAACAAGACCAGATGTTGAAAATTATATAAAATATTAAGGTAGAAATTATTTAT-TTTTTTGAAATTATTGAGTTCAGCTTGAGCATCAACCTTTCAGAGTTTTCAGAAATGTTGCTAA-AACTTTGAATCTTACCAGTGAACTCCAAATAAATGTATCAAAGCCACTTAATGTAATGTTGCTATT-AATATATAACATGTTTTCACCTGAGGGCTTAACAATTTGAGTG-CTTTTTTTTCCCAACAAGCACTTTCTTAAAAATAGCAAATAATGTTCATGAATTATTTGATGTCATTAAGTTTGTG-TGACGAAAGAGAAATCTGATATTTTATGTGTTATGTTTGTTATTGTCACTTGTCTCCCGGTTTAAAATGGCACTGAATTACCTTTTTCTTTGGTTTTAGTTAAAGTTTTATTATAATCCAAATTTCAAACGTGGCTGTCCCCAGCATTTAGTAAGGGTGAAAAGAAGAATTGGTGTTAAAAATGCTTCACTTATACCTACTTTATTCAATGAAGATTTCAACAAGAAGCATTTTAGATCAGGAGCTAACAT---------------------------------------------------------------------------------------------------------------------------------------------------------------------------------------------------------------------------------------------------------------------------------------------------------------------------------------------------------------------------------------------------------------------------------------------------------------------------------------------------------------------------------------------------------------------------------------------------------------------------------------------------------------------------------------------------------------------------------------------------------------------------------------------------------------------------------------------------------------------------------------------------------
		</sequence>
		<sequence>
			<taxon idref="&apos;BLASTchimpY:4402267-4401556&apos;"/>
			---------------------------------------------------------------------------------------------------------------------------------------------------------------------------------------------------------------------------------------------------------------------------------------------------------------------------------------------------------------------------------------------------------------------------------------------------------------------------------------------------------------------------------------------------------------CAACAGAATTTTCAAAGATCTGCCTTTCTAGCCACCTTTCTGGCAGAAGAGAAAG--AATCCGATGCCTTAAGCAAAGCATTTAATGTATTTC-AGTTACCACTCTATGTAAAGTAT-GTATGTAATTTTACTTTGAACATCAGTAAATATGTTAATACATGCAACAAGACCAGATTTTGAAAATTATATAAAATATTAAGGTAGAAATTATTTAT-TTTTTTGAAATTATTGAGTTCAGCTTGAGCATCAACCTTTCAGAGTTTTCAGAAATGTTGCTAA-AACTTTGAATCTTACCAGTGAACTCCAAATAAATGTATCAAAGCCACTTAATGTAATGTTGCTATT-AATATATAACATGTTTTCACCTGAGGGCTTAACAATTTGAGTG-CTTTTTTTCCCCAACAAGCACTTTCTTAAAAATAGCAAATAATGTTCATGAATTATTTGATGTCATTAAGTATGTG-TGATGAAAGAGAAATCTGATATTTTATGTGTTATGTTTGTTATTGTCACTTGTCTCCCGGTTTAAAATGGCACTGAATTACCTTTTTCTTTGGTTTTAGTTAAAGTTTTATTATAATCCAAATTTCAAACGTGGCTGTCCCCAACTTTTAGTAAGGGTGAAAAGAAGAATTGGTGTTAAAAATGCTTCACTTATACCTACTTTATTCAATGAAGATTTCAACAAGAAGCATTTTAGATCAGGAGCTAACAT---------------------------------------------------------------------------------------------------------------------------------------------------------------------------------------------------------------------------------------------------------------------------------------------------------------------------------------------------------------------------------------------------------------------------------------------------------------------------------------------------------------------------------------------------------------------------------------------------------------------------------------------------------------------------------------------------------------------------------------------------------------------------------------------------------------------------------------------------------------------------------------------------------
		</sequence>
		<sequence>
			<taxon idref="&apos;BLASTchimpY:12151552-12152263&apos;"/>
			---------------------------------------------------------------------------------------------------------------------------------------------------------------------------------------------------------------------------------------------------------------------------------------------------------------------------------------------------------------------------------------------------------------------------------------------------------------------------------------------------------------------------------------------------------------CAACAGAATTTTCAAAGATCTGCCTTTCTAGCCACCTTTCTGGCAGAAGAGAAAG--AATCCGATGCCTTAAGCAAAGCATTTAATGTATTTC-AGTTACCACTCTATGTAAAGTAT-GTATGTAATTTTACTTTGAACATCAGTAAATATGTTAATACATGCAACAAGACCAGATTTTGAAAATTATATAAAATATTAAGGTAGAAATTATTTAT-TTTTTTGAAATTATTGAGTTCAGCTTGAGCATCAACCTTTCAGAGTTTTCAGAAATGTTGCTAA-AACTTTGAATCTTACCAGTGAACTCCAAATAAATGTATCAAAGCCACTTAATGTAATGTTGCTATT-AATATATAACATGTTTTCACCTGAGGGCTTAACAATTTGAGTG-CTTTTTTTCCCCAACAAGCACTTTCTTAAAAATAGCAAATAATGTTCATGAATTATTTGATGTCATTAAGTATGTG-TGACGAAAGAGAAATCTGATATTTTATGTGTTATGTTTGTTATTGTCACTTGTCTCCCGGTTTAAAATGGCACTGAATTACCTTTTTCTTTGGTTTTAGTTAAAGTTTTATTATAATCCAAATTTCAAACGTGGCTGTCCCCAACTTTTAGTAAGGGTAAAAAGAAGAATTGGTGTTAAAAATGCTTCACTTATACCTACTTTATTCAATGAAGATTTCAACAAGAAGCATTTTAGATCAGGAGCTAACAT---------------------------------------------------------------------------------------------------------------------------------------------------------------------------------------------------------------------------------------------------------------------------------------------------------------------------------------------------------------------------------------------------------------------------------------------------------------------------------------------------------------------------------------------------------------------------------------------------------------------------------------------------------------------------------------------------------------------------------------------------------------------------------------------------------------------------------------------------------------------------------------------------------
		</sequence>
		<sequence>
			<taxon idref="&apos;BLASTchimpY:3478439-3479150&apos;"/>
			---------------------------------------------------------------------------------------------------------------------------------------------------------------------------------------------------------------------------------------------------------------------------------------------------------------------------------------------------------------------------------------------------------------------------------------------------------------------------------------------------------------------------------------------------------------CAACAGAATTTTCAAAGATCTGCCTTTCTAGCCACCTTTCTGGCAGAAGAGAAAG--AATCCGATGCCTTAAGCAAAGCATTTAATGTATTTC-AGTTACCACTCTATGTAAAGTAT-GTATGTAATTTTACTTTGAACATCAGTAAATATGTTAATACATGCAACAAGACCAGATTTTGAAAATTATATAAAATATTAAGGTAGAAATTATTTAT-TTTTTTGAAATTATTGAGTTCAGCTTGAGCATCAACCTTTCAGAGTTTTCAGAAATGTTGCTAA-AACTTTGAATCTTACCAGTGAACTCCAAATAAATGTATCAAAGCCACTTAATGTAATGTTGCTATT-AATATATAACATGTTTTCACCTGAGGGCTTAACAATTTGAGTG-CTTTTTTTCCCCAACAAGCACTTTCTTAAAAATAGCAAATAATGTTCATGAATTATTTGATGTCATTAAGTATGTG-TGACGAAAGAGAAATCTGATATTTTATGTGTTATGTTTGTTATTGTCACTTGTCTCCCGGTTTAAAATGGCACTGAATTACCTTTTTCTTTGGTTTTAGTTAAAGTTTTATTATAATCCAAATTTCAAACGTGGCTGTCCCCAACTTTTAGTAAGGGTGAAAAGAAGAATTGGTGTTAAAAATGCTTCACTTATACCTACTTTATTCAATGAAGATTTCAACAAGAAGCATTTTAGATCAGGAGCTAACAT---------------------------------------------------------------------------------------------------------------------------------------------------------------------------------------------------------------------------------------------------------------------------------------------------------------------------------------------------------------------------------------------------------------------------------------------------------------------------------------------------------------------------------------------------------------------------------------------------------------------------------------------------------------------------------------------------------------------------------------------------------------------------------------------------------------------------------------------------------------------------------------------------------
		</sequence>
		<sequence>
			<taxon idref="&apos;BLASTchimpY:13048001-13047290&apos;"/>
			---------------------------------------------------------------------------------------------------------------------------------------------------------------------------------------------------------------------------------------------------------------------------------------------------------------------------------------------------------------------------------------------------------------------------------------------------------------------------------------------------------------------------------------------------------------CAACAGAATTTTCAAAGATCTGCCTTTCTAGCCACCTTTCTGGCAGAAGAGAAAG--AATCCGATGCCTTAAGCAAAGCATTTAATGTATTTC-AGTTACCACTCTATGTAAAGTAT-GTATGTAATTTTACTTTGAACATCAGTAAATATGTTAATACATGCAACAAGACCAGATTTTGAAAATTATATAAAATATTAAGGTAGAAATTATTTAT-TTTTTTGAAATTATTGAGTTCAGCTTGAGCATCAACCTTTCAGAGTTTTCAGAAATGTTGCTAA-AACTTTGAATCTTACCAGTGAACTCCAAATAAATGTATCAAAGCCACTTAATGTAATGTTGCTATT-AATATATAACATGTTTTCACCTGAGGGCTTAACAATTTGAGTG-CTTTTTTTCCCCAACAAGCACTTTCTTAAAAATAGCAAATAATGTTCATGAATTATTTGATGTCATTAAGTATGTG-TGACGAAAGAGAAATCTGATATTTTATGTGTTATGTTTGTTATTGTCACTTGTCTCCCGGTTTAAAATGGCACTGAATTACCTTTTTCTTTGGTTTTAGTTAAAGTTTTATTATAATCCAAATTTCAAACGTGGCTGTCCCCAACTTTTAGTAAGGGTGAAAAGAAGAATTGGTGTTAAAAATGCTTCACTTATACCTACTTTATTCAATGAAGATTTCAACAAGAAGCATTTTAGATCAGGAGCTAACAT---------------------------------------------------------------------------------------------------------------------------------------------------------------------------------------------------------------------------------------------------------------------------------------------------------------------------------------------------------------------------------------------------------------------------------------------------------------------------------------------------------------------------------------------------------------------------------------------------------------------------------------------------------------------------------------------------------------------------------------------------------------------------------------------------------------------------------------------------------------------------------------------------------
		</sequence>
	</alignment>

	<!-- The unique patterns from 1 to end                                       -->
	<!-- npatterns=972                                                           -->
	<patterns id="patterns" from="1" strip="false">
		<alignment idref="alignment"/>
	</patterns>

	<!-- A prior assumption that the population size has remained constant       -->
	<!-- throughout the time spanned by the genealogy.                           -->
	<constantSize id="constant" units="substitutions">
		<populationSize>
			<parameter id="constant.popSize" value="1.1E8" lower="0.0"/>
		</populationSize>
	</constantSize>

	<!-- Generate a random starting tree under the coalescent process            -->
	<coalescentSimulator id="startingTree">
		<taxa idref="taxa"/>
		<constantSize idref="constant"/>
	</coalescentSimulator>

	<!-- Generate a tree model                                                   -->
	<treeModel id="treeModel">
		<coalescentTree idref="startingTree"/>
		<rootHeight>
			<parameter id="treeModel.rootHeight"/>
		</rootHeight>
		<nodeHeights internalNodes="true">
			<parameter id="treeModel.internalNodeHeights"/>
		</nodeHeights>
		<nodeHeights internalNodes="true" rootNode="true">
			<parameter id="treeModel.allInternalNodeHeights"/>
		</nodeHeights>
	</treeModel>

	<!-- Taxon Sets                                                              -->
	<tmrcaStatistic id="tmrca(papionins-a)" includeStem="false">
		<mrca>
			<taxa idref="papionins-a"/>
		</mrca>
		<treeModel idref="treeModel"/>
	</tmrcaStatistic>
	<tmrcaStatistic id="tmrca(papionins-b)" includeStem="false">
		<mrca>
			<taxa idref="papionins-b"/>
		</mrca>
		<treeModel idref="treeModel"/>
	</tmrcaStatistic>
	<tmrcaStatistic id="tmrca(OWprimates)" includeStem="false">
		<mrca>
			<taxa idref="OWprimates"/>
		</mrca>
		<treeModel idref="treeModel"/>
	</tmrcaStatistic>

	<!-- Generate a coalescent likelihood                                        -->
	<coalescentLikelihood id="coalescent">
		<model>
			<constantSize idref="constant"/>
		</model>
		<populationTree>
			<treeModel idref="treeModel"/>
		</populationTree>
	</coalescentLikelihood>

	<!-- The uncorrelated relaxed clock (Drummond, Ho, Phillips & Rambaut (2006) PLoS Biology 4, e88 )-->
	<discretizedBranchRates id="branchRates">
		<treeModel idref="treeModel"/>
		<distribution>
			<logNormalDistributionModel meanInRealSpace="true">
				<mean>
					<parameter id="ucld.mean" value="1.0" lower="0.0"/>
				</mean>
				<stdev>
					<parameter id="ucld.stdev" value="0.3333333333333333" lower="0.0"/>
				</stdev>
			</logNormalDistributionModel>
		</distribution>
		<rateCategories>
			<parameter id="branchRates.categories"/>
		</rateCategories>
	</discretizedBranchRates>
	<rateStatistic id="meanRate" name="meanRate" mode="mean" internal="true" external="true">
		<treeModel idref="treeModel"/>
		<discretizedBranchRates idref="branchRates"/>
	</rateStatistic>
	<rateStatistic id="coefficientOfVariation" name="coefficientOfVariation" mode="coefficientOfVariation" internal="true" external="true">
		<treeModel idref="treeModel"/>
		<discretizedBranchRates idref="branchRates"/>
	</rateStatistic>
	<rateCovarianceStatistic id="covariance" name="covariance">
		<treeModel idref="treeModel"/>
		<discretizedBranchRates idref="branchRates"/>
	</rateCovarianceStatistic>

	<!-- The transversion rate (TVM) substitution model                    -->
	<gtrModel id="gtr">
		<frequencies>
			<frequencyModel dataType="nucleotide">
				<frequencies>
					<parameter id="frequencies" value="0.25 0.25 0.25 0.25"/>
				</frequencies>
			</frequencyModel>
		</frequencies>
		<rateAC>
			<parameter id="ac" value="1.0" lower="0.0"/>
		</rateAC>
		<rateAG>
			<parameter id="ag" value="1.0"/>
		</rateAG>
		<rateAT>
			<parameter id="at" value="1.0" lower="0.0"/>
		</rateAT>
		<rateCG>
			<parameter id="cg" value="1.0" lower="0.0"/>
		</rateCG>
		<rateGT>
			<parameter id="gt" value="1.0" lower="0.0"/>
		</rateGT>
	</gtrModel>

	<!-- site model                                                              -->
	<siteModel id="siteModel">
		<substitutionModel>
			<gtrModel idref="gtr"/>
		</substitutionModel>
		<gammaShape gammaCategories="4">
			<parameter id="alpha" value="0.5" lower="0.0"/>
		</gammaShape>
	</siteModel>

	<!-- Likelihood for tree given sequence data                                 -->
	<treeLikelihood id="treeLikelihood" useAmbiguities="false" stateTagName="states">
		<patterns idref="patterns"/>
		<treeModel idref="treeModel"/>
		<siteModel idref="siteModel"/>
		<discretizedBranchRates idref="branchRates"/>
	</treeLikelihood>

	<!-- Define operators                                                        -->
	<operators id="operators">
		<scaleOperator scaleFactor="0.75" weight="0.1">
			<parameter idref="ac"/>
		</scaleOperator>
		<scaleOperator scaleFactor="0.75" weight="0.1">
			<parameter idref="at"/>
		</scaleOperator>
		<scaleOperator scaleFactor="0.75" weight="0.1">
			<parameter idref="cg"/>
		</scaleOperator>
		<scaleOperator scaleFactor="0.75" weight="0.1">
			<parameter idref="gt"/>
		</scaleOperator>
		<deltaExchange delta="0.01" weight="0.1">
			<parameter idref="frequencies"/>
		</deltaExchange>
		<scaleOperator scaleFactor="0.75" weight="0.1">
			<parameter idref="alpha"/>
		</scaleOperator>
		<scaleOperator scaleFactor="0.75" weight="3">
			<parameter idref="ucld.mean"/>
		</scaleOperator>
		<scaleOperator scaleFactor="0.75" weight="3">
			<parameter idref="ucld.stdev"/>
		</scaleOperator>
		<subtreeSlide size="1.1E7" gaussian="true" weight="15">
			<treeModel idref="treeModel"/>
		</subtreeSlide>
		<narrowExchange weight="15">
			<treeModel idref="treeModel"/>
		</narrowExchange>
		<wideExchange weight="3">
			<treeModel idref="treeModel"/>
		</wideExchange>
		<wilsonBalding weight="3">
			<treeModel idref="treeModel"/>
		</wilsonBalding>
		<scaleOperator scaleFactor="0.75" weight="3">
			<parameter idref="treeModel.rootHeight"/>
		</scaleOperator>
		<uniformOperator weight="30">
			<parameter idref="treeModel.internalNodeHeights"/>
		</uniformOperator>
		<scaleOperator scaleFactor="0.75" weight="3">
			<parameter idref="constant.popSize"/>
		</scaleOperator>
		<upDownOperator scaleFactor="0.75" weight="3">
			<up>
				<parameter idref="ucld.mean"/>
			</up>
			<down>
				<parameter idref="treeModel.allInternalNodeHeights"/>
			</down>
		</upDownOperator>
		<swapOperator size="1" weight="10" autoOptimize="false">
			<parameter idref="branchRates.categories"/>
		</swapOperator>
		<uniformIntegerOperator weight="10">
			<parameter idref="branchRates.categories"/>
		</uniformIntegerOperator>
	</operators>

	<!-- Define MCMC                                                             -->
	<mcmc id="mcmc" chainLength="100000000" autoOptimize="true" operatorAnalysis="HSFY_tree-23Jan15.ops">
		<posterior id="posterior">
			<prior id="prior">
				<normalPrior mean="8500000.0" stdev="425000.0">
					<statistic idref="tmrca(papionins-a)"/>
				</normalPrior>
				<normalPrior mean="8500000.0" stdev="425000.0">
					<statistic idref="tmrca(papionins-b)"/>
				</normalPrior>
				<normalPrior mean="3.0E7" stdev="1500000.0">
					<statistic idref="tmrca(OWprimates)"/>
				</normalPrior>
				<gammaPrior shape="0.05" scale="10.0" offset="0.0">
					<parameter idref="ac"/>
				</gammaPrior>
				<gammaPrior shape="0.05" scale="10.0" offset="0.0">
					<parameter idref="at"/>
				</gammaPrior>
				<gammaPrior shape="0.05" scale="10.0" offset="0.0">
					<parameter idref="cg"/>
				</gammaPrior>
				<gammaPrior shape="0.05" scale="10.0" offset="0.0">
					<parameter idref="gt"/>
				</gammaPrior>
				<uniformPrior lower="0.0" upper="1.0">
					<parameter idref="frequencies"/>
				</uniformPrior>
				<exponentialPrior mean="0.5" offset="0.0">
					<parameter idref="alpha"/>
				</exponentialPrior>
				<exponentialPrior mean="0.3333333333333333" offset="0.0">
					<parameter idref="ucld.stdev"/>
				</exponentialPrior>
				<exponentialPrior mean="1.0" offset="0.0">
					<parameter idref="ucld.mean"/>
				</exponentialPrior>
				<oneOnXPrior>
					<parameter idref="constant.popSize"/>
				</oneOnXPrior>
				<coalescentLikelihood idref="coalescent"/>
			</prior>
			<likelihood id="likelihood">
				<treeLikelihood idref="treeLikelihood"/>
			</likelihood>
		</posterior>
		<operators idref="operators"/>

		<!-- write log to screen                                                     -->
		<log id="screenLog" logEvery="1000">
			<column label="Posterior" dp="4" width="12">
				<posterior idref="posterior"/>
			</column>
			<column label="Prior" dp="4" width="12">
				<prior idref="prior"/>
			</column>
			<column label="Likelihood" dp="4" width="12">
				<likelihood idref="likelihood"/>
			</column>
			<column label="rootHeight" sf="6" width="12">
				<parameter idref="treeModel.rootHeight"/>
			</column>
			<column label="ucld.mean" sf="6" width="12">
				<parameter idref="ucld.mean"/>
			</column>
		</log>

		<!-- write log to file                                                       -->
		<log id="fileLog" logEvery="1000" fileName="HSFY_tree-23Jan15.log" overwrite="false">
			<posterior idref="posterior"/>
			<prior idref="prior"/>
			<likelihood idref="likelihood"/>
			<parameter idref="treeModel.rootHeight"/>
			<tmrcaStatistic idref="tmrca(papionins-a)"/>
			<tmrcaStatistic idref="tmrca(papionins-b)"/>
			<tmrcaStatistic idref="tmrca(OWprimates)"/>
			<parameter idref="constant.popSize"/>
			<parameter idref="ac"/>
			<parameter idref="ag"/>
			<parameter idref="at"/>
			<parameter idref="cg"/>
			<parameter idref="gt"/>
			<parameter idref="frequencies"/>
			<parameter idref="alpha"/>
			<parameter idref="ucld.mean"/>
			<parameter idref="ucld.stdev"/>
			<rateStatistic idref="meanRate"/>
			<rateStatistic idref="coefficientOfVariation"/>
			<rateCovarianceStatistic idref="covariance"/>
			<treeLikelihood idref="treeLikelihood"/>
			<coalescentLikelihood idref="coalescent"/>
		</log>

		<!-- write tree log to file                                                  -->
		<logTree id="treeFileLog" logEvery="1000" nexusFormat="true" fileName="HSFY_tree-23Jan15.trees" sortTranslationTable="true">
			<treeModel idref="treeModel"/>
			<trait name="rate" tag="rate">
				<discretizedBranchRates idref="branchRates"/>
			</trait>
			<posterior idref="posterior"/>
		</logTree>
	</mcmc>
	<report>
		<property name="timer">
			<mcmc idref="mcmc"/>
		</property>
	</report>
</beast>
