# Supplementary material for: Multicopy gene family evolution on primate Y chromosomes
Source: BMC Genomics. 2016 Feb 29;17:157. doi: 10.1186/s12864-015-2187-8 (PMC4772468; doi:10.1186/s12864-015-2187-8)
Supplement: Additional file 6 — RBMY BEAST input file. Alignment, calibration nodes, nucleotide substitution model, and specification of priors for tree shown in Additional file 1: Figure S4. (XML 191 kb) [file 12864_2015_2187_MOESM6_ESM.xml]

<?xml version="1.0" encoding="UTF-8"?>
<!-- Generated by BEAUTi v1.7.5                                              --><!--       by Alexei J. Drummond, Andrew Rambaut and Marc A. Suchard         --><!--       Department of Computer Science, University of Auckland and        --><!--       Institute of Evolutionary Biology, University of Edinburgh        --><!--       David Geffen School of Medicine, University of California, Los Angeles--><!--       http://beast.bio.ed.ac.uk/                                        --><beast>

	<!-- The list of taxa to be analysed (can also include dates/ages).          -->
	<!-- ntax=143                                                                -->
	<taxa id="taxa">
		<taxon id="PM582_ex3F3R3"/>
		<taxon id="PM1014_ex3F3R3"/>
		<taxon id="PM545_F2R3_F3R3"/>
		<taxon id="PM561_F2R3_F3R3"/>
		<taxon id="PM604_F2R3_F3R3"/>
		<taxon id="PM655_F2R3_F3R3"/>
		<taxon id="PM661_F2R3_F3R3"/>
		<taxon id="PM704_F2R3_F3R3"/>
		<taxon id="Msphinx_ex1to2F2R3"/>
		<taxon id="PM665_F2R3_F3R3"/>
		<taxon id="PM638_F2R3_F3R3"/>
		<taxon id="Marctoids143_F2R3_F3R3"/>
		<taxon id="Mfascicularis242_ex1to2F2R3"/>
		<taxon id="Mfascicularis1929_ex1to2F2R3"/>
		<taxon id="P001_F2R3_F3R3"/>
		<taxon id="PM616_F2R3_F3R3"/>
		<taxon id="ZooRhesus_F2R3_F3R3"/>
		<taxon id="PM704_F4R4_F4R4"/>
		<taxon id="PM661_F4R4_F4R4"/>
		<taxon id="PM655 ex1-2F4R4"/>
		<taxon id="PM638_F4R4_F4R4"/>
		<taxon id="Panubis_F4R4_F5R5"/>
		<taxon id="PM582 ex1-2F4R4"/>
		<taxon id="PM545_F4R4_F4R4"/>
		<taxon id="PM604_F4R4_F4R4"/>
		<taxon id="PM561_F4R4_F4R4"/>
		<taxon id="PM665_F4R4_F5R5"/>
		<taxon id="PM1014_F4R4_F4R4"/>
		<taxon id="Marctoids143_F4R4_F5R5"/>
		<taxon id="Mfascicularis242_F4R4_F5R5"/>
		<taxon id="Mfascicularis1929_F4R4_F5R5"/>
		<taxon id="P001_F4R4_F5R5"/>
		<taxon id="PM616_F4R4_F5R5"/>
		<taxon id="Msphinx_ex3F5R5"/>
		<taxon id="ZooRhesus_F4R4_F5R5"/>
		<taxon id="ZooRhesus_F1R1_F1R1"/>
		<taxon id="Msphinx_F1R1_F1R1"/>
		<taxon id="Panubis_F1R1_F1R1"/>
		<taxon id="PM545_F1R1_F1R1"/>
		<taxon id="PM561_F1R1_F1R1"/>
		<taxon id="PM604_F1R1_F1R1"/>
		<taxon id="PM638_F1R1_F1R1"/>
		<taxon id="PM661_F1R1_F1R1"/>
		<taxon id="PM665_F1R1_F1R1"/>
		<taxon id="PM704_F1R1_F1R1"/>
		<taxon id="PM1014_F1R1_F1R1"/>
		<taxon id="Marctoids143_F1R1_F1R1"/>
		<taxon id="Mfascicularis242_F1R1_F1R1"/>
		<taxon id="Mfascicularis1929_ex3F1R1"/>
		<taxon id="P001_F1R1_F1R1"/>
		<taxon id="PM616_F1R1_F1R1"/>
		<taxon id="ZooRhesus_ex3F6R6"/>
		<taxon id="PM545_ex3F6R6"/>
		<taxon id="PM561_ex3F6R6"/>
		<taxon id="PM582_ex3F6R6"/>
		<taxon id="PM604_ex3F6R6"/>
		<taxon id="PM638_ex3F6R6"/>
		<taxon id="PM661_ex3F6R6"/>
		<taxon id="PM704_ex3F6R6"/>
		<taxon id="PM1014_ex3F6R6"/>
		<taxon id="Marctoids143_ex3F6R6"/>
		<taxon id="Mfascicularis242_ex3F6R6"/>
		<taxon id="Mfascicularis1929_ex3F6R6"/>
		<taxon id="P001_ex3F6R6"/>
		<taxon id="PM616_ex3F6R6"/>
		<taxon id="marmoset"/>
		<taxon id="rhesusY:6872660-6873207,6877752-6877974"/>
		<taxon id="rhesusY:7135027-7134373,7131444-7131222"/>
		<taxon id="rhesusY:10104282-10104944,10107807-10108030"/>
		<taxon id="rhesusY:6282152-6281465,6278576-6278353"/>
		<taxon id="rhesusY:7518124-7518565,7520869-7521086"/>
		<taxon id="rhesusY:9824318-9824538"/>
		<taxon id="rhesusY:6333605-6333780"/>
		<taxon id="humanY:35810108-35810798"/>
		<taxon id="humanY:51829514-51830204"/>
		<taxon id="chimpY:9475349-9476039"/>
		<taxon id="chimpY:10207952-10208642"/>
		<taxon id="chimpY:8739474-8740164"/>
		<taxon id="chimpY:8958013-8957323"/>
		<taxon id="chimpY:9693907-9693217"/>
		<taxon id="chimpY:6683899-6684476"/>
		<taxon id="chimpY:8633197-8632482"/>
		<taxon id="chimpY:8417406-8416968"/>
		<taxon id="humanY:51231915-51232138"/>
		<taxon id="humanY:35718220-35717999"/>
		<taxon id="humanY:49870792-49870571"/>
		<taxon id="humanY:53008706-53008927"/>
		<taxon id="humanY:49689203-49689425"/>
		<taxon id="humanY:53177533-53177311"/>
		<taxon id="humanY:31957882-31957663"/>
		<taxon id="humanY:32826844-32827063"/>
		<taxon id="humanY:34460587-34460806"/>
		<taxon id="humanY:35774376-35774597"/>
		<taxon id="humanY:35015055-35014835"/>
		<taxon id="humanY:35899919-35899697"/>
		<taxon id="chimpY:8629622-8629399"/>
		<taxon id="chimpY:10098647-10098424"/>
		<taxon id="chimpY:9439440-9439661"/>
		<taxon id="chimpY:9729817-9729596"/>
		<taxon id="chimpY:1755825-1756047"/>
		<taxon id="chimpY:6114827-6115049"/>
		<taxon id="chimpY:14736660-14736882"/>
		<taxon id="chimpY:8703584-8703805"/>
		<taxon id="chimpY:8993885-8993664"/>
		<taxon id="chimpY:10172053-10172274"/>
		<taxon id="chimpY:4166238-4166457"/>
		<taxon id="chimpY:12387349-12387130"/>
		<taxon id="chimpY:16961590-16961368"/>
		<taxon id="chimpY:9383537-9383375"/>
		<taxon id="chimpY:9785723-9785885"/>
		<taxon id="chimpY:16779831-16779669"/>
		<taxon id="chimpY:8648056-8647894"/>
		<taxon id="chimpY:9049411-9049573"/>
		<taxon id="chimpY:10517935-10518097"/>
		<taxon id="humanY:49914694-49915374,49918572-49918791"/>
		<taxon id="humanY:50598818-50598306,50595704-50595480"/>
		<taxon id="humanY:34578155-34577469,34574862-34574638"/>
		<taxon id="humanY:35290290-35290976,35293581-35293805"/>
		<taxon id="humanY:31103726-31103040,31100433-31100209"/>
		<taxon id="humanY:33680498-33681184,33683791-33684015"/>
		<taxon id="humanY:34821960-34821249,34818328-34818105"/>
		<taxon id="humanY:35046463-35047172,35050089-35050312"/>
		<taxon id="humanY:35311378-35312097,35315014-35315237"/>
		<taxon id="humanY:35334919-35335638,35338555-35338778"/>
		<taxon id="humanY:35674777-35674060,35671143-35670920"/>
		<taxon id="humanY:35698318-35697601,35694684-35694461"/>
		<taxon id="humanY:50213101-50213816,50216729-50216952"/>
		<taxon id="humanY:34916423-34915879,34912986-34912764"/>
		<taxon id="humanY:49501886-49502446,49505332-49505555"/>
		<taxon id="chimpY:10426467-10425777,10462389-10462168"/>
		<taxon id="chimpY:4283847-4283166,4280562-4280338"/>
		<taxon id="chimpY:12269727-12270408,12273012-12273236"/>
		<taxon id="chimpY:9368667-9367952,9365084-9364861"/>
		<taxon id="chimpY:9800593-9801308,9804168-9804391"/>
		<taxon id="chimpY:10102231-10101516,10116535-10116373"/>
		<taxon id="chimpY:16460133-16460848,16463700-16463923"/>
		<taxon id="chimpY:15028452-15027735,15024884-15024661"/>
		<taxon id="chimpY:9063715-9064436,9067296-9067519"/>
		<taxon id="chimpY:10532239-10532960,10535820-10536043"/>
		<taxon id="chimpY:16764977-16764268,16761420-16761197"/>
		<taxon id="chimpY:2058712-2057991,2055130-2054907"/>
		<taxon id="chimpY:10836637-10835938,10833022-10832799"/>
		<taxon id="chimpY:16871668-16872360,16835752-16835973"/>
	</taxa>
	<taxa id="OWM">
		<taxon idref="chimpY:15028452-15027735,15024884-15024661"/>
		<taxon idref="chimpY:16460133-16460848,16463700-16463923"/>
		<taxon idref="chimpY:16764977-16764268,16761420-16761197"/>
		<taxon idref="chimpY:2058712-2057991,2055130-2054907"/>
		<taxon idref="chimpY:9368667-9367952,9365084-9364861"/>
		<taxon idref="chimpY:9800593-9801308,9804168-9804391"/>
		<taxon idref="humanY:34821960-34821249,34818328-34818105"/>
		<taxon idref="humanY:35046463-35047172,35050089-35050312"/>
		<taxon idref="humanY:35311378-35312097,35315014-35315237"/>
		<taxon idref="humanY:35334919-35335638,35338555-35338778"/>
		<taxon idref="humanY:35674777-35674060,35671143-35670920"/>
		<taxon idref="humanY:35698318-35697601,35694684-35694461"/>
		<taxon idref="rhesusY:6282152-6281465,6278576-6278353"/>
	</taxa>
	<taxa id="Hominini">
		<taxon idref="chimpY:15028452-15027735,15024884-15024661"/>
		<taxon idref="chimpY:16460133-16460848,16463700-16463923"/>
		<taxon idref="chimpY:16764977-16764268,16761420-16761197"/>
		<taxon idref="chimpY:2058712-2057991,2055130-2054907"/>
		<taxon idref="chimpY:9368667-9367952,9365084-9364861"/>
		<taxon idref="chimpY:9800593-9801308,9804168-9804391"/>
		<taxon idref="humanY:34821960-34821249,34818328-34818105"/>
		<taxon idref="humanY:35046463-35047172,35050089-35050312"/>
		<taxon idref="humanY:35311378-35312097,35315014-35315237"/>
		<taxon idref="humanY:35334919-35335638,35338555-35338778"/>
		<taxon idref="humanY:35674777-35674060,35671143-35670920"/>
		<taxon idref="humanY:35698318-35697601,35694684-35694461"/>
	</taxa>
	<taxa id="Papionins">
		<taxon idref="Msphinx_ex1to2F2R3"/>
		<taxon idref="rhesusY:6282152-6281465,6278576-6278353"/>
	</taxa>

	<!-- The sequence alignment (each sequence refers to a taxon above).         -->
	<!-- ntax=143 nchar=1125                                                     -->
	<alignment id="alignment" dataType="nucleotide">
		<sequence>
			<taxon idref="PM582_ex3F3R3"/>
			-------------------------------------------------------------------------------------------------------------------------------------------------------------------------------------------------------------------------------------------------------------------------------------------------------------------------------------------------------------------------------------------------------------------------------------------------------------------------------------------------------------------------------------------------------------------------------------------------------------------------------------------------------------------------------------------------------------------------------------------------------------------------------------------------------------------------------------------------------------------------------------------------------------------------------------------------------------------------------------------------------------------------------TTTCAAAGTGGTGGTAGGCGGAGACCTCCACCTTCTTCAAGAAACAGAAGCCCTTCAGGAAGTCTGAGATCTGCAAAAGGAAGTAGTGGAGGAACAAGAGGGTGGCATCCCTCACA------------------
		</sequence>
		<sequence>
			<taxon idref="PM1014_ex3F3R3"/>
			-------------------------------------------------------------------------------------------------------------------------------------------------------------------------------------------------------------------------------------------------------------------------------------------------------------------------------------------------------------------------------------------------------------------------------------------------------------------------------------------------------------------------------------------------------------------------------------------------------------------------------------------------------------------------------------------------------------------------------------------------------------------------------------------------------------------------------------------------------------------------------------------------------------------------------------------------------------------------------------------------------------------------------TTTCAAAGTGGTGGTAGGCGGAGACCTCCACCTTCTTCAAGAAACAGAAGCCCTTCAGGAAGTCTGAGATCTGCAAAAGGAAGTAGTGGAGGAACAAGAGGGTGGCATCCCTCACA------------------
		</sequence>
		<sequence>
			<taxon idref="PM545_F2R3_F3R3"/>
			-----------------------------------------------------AAACCAATGAAAAGATGCTTAAAGC-----AGTATTTGTGAAACATGGTCCCATATCAGAAGGTAACTCTTAAAACC---------------------CATGTGTGTGTGTGTATGTGTATATGTGTATTTTC----ATATGTATATTTCA-------ATGTGTATATTTAAAATATGTGT------TATATATATGTTTTGAAAAATATGT-----T-TTTCAAAGTTCATTGTATACC--TACATTAAAATGCCTTATTGTTTTTAAACTCTTATTTTGAAG-TATCTATTTGATATTTGGAAAATTCTTATAGTA--------------------GCAGGTTAAGGATCTATGGT--------------------AAGGATCAGCTACTACTTAGAAAGGAAAATGAGGA---------GTGTTGTGGAGTTAGGGAACAAACTGGAATAAAGTAGGCTGAATATTGGGGTGACTTAGTATTAAGAGTCGTAGTAG-CGATGTGAAATGCAATTATGTTTTGGTTTGATGTAACTTTCAGATGTTTACAAC---CTTGATTACTCCATCATATAAGTGAAAAA-------------------------------------TGTTTTCATATATTTTAGTTCTTTTGAT-AAAGGATCGAACCAGAAAA--TCCAGAGGCTTTGCGTTTGTTACTTTTGAGAACCCTGAAGATGCTAAGAATGCTGCCAAAGATATGAATGGAAAGG-TAAGAGTCCCTTATTAATAATA----------------------------------------------------------------------------------------------------------------------------------------------------------------------TTTCAAAGTGGTGGTAGGCGGAGACCTCCACCTTCTTCAAGAAACAGAAGCCCTTCAGGAAGTCTGAGATCTGCAAAAGGAAGTAGTGGAGGAACAAGAGGGTGGCATCCCTCACA------------------
		</sequence>
		<sequence>
			<taxon idref="PM561_F2R3_F3R3"/>
			-----------------------------------------------------AAACCAATGA-AAGATGCTTAAAGC-----AGTATTTGTGAAACATGGTCCCATATCAGAAGGTAACTCTTAAAACC---------------------CATGTGTGTGTGTGTATGTGTATATGTGTATTTTC----ATATGTATATTTCA-------ATGTGTATATTTAAAATATGTGT------TATATATATGTTTTGAAAAATATGT-----T-TTTCAAAGTTCATTGTATACC--TACATTAAAATGCCTTATTGTTTTTAAACTCTTATTTTGAAG-TATCTATTTGATATTTGGAAAATTCTTATAGTA--------------------GCAGGTTAAGGATCTATGGT--------------------AAGGATCAGCTACTACTTAGAAAGGAAAATGAGGA---------GTGTTGTGGAGTTAGGGAACAAACTGGAATAAAGTAGGCTGAATATTGGGGTGACTTAGTATTAAGAGTCGTAGTAG-CGATGTGAAATGCAATTATGTTTTGGTTTGATGTAACTTTCAGATGTTTACAAC---CTTGATTACTCCATCATATAAGTGAAAAA-------------------------------------TGTTTTCATATATTTTAGTTCTTTTGAT-AAAGGATCGAACCAGAAAA--TCCAGAGGCTTTGCGTTTGTTACTTTTGAGAACCCTGAAGATGCTAAGAATGCTGCCAAAGATATGAATGGAAAGG-TAAGAGTCCCTTATTAATAATA----------------------------------------------------------------------------------------------------------------------------------------------------------------------TTTCAAAGTGGTGGTAGGCGGAGACCWSCACCTTCTTCAAGAAACAGAAGCCCTTCAGGAAGTCTGAGATCTGCAAAAGGAAGTAGTGGAGGAACAAGAGGGTGGCATCCCTCACA------------------
		</sequence>
		<sequence>
			<taxon idref="PM604_F2R3_F3R3"/>
			-------------GATCATCCTGGCAAGCTTTTCATTGGTGGCCTAACTAGGAAAACCAATGAAAAGATGCTTAAAGC-----AGTATTTGTGAAACATGGTCCCATATCAGAAGGTAACTCTTAAAACC---------------------CATGTGTGTGTGTGTATGTGTATATGTGTATTTTC----ATATGTATATTTCA-------ATGTGTATATTTAAAATATGTGT------TATATATATGTTTTGAAAAATATGT-----T-TTTCAAAGTTCATTGTATACC--TACATTAAAATGCCTTATTGTTTTTAAACTCTTATTTTGAAG-TATCTATTTGATATTTGGAAAATTCTTATAGTA--------------------GCAGGTTAAGGATCTATGGT--------------------AAGGATCAGCTACTACTTAGAAAGGAAAATGAGGA---------GTGTTGTGGAGTTAGGGAACAAACTGGAATAAAGTAGGCTGAATATTGGGGTGACTTAGTATTAAGAGTCGTAGTAG-CGATGTGAAATGCAATTATGTTTTGGTTTGATGTAACTTTCAGATGTTTACAAC---CTTGATTACTCCATCATATAAGTGAAAAA-------------------------------------TGTTTTCATATATTTTAGTTCTTTTGAT-AAAGGATCGAACCAGAAAA--TCCAGAGGCTTTGCGTTTGTTACTTTTGAGAACCCTGAAGATGCTAAGAATGCTGCCAAAGATATGAATGGAAAGG-TAAGAGTCCCTTATTAATAATA----------------------------------------------------------------------------------------------------------------------------------------------------------------------TTTCAAAGTGGTGGTAGGCGGAGACCWSCACCTTCTTCAAGAAACAGAAGCCCTTCAGGAAGTCTGAGATCTGCAAAAGGAAGTAGTGGAGGAACAAGAGGGTGGCATCCCTCACA------------------
		</sequence>
		<sequence>
			<taxon idref="PM655_F2R3_F3R3"/>
			-----------------------------------------------------AAACCAATGAAAAGATGCTTAAAGC-----AGTATTTGTGAAACATGGTCCCATATCAGAAGGTAACTCTTAAAACC--------------------CGTGCTGTGTGTGTGTATGTGTGTATGTGTATTTTC----ATATGTATATTTCA-------ATGTGTATATTTAAAATATGTGT------TATATATATGTTTTGAAAAATATGT-----T-TTTCAAAGTTCATTGTATACC--TACATTAAAATGCCKTATTGTTTTTAAACTCTTATTTTGAAG-TATCTDTTTGATATTTGGAAAATTCTTATAGTA--------------------GCAGGTTAAGGATCTATGGT--------------------AAGGACCAGCTACTACTTAGAAAGGAAAATGAGGA---------GTGTTGTGGAGTTAGGGAACAAACTGGAATAAAGTAGGCTGAATATTGGGGTGACTTAGTATTAAGAGTCATAGTAG-CGATGTGAAATGCAATTATGTTTTGGTTTGATGTAACTTTCAGATGTTTACAAC---CTTGATTACTCCATCATATAAGTGAAAAA-------------------------------------TGTTTTCATATATTTTAGTTCTTTTGAT-AAAGGATTGTTCCAGAAAA--TCCAGAGGCTTTGCGTKTGTTACTTTTGAGAACCCTGMAGAYGCTRAGAAYGCYGCCAAABATANGRATGGAAAGG-TAAGAGTCCCTTATTAATAATA----------------------------------------------------------------------------------------------------------------------------------------------------------------------TTTCAAAGTGGTGGTAGGCGGAGACCTCCACCTTCTTCAAGAAACAGAAGCCCTTCAGGAAGTCTGAGATCTGCAAAAGGAAGTAGTGGAGGAACAAGAGGGTGGCATCCCTCACA------------------
		</sequence>
		<sequence>
			<taxon idref="PM661_F2R3_F3R3"/>
			---------------TCATCCYGGCCAGCTTTTCATTGGTGGCCYAACTAGGRAAACCAATGAAAAGATGCTTAAAGC-----AGTATTTGTGAAACATGGTCCCATATCAGAAGGTAACTCTTAAAACC---------------------CGTGTGTGTGTGTGTATGTGTGTATGTGTATTTTC----ATATGTATATTTCA-------ATGTGTATATTTAAAATATGTGT------TATATATATGTTTTGAAAAATATGT-----T-TTTCAAAGTTCATTGTATACC--TACATTAAAATGCCTTATTGTTTTTAAACTCTTATTTTGAAG-TATCTATTTGATATTTGGAAAATTCTTATAGTA--------------------GCAGGTTAAGGATCTATGGT--------------------AAGGATTAGCTACTACTTAGAAAGGAAAATGAGGA---------GTGTTGTGGAGTTAGGGAACAAACTGGAATAAAGTAGGCTGAATATTGGGGTGACTTAGTATTAAGAGTCATAGTAG-CGATGTGAAATGCAATTATGTTTTGGTTTGATGTAACTTTCAGATGTTTACAAC---CTTGATTACTCCATCATATAAGTGAAAAA-------------------------------------TGTTTTCATATATTTTAGTTCTTTTGAT-AAAGGATTGAACCAGAAAA--TCCAGAGGCTTTGCGTTTGTTACTTTTGAGAACCCTGAAGATGCTAAGAATGCTGCCATAGATATGAATGGAAAGG-TAAGAGTCCCTTATTAATAATA----------------------------------------------------------------------------------------------------------------------------------------------------------------------TTTCAAAGTGGTGGTAGGSGGAGACCTCCACCTTCTTCAAGAAACAGAAGCCCTTCAGGAAGTCTGAGATCTGCAAAAGGAAGTAGTGGAGGAACAAGASGGTGGCATCCCTCACA------------------
		</sequence>
		<sequence>
			<taxon idref="PM704_F2R3_F3R3"/>
			------------------------------------------------------AACCAATGAAAAGATGCTTAAAGC-----AGTATTTGTGAAACATGGTCCCATATCAGAAGGTAACTCTTAAAACC---------------------CGTGTGTGTGTGTGTATGTGTGTATGTGTATTTTC----ATATGTATATTTCA-------ATGTGTATATTTAAAATATGTGT------TATATATATGTTTTGAAAAATATGT-----T-TTTCAAAGTTCATTGTATACC--TACATTAAAATGCCTTATTGTTTTTAAACTCTTATTTTGAAG-TATCTATTTGATATTTGGAAAATTCTTATAGTA--------------------GCAGGTTAAGGATCTATGGT--------------------AAGGATCAGCTACTACTTAGAAAGGAAAATGAGGA---------GTGTTGTGGAGTTAGGGAACAAACTGGAATAAAGTAGGCTGAATATTGGGGTGACTTAGTATTAAGAGTCATAGTAG-CGATGTGAAATGCAATTATGTTTTGGTTTGATGTAACTTTCAGATGTTTACAAC---CTTGATTACTCCATCATATAAGTGAAAAA-------------------------------------TGTTTTCATATATTTTAGTTCTTTTGAT-AAAGGATCGAACCAGAAAA--TCCAGAGGCTTTGCGTTTGTTACTTTTGAGAACCCTGAAGATGCTAAGAATGCTGCCAAAGATATGAATGGAAAGG-TAAGAGTCCCTTATTAATAATA----------------------------------------------------------------------------------------------------------------------------------------------------------------------TTTCAAAGTGGTGGTAGGCGGAGACCTCCACCTTCTTCAAGAAACAGAAGCCCTTCAGGAAGTCTGAGATCTGCAAAAGGAAGTAGTGGAGGAACAAGAGGGTGGCATCCCTCACA------------------
		</sequence>
		<sequence>
			<taxon idref="Msphinx_ex1to2F2R3"/>
			-------------GATCWTCCYGGCRMGCTYTTCAYTGGTGGCCYAACTAGGGRAACCAATGAAAAGATGCTTAAAGC-----AGTATTTGTGAAACATGGTCCCATATCAGAAGGTAACTCTTAAAACC-----------------CGTGTGTGTGTGTGTGTGTGTGTGTGTATGTGTATTTTC----ATATGTATATTTCA-------ATGTGTATATTTAAAATATGTATGT----TATATATATGTTTTGAAAAATATGT-----T-TTTCAAAGTTCACTGTATACC--TACATTAAAATGCCTTATTGTTTTTAAAGTCTTATTTTGAAG-TATCTATTTGATATTTGGAAAATTCTCATAGTA--------------------GCAGGTTAAGGATCTATGGT--------------------AAGGATCAGCTACTACTTAGAAAGGAAAATGAGGA---------GTGTTGTGGAGTTAGGGAACAAACTGGAATAAAGTAGGCTGAATATTGGGGTGACTTAGTATTAAGAGTCACAGTAG-TGATGTGAAATGCAATTATGTTTTGGTTTGATGTAACTTTCAGATGGTTACAAC---CTTGATTACTTCATCATATAAGTGAAAAA-------------------------------------TGTTTTCATATATTTTAGTTCTTTTGAT-AAAGGATCGAACCAGAAAA--TTCAGGGGCTTTGCGTTTGTTACTTTTGAGAGCCCTGAAGATGCTAAATATGCTGCCAAAGATATGAATGGAAAGG-TAAGAGTCCCTTATTAATAATA------------------------------------------------------------------------------------------------------------------------------------------------------------------------------------------------------------------------------------------------------------------------------------------------------------
		</sequence>
		<sequence>
			<taxon idref="PM665_F2R3_F3R3"/>
			-------------GATCATCCYGGCAAGCTTTTCATTGGTGGCCTAACTAGGAAAACCAATGAAAAGATGCTTAAAGC-----AGTATTTGTGAAACATGGTCCCATATCAGAAGGTAACTCTTAAAACC-----------------------------TGTGTGTGTGTGTGTATGTGTATTTTC----ATATGTATATTTCA-------ATGTGTATATTTAAAATATGTATGT----TATATATATGTTTTGAAAAA--------TGTTTTTCAAAGTTCATTGTATACC--TACATTAAAATGCCTTATTGTTTTTAAACTCTTATTTTGAAG-TATCTATTTGATATTTGGAAAATTCTCATAGTA--------------------GCAGGTTAAGGATCTATGGT--------------------AAGGATCAGCTACTACTTAGAAAGGAAAATGAGGA---------GTGTTGTGGAGTTAGGGAACAAACTGGAATAAAGTAGGCTGAATATTGGGGTGACTTAGTATTAAGAGTCATAGTAG-CGATGTGAAATGCAATTATGTTTTGGTTTGATGTAACTTTCAGATGTTTACAAC---CTTGATTACTCCATCATATAAGTGAAAAA-------------------------------------TGTTTTCATATATTTTAGTTCTTTTGAT-AAAGGATCGAACCAGAAAA--TCCAGAGGCTTTGCGTTTGTTACTTTTGAGAACCCTGAAGATGCTAAGAATGCTGCCAAAGATATGAATGGAAAGG-TAAGAGTCCCTTATTAATAATA----------------------------------------------------------------------------------------------------------------------------------------------------------------------TTTCAAAGTGGTGGTAGGCGGAGACCTCCACCTTCTTCAAGAAACAGAAGCCCTTCAGGAAGTCTGAGATCTGCAAAAGGAAGTAGTGGAGGAACAAGAGGGTGGCATCCCTCACA------------------
		</sequence>
		<sequence>
			<taxon idref="PM638_F2R3_F3R3"/>
			-------------GATCATCCTGGCAAGCTTTTCATTGGTGGCCTAACTAGGAAAACCAATGAAAAGATGCTTAAAGC-----AGTATTTGTGAAACATGGTCCCATATCAGAAGGTAACTCTTAAAACC---------------------CGTGTGTGTGTGTGTATGTGTGTATGTGTATTTTC----ATATGTATATTTCA-------ATGTGTATATTTAAAATATGTGT------TATATATATGTTTTGAAAAATATGT-----T-TTTCAAAGTTCATTGTATACC--TACATTAAAATGCCTTATTGTTTTTAAACTCTTATTTTGAAG-TATCTATTTGATATTTGGAAAATTCTTATAGTA--------------------GCAGGTTAAGGATCTATGGT--------------------AAGGATCAGCTACTACTTAGAAAGGAAAATGAGGA---------GTGTTGTGGAGTTAGGGAACAAACTGGAATAAAGTAGGCTGAATATTGGGGTGACTTAGTATTAAGAGTCATAGTAG-CGATGTGAAATGCAATTATGTTTTGGTTTGATGTAACTTTCAGATGTTTACAAC---CTTGATTACTCCATCATATAAGTGAAAAA-------------------------------------TGTTTTCATATATTTTAGTTCTTTTGAT-AAAGGATCGAACCAGAAAA--TCCAGAGGCTTTGCGTTTGTTACTTTTGAGAACCTTGAAGATGCTAAGAATGCTGCCAAAGATATGAATGGAAAGG-TAAGAGTCCCTTATTAATAATA----------------------------------------------------------------------------------------------------------------------------------------------------------------------TTTCAAAGTGGTGGTAGGCGGAGACCTCCACCTTCTTCAAGAAACAGAAGCCCTTCAGGAAGTCTGAGATCTGCAAAAGGAAGTAGTGGAGGAACAAGAGGGTGGCATCCCTCACA------------------
		</sequence>
		<sequence>
			<taxon idref="Marctoids143_F2R3_F3R3"/>
			-------------GATCATCCCGGCAAGCTTTTCATTGGTGGCCTAACTAGGAAAACCAATGAAAAGATGCTTAAAGC-----AGTATTTGTGAAACATGGTCCCATATCAGAAGGTAACTCTTAAAACC---------------------CGTGTGTGTGTGTGTATGTGTGTATGTGTATTTTC----ATATGTATATTTCA-------ATGTGTATATTTAAAATATGTATGT----TATATATATGTTTTGAAAAATATGT-----T-TTTCAAAGTTCATTGTATACC--TACATTAAAATGCCTTAT---TTTTAAACTCTTATTTTGAAG-TATCTATTTGATATTTGGAAAATTCTCATAGTA--------------------GCAGGTTAAGGATCTATGGT--------------------AAGGATCAGCTACTACTTAGAAAGGAAAATGAGGA---------GTGTTGTGGAGTTAGGGAACAAACTGGAATAAAGTAGGCTGAATATTGGGGTGACTTAGTATTAAGAGTCATAGTAG-CGATGTGAAATGCAATTATGTTTTGGTTTGATGTAACTTTCAGATGTTTACAAC---TTTGATTACTCCATCATATAAGTGAAAAA-------------------------------------TGTTTTCATATATTTTAGTTCTTTTGAT-AAAGGATCGAACCAGAAAA--TCCAGAGGCTTTGCGTTT-TTACTTTTGAGAACCCTGAAGATGCTAAGAATGCTGCCAAAGATATGAATGGAAAGG-TAAGAGTCCCTTATTAATAATA----------------------------------------------------------------------------------------------------------------------------------------------------------------------TTTCAAAGTGGTGGTAGGCGGAGACCTCCACCTTCTTCAAGAAACAGAAGCCCTTCAGGAAGTCTGAGATCTGCAAAAGGAAGTAGTGGAGGAACAAGAGGGTGGCATCCCTCACA------------------
		</sequence>
		<sequence>
			<taxon idref="Mfascicularis242_ex1to2F2R3"/>
			-------------GATCATCCTGGCAAGCTTTTCATTGGTGGCCTAACTAGGAAAACCAATGAAAAGATGCTTAAAGC-----AGTATTTGTGAAACATGGTCCCATATCAGAAGGTAACTCTTAAAACC---------------------CGTGTGTGTGTGTGTATGTGTGTATGTGTATTTTC----ATATGTATATTTCA-------ATGTGTATATTTAAAATATGTATGT----TATATATATGTTTTGAAAAATATGT-----T-TTTCAAAGTTCATTGTATACC--TACATTAAAATGCCTTATTGTTTTTAAACTCTTATTTTGAAG-TATCTATTTGATATTTGGAAAATTCTCATAGTA--------------------GCAGGTTAAGGATCTATGGT--------------------AAGGATCAGCTACTACTTAGAAAGGAAAATGAGGA---------GTGTTGTGGAGTTAGGGAACAAACTGGAATAAAGTAGGTTGAATATTGGGGTGACTTAGTATTAAGAGTCATAGTAG-CGATGTGAAATGCAATTATGTTTTGGTTTGATGTAACTTTCAGATGTTTACAAC---CTTGATTACTCCATCATATAAGTGAAAAA-------------------------------------TGTTTTCATATATTTTAGTTCTTTTGAT-AAAGGATCGAACCAGAAAA--TCCAGAGGCTTTGCGTTTGTTACTTTTGAGAACCCTGAAGATGCTAAGAATGCTGCCAAAGATATGAATGGAAAGG-TAAGAGTCCCTTATTAATAATA------------------------------------------------------------------------------------------------------------------------------------------------------------------------------------------------------------------------------------------------------------------------------------------------------------
		</sequence>
		<sequence>
			<taxon idref="Mfascicularis1929_ex1to2F2R3"/>
			-------------GATCATCCTGGCAAGCTTTTCATTGGTGGCCTAACTAGGAAAACCAATGAAAAGATGCTTAAAGC-----AGTATTTGTGAAACATGGTCCCATATCAGAAGGTAACTCTTAAAACC---------------------CGTGTGTGTGTGTGTATGTGTGTATGTGTATTTTC----ATATGTATATTTCA-------ATGTGTATATTTAAAATATGTATGT----TATATATATGTTTTGAAAAATATGT-----T-TTTCAAAGTTCATTGTATACC--TACATTAAAATGCCTTATTGTTTTTAAACTCTTATTTTGAAG-TATCTATTTGATATTTGGAAAATTCTCATAGTA--------------------GCAGGTTAAGGATCTATGGT--------------------AAGGATCAGCTACTACTTAGAAAGGAAAATGAGGA---------GTGTTGTGGAGTTAGGGAACAAACTGGAATAAAGTAGGCTGAATATTGGGGTGACTTAGTATTAAGAGTCATAGTAG-CGATGTGAAATGCAATTATGTTTTGGTTTGATGTAACTTTCAGATGTTTACAAC---CTTGATTACTCCATCATATAAGTGAAAAA-------------------------------------TGTTTTCATATATTTTAGTTCTTTTGAT-AAAGGATCGAACCAGAAAA--TCCAGAGGCTTTGCGTTTGTTACTTTTGAGAACCCTGAAGATGCTAAGAATGCTGCCAAAGATATGAATGGAAAGG-TAAGAGTCCCTTATTAATAATA------------------------------------------------------------------------------------------------------------------------------------------------------------------------------------------------------------------------------------------------------------------------------------------------------------
		</sequence>
		<sequence>
			<taxon idref="P001_F2R3_F3R3"/>
			-------------GATCATCCTGGCAAGCTTTTCATTGGTGGCCTAACTAGGAAAACCAATGAAAAGATGCTTAAAGC-----AGTATTTGTGAAACATGGTCCCATATCAGAAGGTAACTCTTAAAACC---------------------CGTGTGTGTGTGTGTATGTGTGTATGTGTATTTTC----ATATGTATATTTCA-------ATGTGTATATTTAAAATATGTGT------TATATATATGTTTTGAAAAATATGT-----T-TTTCAAAGTTCATTGTATACC--TACATTAAAATGCCTTATTGTTTTTAAACTCTTATTTTGAAG-TATCTATTTGATATTTGGAAAATTCTTATAGTA--------------------GCAGGTTAAGGATCTATGGT--------------------AAGGATCAGCTACTACTTAGAAAGGAAAATGAGGA---------GTGTTGTGGAGTTAGGGAACAAACTGGAATAAAGTAGGCTGAATATTGGGGTGACTTAGTATTAAGAGTCATAGTAG-CGATGTGAAATGCAATTATGTTTTGGTTTGATGTAACTTTCAGATGTTTACAAC---CTTGATTACTCCATCATATAAATGAAAAA-------------------------------------TGTTTTCATATATTTTAGTTCTTTTGAT-AAAGGATCGAACCAGAAAA--TCCAGAGGCTTTGCGTTTGTTACTTTTGAGAACCCTGAAGATGCTAAGAATGCTGCCAAAGATATGAATGGAAAGG-TAAGAGTCCCTTATTAATAATA----------------------------------------------------------------------------------------------------------------------------------------------------------------------TTTCAAAGTGGTGGTAGGCGGAGACCTCCACCTTCTTCAAGAAACAGAAGCCCTTCAGGAAGTCTGAGATCTGCAAAAGGAAGTAGTGGAGGAACAAGAGGGTGGCATCCCTCACA------------------
		</sequence>
		<sequence>
			<taxon idref="PM616_F2R3_F3R3"/>
			-------------GATCATCCTGGCAAGCTTTTCATTGGTGGCCTAACTAGGAAAACCAATGAAAAGATGCTTAAAGC-----AGTATTTGTGAAACATGGTCCCATATCAGAAGGTAACTCTTAAAACC---------------------CGTGTGTGTGTGTGTATGTGTGTATGTGTATTTTC----ATATGTATATTTCA-------ATGTGTATATTTAAAATATGTGT------TATATATATGTTTTGAAAAATATGT-----T-TTTCAAAGTTCATTGTATACC--TACATTAAAATGCCTTATTGTTTTTAAACTCTTATTTTGAAG-TATCTATTTGATATTTGGAAAATTCTTATAGTA--------------------GCAGGTTAAGGATCTATGGT--------------------AAGGATCAGCTACTACTTAGAAAGGAAAATGAGGA---------GTGTTGTGGAGTTAGGGAACAAACTGGAATAAAGTAGGCTGAATATTGGGGTGACTTAGTATTAAGAGTCATAGTAG-CGATGTGAAATGCAATTATGTTTTGGTTTGATGTAACTTTCAGATGTTTACAAC---CTTGATTACTCCATCATATAAATGAAAAA-------------------------------------TGTTTTCATATATTTTAGTTCTTTTGAT-AAAGGATCGAACCAGAAAA--TCCAGAGGCTTTGCGTTTGTTACTTTTGAGAACCCTGAAGATGCTAAGAATGCTGCCAAAGATATGAATGGAAAGG-TAAGAGTCCCTTATTAATAATA----------------------------------------------------------------------------------------------------------------------------------------------------------------------TTTCAAAGTGGTGGTAGGCGGAGACCTCCACCTTCTTCAAGAAACAGAAGCCCTTCAGGAAGTCTGAGATCTGCAAAAGGAAGTAGTGGAGGAACAAGAGGGTGGCATCCCTCACA------------------
		</sequence>
		<sequence>
			<taxon idref="ZooRhesus_F2R3_F3R3"/>
			-------------GATCATCCTGGCAAGCTTTTCATTGGTGGCCTAACTAGGAAAACCAATGAAAAGATGCTTAAAGC-----AGTATTTGTGAAACATGGTCCCATATCAGAAGGTAACTCTTAAAACC---------------------CGTGTGTGTGTGTGTATGTGTGTATGTGTATTTTC----ATATGTATATTTCA-------ATGTGTATATTTAAAATATGTATGT----TATATATATGTTTTGAAAAATATGT-----T-TTTCAAAGTTCATTGTATACC--TACATTAAAATGCCTTATTGTTTTTAAACTCTTATTTTGAAG-TATCTATTTGATATTTGGAAAATTCTCATAGTA--------------------GCAGGTTAAGAATCTATGGT--------------------AAGGATCAGCTACTACTTAGAAAGGAAAATGAGGA---------GTGTTGTGGAGTTAGGGAACAAACTGGAATAAAGTAGGCTGAATATTGGGGTGACTTAGTATTAAGAGTCATAGTAG-CGATGTGAAATGCAATTATATTTTGGTTTGATGTAACTTTCAGATGTTTACAAC---CTTGATTACTCCATCATATAAGTGAAAAA-------------------------------------TGTTTTCATATATTTTAGTTCTTTTGAT-AAAGGATCGAACCAGAAAA--TCCAGAGGCTTTGCGTTTGTTACTTTTGAGAACCCTGAAGATGCTAAGAATGCTGCCAAAGATATGAATGGAAAGG-TAAGAGTCCCTTATTAATAATA----------------------------------------------------------------------------------------------------------------------------------------------------------------------TTTCAAAGTGGTGGTAGGCAGAGACCACCACCTTCTTCAAGAAACAGAAGCCCTTCAGGAAGTGTGAGATCTGCAAAAGGAAGTAGTGGAGGAATAAGAGGATGGCTTCCCTCACA------------------
		</sequence>
		<sequence>
			<taxon idref="PM704_F4R4_F4R4"/>
			-----------------------------------------GCCTCNATAGAGAAACCAATGAAAAGATGCTTAAAGC-----AGTATTTACAAAACAGGATCCCATATCTGAAGGCAACACTTAAAACC----------------------------------------ATGTGTGTGTATTTAA----ATATGTATATTTCA-------ATATGTATGTTCAAAATATGT----------TACATATGTTTTGAAAAATATATATATAT-TCTCAAAGTTCATTGTGTACA--TACGCTAAAATACTTTGTTGTTTTTCAACTCTTATTTTGAAG-TGTCTATTTAATATTTGGAAAA-CCTCATAGCA--------------------GCAGGTGAAGGGTCTGTGGT--------------------AAGGATCACTTACTACTTAGAAAAGAAAATGAGAAAAAGTAAATGTGTTGTGGAGTTCAGGAACAAACTGGAATAAAATAGGCTGACTATAGGCTTGACTTGGTATTAAGAATCATAGTAG-TGATGTGAAATGCAATT-TGTTTTGGTTTGATGTAATTTCCAGATGGTTAGTAC---CTTAGTTAGTCCATTATATAGATGTAAAA-------------------------------------TGTTTTCATTTATTTTTGTTCTTTTGAT-AAAGAATTGAACCAGCAGG--TCCAGAGGCTTTGCATTTATNATTTTTCAGAATAGTGCAGAT-----------------------------------------------------------------------------------------------------------------------------------------------------------------TTAATATTTTTAGTCTGTGGATGGAAAAGTAATAAAAGTAGAACTAGCCAAGAAACCATC-TTTTCAAAGTGG-GGTAGGTGGAGACCACCACTTTCTTCAAGAAACAGAAGCCCTTCAGGAAGTCTGAGATCTGCAAAAGGAAGTAGTGGAGGAACAAGAG----------------------------------
		</sequence>
		<sequence>
			<taxon idref="PM661_F4R4_F4R4"/>
			-----------------------------------------GCCTCNATAGAGAAACCAATGAAAAGATGCTTAAAGC-----AGTATTTACAAAACAGGATCCCATATCTGAAGGCAACACTTAAAACC----------------------------------------ATGTGTGTGTATTTAA----ATATGTATATTTCA-------ATATGTATGTTCAAAATATGT----------TACATATGTTTTGAAAAATATATATATAT-TCTCAAAGTTCATTGTGTACA--TACGCTAAAATACTTTGTTGTTTTTCAACTCTTATTTTGAAG-TGTCTATTTAATATTTGGAAAA-CCTCATAGCA--------------------GCAGGTGAAGGGTCTGTGGT--------------------AAGGATCACTTACTACTTAGAAAAGAAAATGAGAAAAAGTAAATGTGTTGTGGAGTTCAGGAACAAACTGGAATAAAATAGGCTGACTATAGGCTTGACTTGGTATTAAGAATCATAGTAG-TGATGTGAAATGCAATT-TGTTTTGGTTTGATGTAATTTCCAGATGGTTAGTAC---CTTAGTTAGTCCATTATATAGATGTAAAA-------------------------------------TGTTTTCATTTATTTTTGTTCTTTTGAT-AAAGAATTGAACCAGCAGG--TCCAGAGGCTTTGCATTTATNATTTTTCAGAATAGTGCAGAT-----------------------------------------------------------------------------------------------------------------------------------------------------------------TTAATATTTTTAGTCTGTGGATGGAAAAGTAATAAAAGTAGAACTAGCCAAGAAACCATC-TTTTCAAAGTGG-GGTAGGTGGAGACCACCACTTTCTTCAAGAAACAGAAGCCCTTCAGGAAGTCTGAGATCTGCAAAAGGAAGTAGTGGAGGAACAAGAG----------------------------------
		</sequence>
		<sequence>
			<taxon idref="PM655 ex1-2F4R4"/>
			-----------------------------------------GCCTCAATAGAGAAACCAATGAAAAGATGCTTAAAGC-----AGTATTTACAAAACAGGATCCCATATCTGAAGGCAACACTTAAAACC----------------------------------------ATGTGTGTGTATTTAA----ATATGTATATTTCA-------ATATGTATGTTCAAAATATGT----------TACATATGTTTTGAAAAATATATATATAT-TCTCAAAGTTCATTGTGTACA--TACGCTAAAATACTTTGTTGTTTTTCAACTCTTATTTTGAAG-TGTCTATTTAATATTTGGAAAA-CCTCATAGCA--------------------GCAGGTGAAGGGTCTGTGGT--------------------AAGGATCACTTACTACTTAGAAAAGAAAATGAGAAAAAGTAAATGTGTTGTGGAGTTCAGGAACAAACTGGAATAAAATAGGCTGACTATAGGCTTGACTTGGTATTAAGAATCATAGTAG-TGATGTGAAATGCAATT-TGTTTTGGTTTGATGTAATTTCCAGATGGTTAGTAC---CTTAGTTAGTCCATTATATAGATGTAAAA-------------------------------------TGTTTTCATTTATTTTTGTTCTTTTGAT-AAAGAATTGAACCAGCAGG--TCCAGAGGCTTTACATTTATTATTTTTCAGAATAGTGCAGAT---------------------------------------------------------------------------------------------------------------------------------------------------------------------------------------------------------------------------------------------------------------------------------------------------------------------------------------------------------------------
		</sequence>
		<sequence>
			<taxon idref="PM638_F4R4_F4R4"/>
			-----------------------------------------GCCTCAATAGAGAAACCAATGAAAAGATGCTTAAAGC-----AGTATTTACAAAACAGGATCCCATATCTGAAGGCAACACTTAAAACC------------------------------------------GTGTGTGTATTTAA----ATATGTATATTTCA-------ATATGTATGTTCAAAATATGT----------TACATATGTTTTGAAAAATATATATATAT-TCTCAAAGTTCATTGTGTACA--TACGCTAAAATACTTTGTTGTTTTTCAACTCTTATTTTGAAG-TGTCTATTTAATATTTGGAAAA-CCTCATAGCA--------------------GCAGGTGAAGGGTCTGTGGT--------------------AAGGATCACTTACTACTTAGAAAAGAAAATGAGAAAAAGTAAATGTGTTGTGGAGTTCAGGAACAAACTGGAATAAAATAGGCTGACTATAGGCTTGACTTGGTATTAAGAATCATAGTAG-TGATGTGAAATGCAATT-TGTTTTGGTTTGATGTAATTTCCAGATGGTTAGTAC---CTTAGTTAGTCCATTATATAGATGTAAAA-------------------------------------TGTTTTCATTTATTTTTGTTCTTTTGAT-AAAGAATTGAACCAGCAGG--TCCAGAGGCTTTGCATTTATNATTTTTCAGAATAGTGCAGAT-----------------------------------------------------------------------------------------------------------------------------------------------------------------TTAATATTTTTAGTCTGTGGATGGAAAAGTAATAAAAGTAGAACTAGCCAAGAAACCATC-TTTTCAAAGTGG-GGTAGGTGGAGACCACCACTTTCTTCAAGAAACAGAAGCCCTTCAGGAAGTCTGAGATCTGCAAAAGGAAGTAGTGGAGAAACAAGAG----------------------------------
		</sequence>
		<sequence>
			<taxon idref="Panubis_F4R4_F5R5"/>
			-----------------------------------------GCCTCNATAGAGAAACCAATGAAAAGATGCTTAAAGC-----AGTATTTACAAAACAGGATCCCATATCTGAAGGCAACACTTAAAACC----------------------------------------ATGTGTGTGTATTTAA----ATATGTATATTTCA-------ATATGTATGTTCAAAATATGT----------TACGTATGTTTTGAAAAATATATATATAT-TCTCAAAGTTCATTGTGTACA--TACGCTAAAATACTTTATTGTTTTTCAACTCTTATTTTGAAG-TGTCTATTTAATATTTGGAAAA-CCTCATAGCA--------------------GCAGGTGAAGGGTCTGTGGT--------------------AAGGATCACTTACTACTTAGAAAAGAAAATGAGGAAAAGTAAATGTGTTGTGGAGTTCAGGAACAAACTGGAATAAAATAGGCTGACTATAGGCTTGACTTGGTATTAAGAATCATAGTAG-TGATGTGAAATGCAATT-TGTTTTGGTTTGATGTAATTTCCAGATGGTTAGTAC---CTTAGTTAGTCCATTATATAGATGTAAAA-------------------------------------TGTTTTCATTTATTTTTGTTCTTTTGAT-AAAGAATTGAACCAGCAAG--TCCAGAGGCTTTGCATTTA-TATTTTTCAGAA------------------------------------------------------------------------------------------------------------------------------------------------------------TTATTGATAGTACGCTTAGTATTTTTAGTCTTTGGATGGAAAAGCAATAAAAGTAGAACAAGCCAAGAAACCATC-TTTTCAAAGTGGTGGTAGGCGGAGACCACCACCTTCTTCAAGGAACAGAAGCCCTTCAGGAAGTCTGAGATCTGCAAAAGGAAGTAGTGGAGGAATAAGAG----------------------------------
		</sequence>
		<sequence>
			<taxon idref="PM582 ex1-2F4R4"/>
			-----------------------------------------GCCTCAATAGAGAAACCAATGAAAAGATGCTTAAAGC-----AGTATTTACAAAACAGGATCCCATATCTGAAGGCAACACTTAAAACC----------------------------------------ATGTGTGTGTATTTAA----ATATGTATATTTCA-------ATATGTATGTTCAAAATATGT----------TACATATGTTTTGAAAAATATATATATAT-TCTCAAAGTTCATTGTGTACA--TACGCTAAAATACTTTGTTGTTTTTCAACTCTTATTTTGAAG-TGTCTATTTAATATTTGGAAAA-CCTCATAGCA--------------------GCAGGTGAAGGGTCTGTGGT--------------------AAGGATCACTTACTACTTAGAAAAGAAAATGAGAAAAAGTAAATGTGTTGTGGAGTTCAGGAACAAACTGGAATAAAATAGGCTGACTATAGGCTTGACTTGGTATTAAGAATCATAGTAG-TGATGTGAAATGCAATT-TGTTTTGGTTTGATGTAATTTCCAGATGGTTAGTAC---CTTAGTTAGTCCATTATATAGATGTAAAA-------------------------------------TGTTTTCATTTATTTTTGTTCTTTTGAT-AAAGAATTGAACCAGCAGG--TCCAGAGGCTTTGCATTTATTATTTTTCAGAATAGTGCAGAT---------------------------------------------------------------------------------------------------------------------------------------------------------------------------------------------------------------------------------------------------------------------------------------------------------------------------------------------------------------------
		</sequence>
		<sequence>
			<taxon idref="PM545_F4R4_F4R4"/>
			-----------------------------------------GCCTCAATAGAGAAACCAATGAAAAGATGCTTAAAGC-----AGTATTTACAAAACAGGATCCCATATCTGAAGGCAACACTTAAAACC----------------------------------------ATGTGTGTGTATTTAA----ATATGTATATTTCA-------ATATGTATGTTCAAAATATGT----------TACATATGTTTTGAAAAATATATATATAT-TCTCAAAGTTCATTGTGTACA--TACGCTAAAATACTTTGTTGTTTTTCAACTCTTATTTTGAAG-TGTCTATTTAATATTTGGAAAA-CCTCATAGCA--------------------GCAGGTGAAGGGTCTGTGGT--------------------AAGGATCACTTACTACTTAGAAAAGAAAATGAGAAAAAGTAAATGTGTTGTGGAGTTCAGGAACAAACTGGAATAAAATAGGCTGACTATAGGCTTGACTTGGTATTAAGAATCATAGTAG-TGATGTGAAATGCAATT-TGTTTTGGTTTGATGTAATTTCCAGATGGTTAGTAC---CTTAGTTAGTCCATTATATAGATGTAAAA-------------------------------------TGTTTTCATTTATTTTTGTTCTTTTGAT-AAAGAATTGAACCAGCAGG--TCCAGAGGCTTTGCATTTATTATTTTTCAGAATAGTGCAGAT-----------------------------------------------------------------------------------------------------------------------------------------------------------------TTAATATTTTTAGTCTGTGGATGGAAAAGTAATAAAAGTAGAACTAGCCAAGAAACCGTC-TTTTCAAAGTGG-GGTAGGTGGAGACCACCACTTTCTTCAAGAAACAGAAGCCCTTCAGGAAGTCTGAGATCTGCAAAAGGAAGTAGTGGAGGAACAAGAG----------------------------------
		</sequence>
		<sequence>
			<taxon idref="PM604_F4R4_F4R4"/>
			-----------------------------------------GCCTCAATAGAGAAACCAATGAAAAGATGCTTAAAGC-----AGTATTTACAAAACAGGATCCCATATCTGAAGGCAACACTTAAAACC----------------------------------------GTGTGTGTGTATTTAA----ATATGTATATTTCA-------ATATGTATGTTCAAAATATGT----------TACATATGTTTTGAAAAATATATATATAT-TCTCAAAGTTCATTGTGTACA--TACGCTAAAATACTTTGTTGTTTTTCAACTCTTATTTTGAAG-TGTCTATTTAATATTTGGAAAA-CCTCATAGCA--------------------GCAGGTGAAGGGTCTGTGGT--------------------AAGGATCACTTACTACTTAGAAAAGAAAATGAGAAAAAGTAAATGTGTTGTGGAGTTCAGGAACAAACTGGAATAAAATAGGCTGACTATAGGCTTGACTTGGTATTAAGAATCATAGTAG-TGATGTGAAATGCAATT-TGTTTTGGTTTGATGTAATTTCCAGATGGTTAGTAC---CTTAGTTATTCCATTATATAGATGTAAAA-------------------------------------TGTTTTCATTTATTTTTGTTCTTTTGAT-AAAGAATTGAACCAGCAGG--TCCAGAGGCTTTGCATTTATNATTTTTCAGAATAGTGCAGAT-----------------------------------------------------------------------------------------------------------------------------------------------------------------TTAATATTTTTAGTCTGTGGATGGAAAAGTAATAAAAGTAGAACTAGCCAAGAAACCATC-TTTTCAAAGTGG-GGTAGGTGGAGACCACCACTTTCTTCAAGAAACAGAAGCCCTTCAGGAAGTCTGAGATCTGCAAAAGGAAGTAGTGGAGGAACAAGAG----------------------------------
		</sequence>
		<sequence>
			<taxon idref="PM561_F4R4_F4R4"/>
			-----------------------------------------GCCTCNATAGAGAAACCAATGAAAAGATGCTTAAAGC-----AGTATTTACAAAACAGGATCCCATATCTGAAGGCAACACTTAAAACC----------------------------------------ATGTGTGTGTATTTAA----ATATGTATATTTCA-------ATATGTATGTTCAAAATATGT----------TACATATGTTTTGAAAAATATATATATAT-TCTCAAAGTTCATTGTGTACA--TACGCTAAAATACTTTGTTGTTTTTCAACTCTTATTTTGAAG-TGTCTATTTAATATTTGGAAAA-CCTCATAGCA--------------------GCAGGTGAAGGGTCTGTGGT--------------------AAGGATCACTTACTACTTAGAAAAGAAAATGAGAAAAAGTAAATGTGTTGTGGAGTTCAGGAACAAACTGGAATAAAATAGGCTGACTATAGGCTTGACTTGGTATTAAGAATCATAGTAG-TGATGTGAAATGCAATT-TGTTTTGGTTTGATGTAATTTCCAGATGGTTAGTAC---CTTAGTTAGTCCATTATATAGATGTAAAA-------------------------------------TGTTTTCATTTATTTTTGTTCTTTTGAT-AAAGAATTGAACCAGCAGG--TCCAGAGGCTTTGCATTTATNATTTTTCAGAATAGTGCAGAT-----------------------------------------------------------------------------------------------------------------------------------------------------------------TTAATATTTTTAGTCTGTGGATGGAAAAGTAATAAAAGTAGAACTAGCCAAGAAACCATC-TTTTCAAAGTGG-GGTAGGTGGAGACCACCACTTTCTTCAAGAAACAGAAGCCCTTCAGGAAGTCTGAGATCTGCAAAAGGAAGTAGTGGAGGAACAAGAG----------------------------------
		</sequence>
		<sequence>
			<taxon idref="PM665_F4R4_F5R5"/>
			-----------------------------------------GCCTCAATAGAGAAACCAATGAAAAGATGCTTAAAGC-----AGTATTTACAAAACAGGATCCCATATCTGAAGGCAACACTTAAAACC----------------------------------------ATGTGTGTGTATTTAA----ATATGTATATTTCA-------ATATGTATGTTCAAAATATGT----------TACATATGTTTTGAAAAATATATATATAT-TCTCAAAGTTCATTGTGTACA--TACGCTAAAATACTTTGTTGTTTTTCAACTCTTATTTTGAAG-TGTCTATTTAATATTTGGAAAA-CCTCATAGCA--------------------GCAGGTGAAGGGTCTGTGGT--------------------AAGGATCACTTACTACTTAGAAAAGAAAATGAGAAAAAGTAAATGTGTTGTGGAGTTCAGGAACAAACTGGAATAAAATAGGCTGACTATAGGCTTGACTTGGTATTAAGAATCATAGTAG-TGATGTGAAATGCAATT-TGTTTTGGTTTGATGTAATTTCCAGATGGTTAGTAC---CTTAGTTAGTCCATTATATAGATGTAAAA-------------------------------------TGTTTTCATTTATTTTTGTTCTTTTGAT-AAAGAATTGAACCAGCGGG--TCCAGAGGCTTTGCATTTATTATTTTTCAGAATAGTGCAGAT--------------------------------------------------------------------------------------------------------------------------------------------------TTATTGATAGTACGCTTAATATTTTTAGTCTTTGGATGAAAAAGTAATAAAAGTAGAACTAGCCAAGAAACCATC-TTTTCAAAGTGG-GGTAGGTGGAGACCACCACTTTCTTCAAGAAACAGAAGCCCTTCAGGAAGTCTGAGATCTGCAAAAGGAAGTAGTGGAGGAACAAGAG----------------------------------
		</sequence>
		<sequence>
			<taxon idref="PM1014_F4R4_F4R4"/>
			-----------------------------------------GCCTCAATAGAGAAACCAATGAAAAGATGCTTAAAGC-----AGTATTTACAAAACAGGATCCCATATCTGAAGGCAACACTTAAAACC------------------------------------------GTGTGTGTATTTAA----ATATGTATATTTCA-------ATATGTATGTTCAAAATATGT----------TACATATGTTTTGAAAAATATATATATAT-TCTCAAAGTTCATTGTGTACA--TACGCTAAAATACTTTGTTGTTTTTCAACTCTTATTTTGAAG-TGTCTATTTAATATTTGGAAAA-CCTCATAGCA--------------------GCAGGTGAAGGGTCTGTGGT--------------------AAGGATCACTTACTACTTAGAAAAGAAAATGAGAAAAAGTAAATGTGTTGTGGAGTTCAGGAACAAACTGGAATAAAATAGGCTGACTATAGGCTTGACTTGGTATTAAGAATCATAGTAG-TGATGTGAAATGCAATT-TGTTTTGGTTTGATGTAATTTCCAGATGGTTAGTAC---CTTAGTTAGTCCATTATATAGATGTAAAA-------------------------------------TGTTTTCATTTATTTTTGTTCTTTTGAT-AAAGAATTGAACCAGCAGG--TCCAGAGGCTTTGCATTTATTATTTTTCAGAATAGTGCAGAT-----------------------------------------------------------------------------------------------------------------------------------------------------------------TTAATATTTTTAGTCTGTGGATGGAAAAGTAATAAAAGTAGAACTAGCCAAGAAACCATC-TTTTCAAAGTGG-GGTAGGTGGAGACCACCACTTTCTTCAAGAAACAGAAGCCCTTCAGGAAGTCTGAGATCTGCAAAAGGAAGTAGTGGAGAAACAAGAG----------------------------------
		</sequence>
		<sequence>
			<taxon idref="Marctoids143_F4R4_F5R5"/>
			-----------------------------------------GCCTCAATAGAGAAACCAATGAAAAGATGCTTAAAGC-----AGTATTTACAAAATAGGATCCCATATCTGAAGGCAACACTTAAAACC----------------------------------------ATCTGTGTGTATTTAA----ATATGTATATTTCA-------ATATGTATGTTCAAAATATGT----------TACATATGTTTTGAAAAATATATATATAT-TCTCAAAGTTCATTGTGTACACATACGCTAAAATACTTTATTGTTTTTCAACTCTTATTTTGAAG-TGTCTATTTAATATTTGGAAAA-CCTCATAGCA--------------------GCAGGTGAAGGGTCTGTGGT--------------------AAGGATCACTTACTACTTAGAAAAGAAAATGAGAAAAAGTAAATGTGTTGTGGAGTTCAGGAACAAACTGGAATAAAATAGGCTGACTATAGGCTTGACTTGGTATTAAGAATCATAGTAG-TGATGTGAAATGCAATT-TGTTTTGGTTTGATGTAATTTCCAGATGGTTAGTAC---CTTAGTTAGTCCATTATATAGATGTAAAA-------------------------------------TGTTTTCATTTATTTTTGTTCTTTTGAT-AAAGAATTGAACCAGCAAG--TCCAGAGGCTTTGCATTTATTATTTTTCAGAATAGTGCAGAT--------------------------------------------------------------------------------------------------------------------------------------------------TTATTGATAGTATGCTTAATATTTTTAGTCTTTGGATGGAAAAGTAATAAAAGTAGAACTAGCCAAGAAACCATC-TTTTCAAAGTGG-GGTAGGTGGAGACCACCACTTTCTTCAAGAAACAGAAGCCCTTCAGGAAGTCTGAGATCTGCAAAAGGAAGTAGTGGAGGAACAAGAG----------------------------------
		</sequence>
		<sequence>
			<taxon idref="Mfascicularis242_F4R4_F5R5"/>
			-----------------------------------------GCCTCAATAGAGAAACCAATGAAAAGATGCTTAAAGC-----AGTATTTACAAAACAGGATCCCATATCTGAAGGCAACACTTAAAACC----------------------------------------ATGTGTGTGTATTTAA----ATATGTATATTTCA-------ATATGTATGTTCAAAATATGT----------TACATATGTTTTGAAAAATATATATATAT-TCTCAAAGTTCATTGTGTACA--TACGCTAAAATACTTTATTGTTTTTCAACTCTTATTTTGAAG-TGTCTATTTAATATTTGGAAAA-CCTCATAGCA--------------------GCAGGTGAAGGGTCTGTGGT--------------------AAGGATCACTTACTACTTAGAAAAGAAAATGAGAAAAAGTAAATGTGTTGTGGAGTTCAGGAACAAACTGGAATAAAATAGACTGACTATAGGCTTGACTTGGTATTAAGAATCATAGTAG-TGATGTGAAATGCAATT-TGTTTTGGTTTGATGTAATTTCCAGATGGTTAGTAC---CTTAGTTAGTCCATTATATAGATGTAAAA-------------------------------------TGTTTTCATTTATTTTTGTTCTTTTGAT-AAAGAATTGAACCAGCAAG--TCCAGAGGCTTTGCATTTATTATTTTTCAGAATAGTGCAGAT--------------------------------------------------------------------------------------------------------------------------------------------------TTATTGATAGTACGCTTAATATTTTTAGTCTTTGGATGGAAAAGTAATAAAAGTAGAACTAGCCAAGAAACCATC-TTTTCAAAGTGG-GGTAGGTGGAGACCACCACTTTCTTCAAGAAACAGAAGCCCTTCAGGAAGTCTGAGATCTGCAAAAGGAAGTAGTGGAGGAACAAGAG----------------------------------
		</sequence>
		<sequence>
			<taxon idref="Mfascicularis1929_F4R4_F5R5"/>
			-----------------------------------------GCCTCAATAGAGAAACCAATGAAAAGATGCTTAAAGC-----AGTATTTACAAAACAGGATCCCATATCTGAAGGCAACACTTAAAACC----------------------------------------ATGTGTGTGTATTTAA----ATATGTATATTTCA-------ATATGTATGTTCAAAATATGT----------TACATATGTTTTGAAAAATATATATATAT-TCTCAAAGTTCATTGTGTACA--TACGCTAAAATACTTTATTGTTTTTCAACTCTTATTTTGAAG-TGTCTATTTAATATTTGGAAAA-CCTCATAGCA--------------------GCAGGTGAAGGGTCTGTGGT--------------------AAGGATCACTTACTACTTAGAAAAGAAAATGAGAAAAAGTAAATGTGTTGTGGAGTTCAGGAACAAACTGGAATAAAATAGACTGACTATAGGCTTGACTTGGTATTAAGAATCATAGTAG-TGATGTGAAATGCAATT-TGTTTTGGTTTGATGTAATTTCCAGATGGTTAGTAC---CTTAGTTAGTCCATTATATAGATGTAAAA-------------------------------------TGTTTTCATTTATTTTTGTTCTTTTGAT-AAAGAATTGAACCAGCAAG--TCCAGAGGCTTTGCATTTATTATTTTTCAGAATAGTGCAGAT--------------------------------------------------------------------------------------------------------------------------------------------------TTATTGATAGTACGCTTAATATTTTTAGTCTTTGGATGGAAAAGTAATAAAAGTAGAACTAGCCAAGAAACCATC-TTTTCAAAGTGG-GGTAGGTGGAGACCACCACTTTCTTCAAGAAACAGAAGCCCTTCAGGAAGTCTGAGATCTGCAAAAGGAAGTAGTGGAGGAACAAGAG----------------------------------
		</sequence>
		<sequence>
			<taxon idref="P001_F4R4_F5R5"/>
			-----------------------------------------GCCTCAATAGAGAAACCAATGAAAAGATGCTTAAAGC-----AGTATTTACAAAACAGGATCCCATATCTGAAGGCAACACTTAAAACC----------------------------------------ATGTGTGTGTATTTAA----ATATGTATATTTCA-------ATATGTATGTTCAAAATATGT----------TACATATGTTTTGAAAAATATATATATAT-TCTCAAAGTTCATTGTGTACA--TATGCTAAAATACTTTGTTGTTTTTCAACTCTTATTTTGAAG-TGTCTATTTAATATTTGGAAAA-CCTCATAGCA--------------------GCAGGTGAAGGGTCTGTGGT--------------------AAGGATCACTTACTACTTAGAAAAGAAAATGAGAAAAAGTAAATGTGTTGTGGAGTTCAGGAACAAACTGGAATAAAATAGGCTGACTATAGGCTTGACTTGGTATTAAGAATCATAGTAG-TGATGTGAAATGCAATT-TGTTTTGGTTTGATGTAATTTCCAGATGGTTAGTAC---CTTAGTTAGTCCATTATATAGATGTAAAAAATTTACAAAAAAAAATGTAAAATGAAAAAAATAGTCCATTTTCATTTATTTTTGTTCTTTTGAT-AAAGAATTGAACCAGCAGG--TCCAGAGGCTTTGCATTTATWATTTTTCAGAATAGTGCAGAT--------------------------------------------------------------------------------------------------------------------------------------------------TTATTGATAGTACGCTTAATATTTTTAGTCTGTGGATGGAAAAGTAATAAAAGTAGAACTAGCCAAGAAACCATC-TTTTCAAAGTGG-GGTAGGTGGAGACCACCACTTTCTTCAAGAAACAGAAGCCCTTCAGGAAGTCTGAGATCTGCAAAAGGAAGTAGTGGAGGAACAAGAG----------------------------------
		</sequence>
		<sequence>
			<taxon idref="PM616_F4R4_F5R5"/>
			-----------------------------------------GCCTCAATAGAGAAACCAATGAAAAGATGCTTAAAGC-----AGTATTTACAAAACAGGATCCCATATCTGAAGGCAACACTTAAAACC----------------------------------------ATGTGTGTGTATTTAA----ATATGTATATTTCA-------ATATGTATGTTCAAAATATGT----------TACATATGTTTTGAAAAATATATATATAT-TCTCAAAGTTCATTGTGTACA--TATGCTAAAATACTTTGTTGTTTTTCAACTCTTATTTTGAAG-TGTCTATTTAATATTTGGAAAA-CCTCATAGCA--------------------GCAGGTGAAGGGTCTGTGGT--------------------AAGGATCACTTACTACTTAGAAAAGAAAATGAGAAAAAGTAAATGTGTTGTGGAGTTCAGGAACAAACTGGAATAAAATAGGCTGACTATAGGCTTGACTTGGTATTAAGAATCATAGTAG-TGATGTGAAATGCAATT-TGTTTTGGTTTGATGTAATTTCCAGATGGTTAGTAC---CTTAGTTAGTCCATTATATAGATGTAAAAAATTTACAAAAAAAAATGTAAAATGAAAAAAATAGTCCATTTTCATTTATTTTTGTTCTTTTGAT-AAAGAATTGAACCAGCAGG--TCCAGAGGCTTTGCATTTATWATTTTTCAGAATAGTGCAGAT--------------------------------------------------------------------------------------------------------------------------------------------------TTATTGATAGTACGCTTAATATTTTTAGTCTGTGGATGGAAAAGTAATAAAAGTAGAACTAGCCAAGAAACCATC-TTTTCAAAGTGG-GGTAGGTGGAGACCACCACTTTCTTCAAGAAACAGAAGCCCTTCAGGAAGTCTGAGATCTGCAAAAGGAAGTAGTGGAGGAACAAGAG----------------------------------
		</sequence>
		<sequence>
			<taxon idref="Msphinx_ex3F5R5"/>
			--------------------------------------------------------------------------------------------------------------------------------------------------------------------------------------------------------------------------------------------------------------------------------------------------------------------------------------------------------------------------------------------------------------------------------------------------------------------------------------------------------------------------------------------------------------------------------------------------------------------------------------------------------------------------------------------------------------------------------------------------------------------------------------------------------------------------------------------------------------------------------------------------------------------------------------------------TTATTGATAGTACTCTTAATACTTTTAGCCTTTGGATGGAAAAGCAATAAAAGTAGAACAAGCCAAGAAACCATC-ATTTCAAAGTGGTAGTAGGTGGAGACCACCACCATCTTCAAGAAACAGAAGCCCTTCAGGAAGTCTGAGATCTACAAGAGGAAGTAGTGGAGGAAC---------------------------------------
		</sequence>
		<sequence>
			<taxon idref="ZooRhesus_F4R4_F5R5"/>
			-----------------------------------------GCCTCAATAGAGAAACCAATGAAAAGATGCTTAAAGC-----AGTATTTACAAAACAGGATCCCATATCTGAAGGCAACACTTAAAACC----------------------------------------ATGTGTGTGTATTTAA----ATATGTATATTTCA-------ATATGTATGTTCAAAATATGT----------TACATATGTTTTGAAAAATATATATATAT-TCTCAAAGTTCATTGTGTACA--TACGCTAAAATACTTTATTGTTTTTCAACTCTTATTTTGAAG-TGTCTATTTAATATTTGGAAAA-CCTCATAGCA--------------------GCAGGTGAAGGGTCTGTGGT--------------------AAGGATCACTTACTACTTAGAAAAGAAAATGAGAAAAAGTAAATGTGTTGTGGAGTTCAGGAACACACTGGAATAAAATAGGCTGACTATAGGCTTGACTTGGTATTAAGAATCATAGTAG-TGATGTGAAATGCAATT-TGTTTTGGTTTGATGTAATTTCCAGATGGTTAGTAC---CTTAGTTAGTCCATTATATAGATGTAAAA-------------------------------------TGTTTTCATTTATTTTTGTTCTTTTGAT-AAAGAATTGAACCAGCAAG--TCCAGAGGCTTTGCATTTATNATTTTTCAGAATAGTGCAGAT--------------------------------------------------------------------------------------------------------------------------------------------------TTATTGATAGTATGCTTAATATTTTTAGTCTTTGGATGGAAAAGTAATAAAAGTAGAACTAGCCAAGAAACCATC-TTTTCAAAGTGG-GGTAGGTGGAGACCACCACTTTCTTCAAGAAACAGAAGCCCTTCAGGAAGTCTGAGATCTGCAAAAGGAAGTAGTGGAGGAACAAGAG----------------------------------
		</sequence>
		<sequence>
			<taxon idref="ZooRhesus_F1R1_F1R1"/>
			----------------------------------------------AGCAGAGAAGCCAATGAAAAGACGCTTAAAGC-----AGTATTTGGGAAACATGGTCCCTTGTCGGAAGGTAACTCTTAATGCC---------------------------------AACATATATTTCTGTATATTTT-----GTATTTATTTTTTACCACAGTAAACATATACTCAAAATATTT------------------CCTTAAA-------------T-TCTTAAAGTGTTTTCT-----------------TGTTTTGT---TTTTTAACTGTTGTTTTGAAG-TTTCTGTTGGATATTCGGATAATTCTCATGGCA--------------------GCAGCTGAAGGGTTTGTGGA--------------------AAGGGTCACCTACTACTTCAGAAGGAAAACGAGCAAAAGTAAATTATTTGTGCAGCTAGTGAGCAAAATGAAATATAATAGGCAGACTATACAGATGACTTAGTATTAAGAATCATAGTGA-TGATGTGAAATGCAATT-TTTTTAAATTTCATGTAACTCTAAGATGTTTAGTAC---TATGATAAGTTAGTTATATAAATGTAAAA-------------------------------------TGTTTTCATATATTTTAGTTGTTTGGAA-GAAAGATCGAAAAAACAAG--TGTAGAGGCTTTGCATTTATNA---------------------------------------------------------------------------------------------------------------------------------------------------------------------------------------------------------------------------------------------------TTTCAAAGTGGTGGTACGCGGAGAATACCACCTCCTTCAAGACACAGAAGCCCCTTGGGAAGTCTGAGATCTACAA---GAAGTAGTGGAGGAACAAGAGGGCGGCATCACTCACG------------------
		</sequence>
		<sequence>
			<taxon idref="Msphinx_F1R1_F1R1"/>
			----------------------------------------------AGCAGAGAAGCCAATGAAAAGACACTTAAAGC-----AGTATTTGGAAAACATGGTCCCTTGTCGGAAGGTAACTCTTAATGCC---------------------------------AACATATATTTCTGTATATTTT-----ATATTTATTTTTTACCACAGTAAACATATACTCAAAATATTT------------------CCTTAAA-------------T-TCTTAAAGTGTTTTCT-----------------TGTTTTGT---TTTTTAACTGTTGTTTTGAAG-TTTCTGTTTGATATTCGGATAATTCTCATGGCA--------------------GCAGCTGAAGGGTTTGTGGA--------------------AAGGGTCACCTACTACTTTAGAAGGAAAACAAGCAAAAGTAAATTATTTGTGCAGCTAGCGAGCAAAATGAAATATAATAGGCAGACTATACAGGTGACTTAGTATTAAGAATCATAGTGA-TGATGTGAAATGCAATT-TTTTTAAATTTCATGTAACTCTAAGAGGTTTAGTAC---TATGATGAGTTAGTTATATAAATGTAAAA-------------------------------------TGTTTTCATGTATTTTAGTTGTTTGGAA-GAAAGATCGAAAAAACAAG--TGTAGAGGCTTTGCATTTATTA---------------------------------------------------------------------------------------------------------------------------------------------------------------------------------------------------------------------------------------------------TTTCAAAGTGGTGGTACGCGGAGAATACCACCTCCTTCAAGACACAGAAGCCCCTTGGGAAGTCTGAGATCTACAA---GAAGTAGTGGAGGAACAAGAGGGCGGCATCACTCACG------------------
		</sequence>
		<sequence>
			<taxon idref="Panubis_F1R1_F1R1"/>
			----------------------------------------------AGCAGAGAAGCCAATGAAAAGACGCTTAAAGC-----AGTATTTCGGAAACATGGTCCCTTGTCAGAAGGTAACTCTTAACGCC---------------------------------AACATATATTTCTGTATATTTT-----ATATTTATTTTTTACCACAGTAAACATATACTCAAAATATTT------------------CCTTAAA-------------T-TCTTAAAGTGTTTTCT-----------------TGTTTTAT---TTTTTAACTGTTGTTTTGAAG-TTTCTGTTTGATATTCGGATAATTCTCATGGCA--------------------GCAGCTGAAGGGTTTGTGGA--------------------AAGGGTCACCTACTACTTCAGAAGGAAAACAAGCAAAAGTAAATTATTTGTGCAGCTAGCGAGCAAAATGAAATATAATAGGCAGACTATACAGGTGACTTAGTATTAAGAATCATAGTGA-TGATGTGAAATGCAATT-TTTTTTAATTTCATGTAACTCTAAGATGTTTAGTAC---TATGATGAGTTAGTTATATAAATGTAAAA-------------------------------------TGTTTTCATATATTTTAGTTGTTTGGAA-GAAAGATCGAAAAAACAAG--TGTAGAGGCTTTGCATTTATTA---------------------------------------------------------------------------------------------------------------------------------------------------------------------------------------------------------------------------------------------------TTTCAAAGTGGTGGTACGCGGAGAATACCACCTCCTTCAAGACACAGAAGCCCCTTGGGAAGTCTGAGATCTACAA---GAAGTAGTGGAGGAACAAGAGGGCGGCATCACTCACG------------------
		</sequence>
		<sequence>
			<taxon idref="PM545_F1R1_F1R1"/>
			----------------------------------------------AGCAGAGAAGCCAATGAAAAGACGCTTAAAGC-----AGTATTTGGGAAACATGGTCCCTTGTCGGAAGGTAACTCTTAATGCC---------------------------------AACATATATTTCTGTATATTTT-----GTATTTATTTTTTACCACAGTAAACATATACTCAAAATATTT------------------CCTTAAA-------------T-TCTTAAAGTGTTTTCT-----------------TGTTTTGT---TTTTTAACTGTTGTTTTGAAG-TTTCTGTTTGATATTCGGGTAATTCTCATGGCAGCAACTGAAGGGTTTGTGGTGCAGCTGAAGGGTTTGTGGA--------------------AAGGGTCACCTACTACTTCAGAAGGAAAACGAGCAAAAGTAAATTATTTGTGCAGCTAGCGAGCAAAATGAAATATAATAGGCAGACTATACAGATGACTTAGTATTAAGAATCATAGTGA-TGATGTGAAATGCAATT-TTTTTAAATTTCATGTAACTCTAAGATGTTTAGTAC---TATGATGAGTTAGTTATATAAATGTAAAA-------------------------------------TGTTTTCATATATTTTAGTTGTTTGGAA-GAAAGATCGAAAAAACAAG--TGTAGAGGCTTTGCATTTATTA---------------------------------------------------------------------------------------------------------------------------------------------------------------------------------------------------------------------------------------------------TTTCAAAGTGGTGGTACGCGGAGAATACCACCTCCTTCAAGACACAGAAGCCCCTTGGGAAGTCTGAGATCTACAA---GAAGTAGTGGAGGAACAAGAGGGCGGCATCACTCACG------------------
		</sequence>
		<sequence>
			<taxon idref="PM561_F1R1_F1R1"/>
			----------------------------------------------AGCAGAGAAGCCAATGAAAAGACGCTTAAAGC-----AGTATTTGGGAAACATGGTCCCTTGTCGGAAGGTAACTCTTAATGCC---------------------------------AACATATATTTCTGTATATTTT-----GTATTTATTTTTTACCACAGTAAACATATACTCAAAATATTT------------------CCTTAAA-------------T-TCTTAAAGTGTTTTCT-----------------TGTTTTGT---TTTTTAACTGTTGTTTTGAAG-TTTCTGTTTGATATTCGGGTAATTCTCATGGCAGCAACTGAAGGGTTTGTGGTGCAGCTGAAGGGTTTGTGGA--------------------AAGGGTCACCTACTACTTCAGAAGGAAAACAAGCAAAAGTAAATTATTTGTGCAGCTAGCGAGCAAAATGAAATATAATAGGCAGACTATACAGATGACTTAGTATTAAGAATCATAGTGA-TGATGTGAAATGCAATT-TTTTTAAATTTCATGTAACTCTAAGATGTTTAGTAC---TATGATGAGTTAGTTATATAAATGTAAAA-------------------------------------TGTTTTCATATATTTTAGTTGTTTGGAA-GAAAGATCGAAAAAACAAG--TGTAGAGGCTTTGCATTTATTA---------------------------------------------------------------------------------------------------------------------------------------------------------------------------------------------------------------------------------------------------TTTCAAAGTGGTGGTACGCGGAGAATACCACCTCCTTCAAGACACAGAAGCCCCTTGGGAAGTCTGAGATCTACAA---GAAGTAGTGGAGGAACAAGAGGGCGGCATCACTCACG------------------
		</sequence>
		<sequence>
			<taxon idref="PM604_F1R1_F1R1"/>
			----------------------------------------------AGCAGAGAAGCCAATGAAAAGACGCTTAAAGC-----AGTATTTGGGAAACATGGTCCCTTGTCGGAAGGTAACTCTTAATGCC---------------------------------AACATATATTTCTGTATATTTT-----GTATTTATTTTTTACCACAGTAAACATATACTCAAAATATTT------------------CCTTAAA-------------T-TCTTAAAGTGTTTTCT-----------------TGTTTTGT---TTTTTAACTGTTGTTTTGAAG-TTTCTGTTTGATATTCGGGTAATTCTCATGGCAGCAACTGAAGGGTTTGTGGTGCAGCTGAAGGGTTTGTGGA--------------------AAGGGTCACCTACTACTTCAGAAGGAAAACAAGCAAAAGTAAATTATTTGTGCAGCTAGCGAGCAAAATGAAATATAATAGGCAGACTATACAGATGACTTAGTATTAAGAATCATAGTGA-TGATGTGAAATGCAATT-TTTTTAAATTTCATGTAACTCTAAGATGTTTAGTAC---TATGATGAGTTAGTTATATAAATGTAAAA-------------------------------------TGTTTTCATATATTTTAGTTGTTTGGAA-GAAAGATCGAAAAAACAAG--TGTAGAGGCTTTGCATTTATTA---------------------------------------------------------------------------------------------------------------------------------------------------------------------------------------------------------------------------------------------------TTTCAAAGTGGTGGTACGCGGAGAATACCACCTCCTTCAAGACACAGAAGCCCCTTGGGAAGTCTGAGATCTACAA---GAAGTAGTGGAGGAACAAGAGGGCGGCATCACTCACG------------------
		</sequence>
		<sequence>
			<taxon idref="PM638_F1R1_F1R1"/>
			----------------------------------------------AGCAGAGAAGCCAATGAAAAGACGCTTAAAGC-----AGTATTTGGGAAACATGGTCCCTTGTCAGAAGGTAACTCTTAATGCC---------------------------------AACATATATTTCTGTATATTTT-----GTATTTATTTTTTACCACAGTAAACATATACTCAAAATATTT------------------CCTTAAAT--------------TCTTAAAGTGTTTTCT-----------------TGTTTTGT---TTTTTAACTGTTGTTTTGAAG-TTTCTGTTTGATATTCGGATAATTCTCATGGCA--------------------GCAGCTGAAGGGTTTGTGGTGCAGCTGAAGGGTTTGTGGAAAGGGTCACCTACTACTTCAGAAGGAAAACGAGCAAAAGTAAATTATTTGTGCAGCTAGCGAGCAAAATGAAATATAATAGGCAGACTATACAGATGACTTAGTATTAAGAATCATAGTGA-TGATGTGAAATGCAATT-TTTTTAAATTTCATGTAACTCTAAGATGTTTAGTAC---TATGATGAGTTAGTTATATAAATGTAAAA-------------------------------------TGTTTTCATATATTTTAGTTGTTTGGAA-GAAAGATCGAAAAAACAAG--TGTAGAGGCTTTGCATTTATTA---------------------------------------------------------------------------------------------------------------------------------------------------------------------------------------------------------------------------------------------------TTTCAAAGTGGTGGTACGCGGAGAATACCACCTCCTTCAAGACACAGAAGCCCCTTGGGAAGTCTGAGATCTACAA---GAAGTAGTGGAGGAACAAGAGGGCGGCATCACTCACG------------------
		</sequence>
		<sequence>
			<taxon idref="PM661_F1R1_F1R1"/>
			----------------------------------------------AGCAGAGAAGCCAATGAAAAGACGCTTAAAGC-----AGTATTTGGGAAACATGGTCCCTTGTCGGAAGGTAACTCTTAATGCC---------------------------------AACATATATTTCTGTATATTTT-----GTATTTATTTTTTACCACAGTAAACATATACTCAAAATATTT------------------CCTTAAA-------------T-TCTTAAAGTGTTTTCT-----------------TGTTTTGT---TTTTTAACTGTTGTTTTGAAG-TTTCTGTTTGATATTCAGATAATTCTCATGGCA--------------------GCAGCTGAAGGGTTTGTGGTGCAGCTGAAGGGTTTGTGGAAAGGGTCACCTACTACTTCAGAAGGAAAACGAGCAAAAGTAAATTATTTGTGCAGCTAGCGAGCAAAATGAAATATAATAGGCAGACTATACAGATGACTTAGTATTAAGAATCATAGTGA-TGATGTGAAATGCAATT-TTTTTAAATTTCATGTAACTCTAAGATGTTTAGTAC---TATGATGAGTTAGTTATATAAATGTAAAA-------------------------------------TGTTTTCATATATTTTAGTTGTTTGGAA-GAAAGATCGAAAAAACAAG--TGTAGAGGCTTTGCATTTATTA---------------------------------------------------------------------------------------------------------------------------------------------------------------------------------------------------------------------------------------------------TTTCAAAGTGGTGGTACGCGGAGAATACCACCTCCTTCAAGACACAGAAGCCCCTTGGGAAGTCTGAGATCTACAA---GAAGTAGTGGAGGAACAAGAGGGCGGCATCACTCACG------------------
		</sequence>
		<sequence>
			<taxon idref="PM665_F1R1_F1R1"/>
			----------------------------------------------AGCAGAGAAGCCAATGAAAATACGCTTAAAGC-----AGTATTTGGGAAACATGGTCCCTTGTCGGAAGGTAACTCTTAATGCC---------------------------------AACATATATTTCTGTATATTTT-----GTATTTATTTTTTACCACAGTAAACATATACTCAAAATATTT------------------CCTTAAA-------------T-TCTTAAATTGTTTTCT-----------------TGTTTTGT---TTTTTAACTGTTGTTTTGAAG-TTTCTGTTTGATATTCGGATAATTCTCATGGCA--------------------GCAGCTGAAGGGTTTGTGGTGCAGCTGAAGGGTTTGTGGAAAGGGTCACCTACTACTTCAGAAGGAAAACGAGCAAAAGTAAATTATTTGTGCAGCTAGCGAGCAAAATGAAATATAATAGGCAGACTATACAGATGACTTAGTATTAAGAATCATAGTGA-TGATGTGAAATGCAATT-TTTTTAAATTTCATGTAACTCTAAGATGTTTAGTAC---TATGATGAGTTAGTTATATAAATGTAAAA-------------------------------------TGTTTTCATATATTTTAGTTGTTTGGAA-GAAAGATCGAAAAAACAAG--TGTAGAGGCTTTGCATTTATTA---------------------------------------------------------------------------------------------------------------------------------------------------------------------------------------------------------------------------------------------------TTTCAAAGTGGTGGTACGCGGAGAATACCACCTCCTTCAAGACACAGAAGCCCCTTGGGAAGTCTGAGATCTACAA---GAAGTAGTGGAGGAACAAGAGGGCGGCATCACTCACG------------------
		</sequence>
		<sequence>
			<taxon idref="PM704_F1R1_F1R1"/>
			----------------------------------------------AGCAGAGAAGCCAATGAAAAGACGCTTAAAGC-----AGTATTTGGGAAACATGGTCCCTTGTCGGAAGGTAACTCTTAATGCC---------------------------------AACATATATTTCTGTATATTTT-----GTATTTATTTTTTACCACAGTAAACATATACTCAAAATATTT------------------CCTTAAAT--------------TCTTAAAGTGTTTTCT-----------------TGTTTTGT---TTTTTAACTGTTGTTTTGAAG-TTTCTGTTTGATATTCGGATAATTCTCATGGCA--------------------GCAGCTGAAGGGTTTGTGGTGCAGCTGAAGGGTTTGTGGAAAGGGTCACCTACTACTTCAGAAGGAAAACGAGCAAAAGTAAATTATTTGTGCAGCTAGCGAGCAAAATGAAATATAATAGGCAGACTATACAGATGACTTAGTATTAAGAATCATAGTGA-TGATGTGAAATGCAATT-TTTTTAAATTTCATGTAACTCTAAGATGTTTAGTAC---TATGATGAGTTAGTTATATAAATGTAAAA-------------------------------------TGTTTTCATATATTTTAGTTGTTTGGAA-GAAAGATCGAAAAAACAAG--TGTAGAGGCTTTGCATTTATTA---------------------------------------------------------------------------------------------------------------------------------------------------------------------------------------------------------------------------------------------------TTTCAAAGTGGTGGTACGCGGAGAATACCACCTCCTTCAAGACACAGAAGCCCCTTGGGAAGTCTGAGATCTACAA---GAAGTAGTGGAGGAACAAGAGGGCGGCATCACTCACG------------------
		</sequence>
		<sequence>
			<taxon idref="PM1014_F1R1_F1R1"/>
			----------------------------------------------AGCAGAGAAGCCAATGAAAAGACGCTTAAAGC-----AGTATTTGGGAAACATGGTCCCTTGTCAGAAGGTAACTCTTAATGCC---------------------------------AACATATATTTCTGTATATTTT-----GTATTTATTTTTTACCACAGTAAACATATACTCAAAATATTT------------------CCTTAAA-------------T-TCTTAAAGTGTTTTCT-----------------TGTTTTGT---TTTTTAACTGTTGTTTTGAAG-TTTCTGTTTGATATTCGGATAATTCTCATGGCA--------------------GCAGCTGAAGGGTTTGTGGTGCAGCTGAAGGGTTTGTGGAAAGGGTCACCTACTACTTCAGAAGGAAAACGAGCAAAAGTAAATTATTTGTGCAGCTAGCGAGCAAAATGAAATATAATAGGCAGACTATACAGATGACTTAGTATTAAGAATCATAGTGA-TGATGTGAAATGCAATT-TTTTTAAATTTCATGTAACTCTAAGATGTTTAGTCC---TATGATGAGTTAGTTATATAAATGTAAAA-------------------------------------TGTTTTCATATATTTTAGTTGTTTGGAA-GAAAGATCGAAAAAACAAG--TGTAGAGGCTTTGCATTTATTA---------------------------------------------------------------------------------------------------------------------------------------------------------------------------------------------------------------------------------------------------TTTCAAAGTGGTGGTACGCGGAGAATACCACCTCCTTCAAGACACAGAAGCCCCTTGGGAAGTCTGAGATCTACAA---GAAGTAGTGGAGGAACAAGAGGGCGGCATCACTCACG------------------
		</sequence>
		<sequence>
			<taxon idref="Marctoids143_F1R1_F1R1"/>
			----------------------------------------------AGCAGAGAAGCCAATGAAAAGACGCTTAAAGC-----AGTATTTGGGAAACATGGTCCCTTGTCGGAAGGTAACTCTTAACGCC---------------------------------AACATATATTTCTGTATATTTT-----GTATTTATTTTTTACCACAGTAAACATATACTCAAAATATTT------------------CCTTAAA-------------T-TCTTAAAGTGT-----------------------------TTATTTTTTAACTGTTGTTTTGAAG-TTTCTGTTTGATATTCGGATAATTCTCATGGCA--------------------GCAGCTGAAGGGCTTGTGGA--------------------AAGGGTCACCTACTACTTCAGAAGGAAAACGAGCAAAAGTAAATTATTTGTGCAGCTAGCGAGCAAAATGAAATATAATAGGCAGACTATACAGATGACTTAGTATTAAGAATCATAGTGA-TGATATGAAATGCAATT-TTTTTAAATTTCATGTAACTCTAAGATGTTTAGTAC---TATGATGAGTTAGTTATATAAATGTAAAA-------------------------------------TGTTTTCATATATTTTAGTTGTTTGGAA-GAAAGATCGAAAAAACAAG--TGTAGAGGCTTTGCATTTATTA---------------------------------------------------------------------------------------------------------------------------------------------------------------------------------------------------------------------------------------------------TTTCAAAGTGGTGGTACGCGGAGAATACCACCTCCTTCAAGACACAGAAGCCCCTTGGGAAGTCTGAGATCTACAA---GAAGTAGTGGAGGAACAAGAGGGCGGCATCACTCACG------------------
		</sequence>
		<sequence>
			<taxon idref="Mfascicularis242_F1R1_F1R1"/>
			----------------------------------------------AGCAGAGAAGCCAATGAAAAGACGCTTAAAGC-----AGTATTTGGGAAACATGGTCCCTTGTCGGAAGGTAACTC--AACGCC---------------------------------AACATATATTTCTGTATATTTT-----GTATTTATTTTTTACCACAGTAAACATATACTCAAAATATTT------------------CCTTAAA-------------T-TCTTAAAGTGTTTTCT-----------------TGTTTTGT---TTTTTAACTGTTGTTTTGAAG-TTTCTGTTTGATATTCGGATAATTCTCATGGCA--------------------GCAGCTGAAGGGTTTGTGGA--------------------AAGGGTCACCTACTACTTCAGAAGGAAAACGAGCAAAAGTAAATTATTTGTGCAGCTAGTGAGCAAAATGAAATATAATAGGCAGACTATACAGATGACTTAGTATTAAGAATCATAGTGA-TGATGTGAAATGCAATT-TTTTTAAATTTCATGTAACTCTAAGATGTTTAGTAC---TATGATAAGTTAGTTATATAAATGTAAAA-------------------------------------TGTTTTCATATATTTTAGTTGTTTGGAA-GAAAGATCGAAAAAACAAG--TGTAGAGGCTTTGCATTTATTA---------------------------------------------------------------------------------------------------------------------------------------------------------------------------------------------------------------------------------------------------TTTCAAAGTGGTGGTACGCGGAGAATACCACCTCCTTCAAGACACAGAAGCCCCTTGGGAAGTCTGAGATCTACAA---GAAGTAGTGGAGGAACAAGAGGGCGGCATCACTCACG------------------
		</sequence>
		<sequence>
			<taxon idref="Mfascicularis1929_ex3F1R1"/>
			-------------------------------------------------------------------------------------------------------------------------------------------------------------------------------------------------------------------------------------------------------------------------------------------------------------------------------------------------------------------------------------------------------------------------------------------------------------------------------------------------------------------------------------------------------------------------------------------------------------------------------------------------------------------------------------------------------------------------------------------------------------------------------------------------------------------------------------------------------------------------------------------------------------------------------------------------------------------------------------------------------------------------------TTTCAAAGTGGTGGTACGCGGAGAATACCACCTCCTTCAAGACACAGAAGCCCCTTGGGAAGTCTGAGATCTACAA---GAAGTAGTGGAGGAACAAGAGGGCGGCATCACTCACG------------------
		</sequence>
		<sequence>
			<taxon idref="P001_F1R1_F1R1"/>
			----------------------------------------------AGCAGAGAAGCCAATGAAAAGACGCTTAAAGC-----AGTATTTGGGAAACATGGTCCCTTGTCGGAAGGTAACTCTTAATGCC---------------------------------AACATATATTTCTGTATATTTT-----GTATTTATTTTTTACCACAGTAAACATATACTCAAAATATTT------------------CCTTAAA-------------T-TCTTAAAGTGTTTTCT-----------------TGTTTTGT---TTTTTAACTGTTGTTTTGAAG-TTTCTGTTTGATATTCGGATAATTCTCATGGCA--------------------GCAGCTGAAGGGTTTGTGGTGCAGCTGAAGGGTTTGTGGAAAGGGTCACCTACTACTTCAGAAGGAAAACGAGCAAAAGTAAATTATTTGTGCAGCTAGCGAGCAAAATGAAATATAATAGGCAGACTATACAGATGACTTAGTATTAAGAATCATAGTGA-TGATGTGAAATGCAATT-TTTTTAAATTTCATGTAACTCTAAGATGTTTAGTAC---TATGATGAGTTAGTTATATAAATGTAAAA-------------------------------------TGTTTTCATATATTTTAGTTGTTTGGAA-GAAAGATCGAAAAAACAAG--TGTAGAGGCTTTGCATTTATTA----------------------------------------------------------------------------------------------------------------------------------------------------------------------------------------------------------------------------------------------------------------------------------CCTCCTTCAGACACAGAAGCCCCTTGGGAAGTCTGAGATCTACAA---GAAGTAGTGGAGGAACAAGAGGGCGGCATCACTCACG------------------
		</sequence>
		<sequence>
			<taxon idref="PM616_F1R1_F1R1"/>
			----------------------------------------------AGCAGAGAAGCCAATGAAAAGACGCTTAAAGC-----AGTATTTGGGAAACATGGTCCCTTGTCAGAAGGTAACTCTTAATGCC---------------------------------AACATATATTTCTGTATATTTT-----GTATTTATTTTTTACCACAGTAAACATATACTCAAAATATTT------------------CCTTAAA-------------T-TCTTAAAGTGTTTTCT-----------------TGTTTTGT---TTTTTAACTGTTGTTTTGAAG-TTTCTGTTTGATATTCGGATAATTCTCATGGCA--------------------GCAGCTGAAGGGTTTGTGGTGCAGCTGAAGGGTTTGTGGAAAGGGTCACCTACTACTTCAGAAGGAAAACGAGCAAAAGTAAATTATTTGTGCAGCTAGCGAGCAAAATGAAATATAATAGGCAGACTATACAGATGACTTAGTATTAAGAATCATAGTGA-TGATGTGAAATGCAATT-TTTTTAAATTTCATGTAACTCTAAGATGTTTAGTAC---TATGATGAGTTAGTTATATAAATGTAAAA-------------------------------------TGTTTTCATATATTTTAGTTGTTTGGAA-GAAAGATCGAAAAAACAAG--TGTAGAGGCTTTGCATTTATTA---------------------------------------------------------------------------------------------------------------------------------------------------------------------------------------------------------------------------------------------------TTTCAAAGTGGTGGTACGCGGAGAATACCACCTCCTTCAAGACACAGAAGCCCCTTGGGAAGTCTGAGATCTACAA---GAAGTAGTGGAGGAACAAGAGGGCGGCATCACTCACG------------------
		</sequence>
		<sequence>
			<taxon idref="ZooRhesus_ex3F6R6"/>
			-----------------------------------------------------------------------------------------------------------------------------------------------------------------------------------------------------------------------------------------------------------------------------------------------------------------------------------------------------------------------------------------------------------------------------------------------------------------------------------------------------------------------------------------------------------------------------------------------------------------------------------------------------------------------------------------------------------------------------------------------------------------------------------------------------------------------------------------------------------------------------------------------------------------TGTAAAATGTGCTTAGGTTAAAT-GTGCCAGTGTTGTTGATAGTACCCTTGATACCTTTAGTCTTTGGATGGAAAAGCAATAAAAGTAGAACAAGCCAAGAAATCATC--TTTCAAAGTGGTGGTTGGCAGAGACCACTAGCTTCTTCAAGAAACAGAAGCCCTTCAGGAAGTTTGAGAACTGCAAGAGGAAGTAGTGGAGGATCAAGAG----------------------------------
		</sequence>
		<sequence>
			<taxon idref="PM545_ex3F6R6"/>
			-----------------------------------------------------------------------------------------------------------------------------------------------------------------------------------------------------------------------------------------------------------------------------------------------------------------------------------------------------------------------------------------------------------------------------------------------------------------------------------------------------------------------------------------------------------------------------------------------------------------------------------------------------------------------------------------------------------------------------------------------------------------------------------------------------------------------------------------------------------------------------------------------------------------TGTAAAATGTGCTTAGGTTAAAT-GTGCCAGTGTTGTTGATAGTACCCTTGATACCTTTAGTCTTTGGATGGAAAAGCAATAAAAGTAGAACAAGCCAAGAAATCATC--TTTCAAAGTGGTGGTTGGCAGAGACCACTAGCTTCTTCAAGAAACAGAAGCCCTTCAGGAAGTTTGAGAACTGCAAGAGGAAGTAGTGGAGGATCAAGAG----------------------------------
		</sequence>
		<sequence>
			<taxon idref="PM561_ex3F6R6"/>
			-----------------------------------------------------------------------------------------------------------------------------------------------------------------------------------------------------------------------------------------------------------------------------------------------------------------------------------------------------------------------------------------------------------------------------------------------------------------------------------------------------------------------------------------------------------------------------------------------------------------------------------------------------------------------------------------------------------------------------------------------------------------------------------------------------------------------------------------------------------------------------------------------------------------TGTAAAATGTGCTTAGGTTAAAT-GTGCCAGTGTTGTTGATAGTACCCTTGATACCTTTAGTCTTTGGATGGAAAAGCAATAAAAGTAGAACAAGCCAAGAAATCATC--TTTCAAAGTGGTGGTTGGCAGAGACCACTAGCTTCTTCAAGAAACAGAAGCCCTTCAGGAAGTTTGAGAACTGCAAGA-GAAGTAGTGGAGGATCAAGAG----------------------------------
		</sequence>
		<sequence>
			<taxon idref="PM582_ex3F6R6"/>
			-----------------------------------------------------------------------------------------------------------------------------------------------------------------------------------------------------------------------------------------------------------------------------------------------------------------------------------------------------------------------------------------------------------------------------------------------------------------------------------------------------------------------------------------------------------------------------------------------------------------------------------------------------------------------------------------------------------------------------------------------------------------------------------------------------------------------------------------------------------------------------------------------------------------TGTAAAATGTGCTTAGGTTAAAT-GTGCCAGTGTTGTTGATAGTACCCTTGATACCTTTAGTCTTTGGATGGAAAAGCAATAAAAGTAGAACAAGCCAAGAAATCATC--TTTCAAAGTGGTGGTTGGCAGAGACCACTAGCTTCTTCAAGAAACAGAAGCCCTTCAGGAAGTTTGAGAACTGCAAGA-GAAGTAGTGGAGGATCAAGAG----------------------------------
		</sequence>
		<sequence>
			<taxon idref="PM604_ex3F6R6"/>
			-----------------------------------------------------------------------------------------------------------------------------------------------------------------------------------------------------------------------------------------------------------------------------------------------------------------------------------------------------------------------------------------------------------------------------------------------------------------------------------------------------------------------------------------------------------------------------------------------------------------------------------------------------------------------------------------------------------------------------------------------------------------------------------------------------------------------------------------------------------------------------------------------------------------TGTAAAATGTGCTTAGGTTAAAT-GTGCCAGTGTTGTTGATAGTACCCTTGATACCTTTAGTCTTTGGATGGAAAAGCAATAAAAGTAGAACAAGCCAAGAAATCATC--TTTCAAAGTGGTGGTTGGCAGAGACCACTAGCTTCTTCAAGAAACAGAAGCCCTTCAGGAAGTTTGAGAACTGCAAGA-GAAGTAGTGGAGGATCAAGAG----------------------------------
		</sequence>
		<sequence>
			<taxon idref="PM638_ex3F6R6"/>
			-----------------------------------------------------------------------------------------------------------------------------------------------------------------------------------------------------------------------------------------------------------------------------------------------------------------------------------------------------------------------------------------------------------------------------------------------------------------------------------------------------------------------------------------------------------------------------------------------------------------------------------------------------------------------------------------------------------------------------------------------------------------------------------------------------------------------------------------------------------------------------------------------------------------TGTAAAATGTGCTTAGGTTAAAT-GTGCCAGTGTTGTTGATAGTACCCTTGATACCTTTAGTCTTTGGATGGAAAAGCAATAAAAGTAGAACAAGCCAAGAAATCATC--TTTCAAAGTGGTGGTTGGCAGAGACCACTAGCTTCTTCAAGAAACAGAAGCCCTTCAGGAAGTTTGAGAACTGCAAGAGGAAGTAGTGGAGGATCAAGAG----------------------------------
		</sequence>
		<sequence>
			<taxon idref="PM661_ex3F6R6"/>
			-----------------------------------------------------------------------------------------------------------------------------------------------------------------------------------------------------------------------------------------------------------------------------------------------------------------------------------------------------------------------------------------------------------------------------------------------------------------------------------------------------------------------------------------------------------------------------------------------------------------------------------------------------------------------------------------------------------------------------------------------------------------------------------------------------------------------------------------------------------------------------------------------------------------TGTAAAATGTGCTTAGGTTAAAT-GTGCCAGTGTTGTTGATAGTACCCTTGATACCTTTAGTCTTTGGATGGAAAAGCAATAAAAGTAGAACAAGCCAAGAAATCATC--TTTCAAAGTGGTGGTTGGCAGAGACCACTAGCTTCTTCAAGAAACAGAAGCCCTTCAGGAAGTTTGAGAACTGCAAGAGGAAGTAGTGGAGGATCAAGAG----------------------------------
		</sequence>
		<sequence>
			<taxon idref="PM704_ex3F6R6"/>
			-----------------------------------------------------------------------------------------------------------------------------------------------------------------------------------------------------------------------------------------------------------------------------------------------------------------------------------------------------------------------------------------------------------------------------------------------------------------------------------------------------------------------------------------------------------------------------------------------------------------------------------------------------------------------------------------------------------------------------------------------------------------------------------------------------------------------------------------------------------------------------------------------------------------TGTAAAATGTGCTTAGGTTAAAT-GTGCCAGTGTTGTTGATAGTACCCTTGATACCTTTAGTCTTTGAATGGAAAAGCAATAAAAGTAGAACAAGCCAAGAAATCATC--TTTCAAAGTGGTGGTTGGCAGAGACCACTAGCTTCTTCAAGAAACAGAAGCCCTTCAGGAAGTTTGAGAACTGCAAGAGGAAGTAGTGGAGGATCAAGAG----------------------------------
		</sequence>
		<sequence>
			<taxon idref="PM1014_ex3F6R6"/>
			-----------------------------------------------------------------------------------------------------------------------------------------------------------------------------------------------------------------------------------------------------------------------------------------------------------------------------------------------------------------------------------------------------------------------------------------------------------------------------------------------------------------------------------------------------------------------------------------------------------------------------------------------------------------------------------------------------------------------------------------------------------------------------------------------------------------------------------------------------------------------------------------------------------------TGTAAAATGTGCTTAGGTTAAAT-GTGCCAGTGTTGTTGATAGTACCCTTGATACCTTTAGTCTTTGGATGGAAAAGCAATAAAAGTAGAACAAGCCAAGAAATCATC--TTTCAAAGTGGTGGTTGGCAGAGACCACTAGCTTCTTCAAGAAACAGAAGCCCTTCAGGAAGTTTGAGAACTGCAAGAGGAAGTAGTGGAGGATCAAGAG----------------------------------
		</sequence>
		<sequence>
			<taxon idref="Marctoids143_ex3F6R6"/>
			-----------------------------------------------------------------------------------------------------------------------------------------------------------------------------------------------------------------------------------------------------------------------------------------------------------------------------------------------------------------------------------------------------------------------------------------------------------------------------------------------------------------------------------------------------------------------------------------------------------------------------------------------------------------------------------------------------------------------------------------------------------------------------------------------------------------------------------------------------------------------------------------------------------------TGTAAAATGTGCTTAGGTTAAAT-GTGCCAGTGTTGTTGATAGTACCCTTGATACCTTTAGTCTTTGGATGGAAAAGCAATAAAAGTAGAACAAGCCAAGAAATCATC--TTTCAAAGTGGTGGTTGGCAGAGACCACTAGCTTCTTCAAGAAACAGAAGCCCTTCAGGAAGTTTGAGAACTGCAAGAGGAAGTAGTGGAGGATCAAGAG----------------------------------
		</sequence>
		<sequence>
			<taxon idref="Mfascicularis242_ex3F6R6"/>
			-----------------------------------------------------------------------------------------------------------------------------------------------------------------------------------------------------------------------------------------------------------------------------------------------------------------------------------------------------------------------------------------------------------------------------------------------------------------------------------------------------------------------------------------------------------------------------------------------------------------------------------------------------------------------------------------------------------------------------------------------------------------------------------------------------------------------------------------------------------------------------------------------------------------TGTAAAATGTGCTTAGGTTAAAT-GTGCCAGTGTTGTTGATAGTACCCTTGATACCTTTAGTCTTTGGATGGAAAAGCAATAAAAGTAGAACAAGCCAAGAAATCATC--TTTCAAAGTGGTGGTTGGCAGAGACCACTAGCTTCTTCAAGAAACAGAAGCCCTTCAGGAAGTTTGAGAACTGCAAGAGGAAGTAGTGGAGGATCAAGAG----------------------------------
		</sequence>
		<sequence>
			<taxon idref="Mfascicularis1929_ex3F6R6"/>
			-----------------------------------------------------------------------------------------------------------------------------------------------------------------------------------------------------------------------------------------------------------------------------------------------------------------------------------------------------------------------------------------------------------------------------------------------------------------------------------------------------------------------------------------------------------------------------------------------------------------------------------------------------------------------------------------------------------------------------------------------------------------------------------------------------------------------------------------------------------------------------------------------------------------TGTAAAATGTGCTTAGGTTAAAT-GTGCCAGTGTTGTTGATAGTACCCTTGATACCTTTAGTCTTTGGATGGAAAAGCAATAAAAGTAGAACAAGCCAAGAAATCATC--TTTCAAAGTGGTGGTTGGCAGAGACCACTAGCTTCTTCAAGAAACAGAAGCCCTTCAGGAAGTTTGAGAACTGCAAGAGGAAGTAGTGGAGGATCAAGAG----------------------------------
		</sequence>
		<sequence>
			<taxon idref="P001_ex3F6R6"/>
			-----------------------------------------------------------------------------------------------------------------------------------------------------------------------------------------------------------------------------------------------------------------------------------------------------------------------------------------------------------------------------------------------------------------------------------------------------------------------------------------------------------------------------------------------------------------------------------------------------------------------------------------------------------------------------------------------------------------------------------------------------------------------------------------------------------------------------------------------------------------------------------------------------------------TGTAAAATGTGCTTAGGTTAAAT-GTGCCAGTGTTGTTGATAGTACCCTTGATACCTTTAGTCTTTGGATGGAAAAGCAATAAAAGTAGAACAAGCCAAGAAATCATC--TTTCAAAGTGGTGGTTGGCAGAGACCACTAGCTTCTTCAAGAAACAGAAGCCCTTCAGGAAGTTTGAGAACTGCAAGAGGAAGTAGTGGAGGATCAAGAG----------------------------------
		</sequence>
		<sequence>
			<taxon idref="PM616_ex3F6R6"/>
			-----------------------------------------------------------------------------------------------------------------------------------------------------------------------------------------------------------------------------------------------------------------------------------------------------------------------------------------------------------------------------------------------------------------------------------------------------------------------------------------------------------------------------------------------------------------------------------------------------------------------------------------------------------------------------------------------------------------------------------------------------------------------------------------------------------------------------------------------------------------------------------------------------------------TGTAAAATGTGCTTAGGTTAAAT-GTGCCAGTGTTGTTGATAGTACCCTTGATACCTTTAGTCTTTGGATGGAAAAGCAATAAAAGTAGAACAAGCCAAGAAATCATC--TTTCAAAGTGGTGGTTGGCAGAGACCACTAGCTTCTTCAAGAAACAGAAGCCCTTCAGGAAGTTTGAGAACTGCAAGAGGAAGTAGTGGAGGATCAAGAG----------------------------------
		</sequence>
		<sequence>
			<taxon idref="marmoset"/>
			---------------------TGGCAAGCTGTTCGTCGGTGGGCTCAGTAGAGAAGCCACTGAAGAGACGCTAAAAGC-----AGTATTTGAGAGACATGGTCCCGTTTCTGAAGGTAACCCTTAAAGCC---------------------------------------AACATACAGGTTTTGTCCCCAAAGT-----------------AAACATATACTTAATATCTGTA--------------------------------------------------ATTGTTTACA--------TAATTTTCTGTTTGTATTTAATCTCTTGTTTTGAAG-TTTCTATTCGTTATTCAGGATATTCTCATGGCA--------------------GCAGGTGAAGGGTCTGTGGT--------------------AAAGTTCACCT------------------------------------------AGTTAGG----AAAATGGAAGAAAATAGGCTGTTGATAGGGGTGACTCAGTGTGAAGAATCACAGGAA-GGATGTGAATTGGAATTTTCTTGTTTCTTGATGTAACATTCAGATAGTTAGTACTATCGTAGTAGGTCCATTCTATAAATGAAAAG--------------------------------------GTTTTCATATATTTTAGTTCTCTTGAT-GAAAGATAGAAGAATGAAG--TGCAGAGGCTTCGGGTTCATTACTTTTGAGAACCCTGCAGATGCTGAACTTGCTGCCAGCGAGTGGAATGGA------------------------------------------------------------------------------------------------------------------------------------------------TTTGTGGATGGAAAAACAATGAAAGTAGAACAAGCCAAGGAACCGTT-TTTTCAAAGTGGTGGCAGGCAGGGAACACTGCGTTTTTCAAGAAAGAGGAGACCCACAGGAGAGCAGAGATCTGCAAGTAGAAGTAGAGGACAGACGAGACGTCGGCATCCCTCACGT-----------------
		</sequence>
		<sequence>
			<taxon idref="rhesusY:6872660-6873207,6877752-6877974"/>
			--------------------------------------------------------------------------------------------------------------------------------------------------------GTGTGTGTGTGTGTGTGTATGTATGTGTATTTTC----ATATGTATATTTCA-------ATCTTTATATTTATAATATGTATGT----TATATATATATTTTTAAAAATATGTAT--TT-TTTCTAAGTGCATCGTATACA--TATGTTAAGATGCCTTATCA-TTTTAAACTCTTATTTTGAAG-TATCTATTTGATATTTGGAAAAATCTCATAATA--------------------GCAGGTGAAGGGCCTGTGGT--------------------AAGGATCACTCACTACTTAGAAAGGAAAATGAGGAAAAGTAAATGTGTTGTGGAGTTAAGGAACAAAATGAAATAAAATAAGCTGACTATAATGGTGACTTAATATTAAGAATCATAGTGG-TGATATGAAATACATTTATTTTCTGGTTTGATGTAACTTTCAGATGGTTAGTAC---CTTGGTGAGTCCATTATATAGATGTAAAA-------------------------------------TGTTTTTATATATTTTAGTTCTTTTGATAAAAGGGTTGAACCAGGAAG--TCCAGAGACTTTGTGTTTAATATTTTTGAGAAC-CTGCAGATGCTAAGAATGCTGCCAAATACATGACTGGAAAGG-AAAG--------------------------------------------------------AGGTGACATAAATCTGCTTGTAAAATGTGCTTAGGTTAAAT-GTGCCAGTGTTGTTGATAGTACCCTTGATACCTTTAGTCTTTGGATGGAAAAGCAATAAAAGTAGAACAAGCCAAGAAATCATC--TTTCAAAGTGGTGGTTGGCAGAGACCACTAGCTTCTTCAAGAAACAGAAGCCCTTCAGGAAGTTTGAGAACTGCAAGAGGAAGTAGTGGAGGATCAAG------------------------------------
		</sequence>
		<sequence>
			<taxon idref="rhesusY:7135027-7134373,7131444-7131222"/>
			-------------------------------TTCATTAGCAGCCTCAATAGAGAAACCAATGAAAAGATGCTTAAAGC-----AGTATTTACAAAACAGGATCCCATATCTGAAGGCAACACTTAAAACC----------------------------------------ATGTGTGTGTATTTAA----ATATGTATATTTCA-------ATATGTATGTTCAAAATATGT----------TACATATGTTTTGAAAAATATATATATAT-TCTCAAAGTTCATTGTGTACA--TACGCTAAAATACTTTATTGTTTTTCAACTCTTATTTTGAAG-TGTCTATTTAATATTTGGAAAA-CCTCATAGCA--------------------GCAGGTGAAGGGTCTGTGGT--------------------AAGGATCACTTACTACTTAGAAAAGAAAATGAGAAAAAGTAAATGTGTTGTGGAGTTCAGGAACACACTGGAATAAAATAGGCTGACTATAGGCTTGACTTGGTATTAAGAATCATAGTAG-TGATGTGAAATGCAATT-TGTTTTGGTTTGATGTAATTTCCAGATGGTTAGTAC---CTTAGTTAGTCCATTATATAGATGTAAAA-------------------------------------TGTTTTCATTTATTTTTGTTCTTTTGAT-AAAGAATTGAACCAGCAAG--TCCAGAGGCTTTGCATTTATTATTTTTCAGAATAGTGCAGATGCTAAGAATGCTGCCAAAGCTATGAGTGGAAAGG-TAAGTGTCCCTTATTAATAATATTCAAATTATGTTCTTCA--------------------------------------------------------TAAAT-ATGCCAATGTTATTGATAGTATGCTTAATATTTTTAGTCTTTGGATGGAAAAGTAATAAAAGTAGAACTAGCCAAGAAACCATC-TTTTCAAAGTGG-GGTAGGTGGAGACCACCACTTTCTTCAAGAAACAGAAGCCCTTCAGGAAGTCTGAGATCTGCAAAAGGAAGTAGTGGAGGAACAAGAGGATGGCTTCCCTCACATGAAGGACACTTCGGTAA
		</sequence>
		<sequence>
			<taxon idref="rhesusY:10104282-10104944,10107807-10108030"/>
			AATGGTAGAAGCAGATTGTCCTGGCAAGCTTTTTATTGGTGGCCTCAATAGAGAAACCAATGAAAAGATGCTTAAAGC-----TGTATTTGTGAAACATGGTCCCATATCAGAAGGTAACTCTTAAAGCC------------------------------------GTGTGTCTGTGTGTATTTTC----ATATGTATATTTCA-------ATATGTATGTTTAAAATATGTATGT-TTATATATGTATGTTTTGAAAAA-ATGTAT-TTT-TTTCAAAGTTCATTGTATACC--TACATTAAAATGCCTTATTAGTTTTAAACTCTTATTTTGAAT-TATCTATTTGATATTTGGAAAAGTCTCATAGTA--------------------CCAGATTAAGGGTCTGTGGT--------------------AAGGATAGCCTACTACTTAGAAAGGAATATGAGGAAAACTAAATATGTTGTGGAGTTAGGGAACAAACTGGAATAAAATAGGCTGACTACAGGGGTGACTTAGTATTAAGAATCATAGTAA-TGATGTAAAATGCAATTATTTTTTGGTTTGATGTAACTTTCAGATGGTTAGTAC---CTTGGTGAGCCCATTATATGAATGTAAAA-------------------------------------ACTTTTCATATATTTTAGTTCTTTTAAT-AAAGGATCGAACCAGCAAA--TCCAGAGGTTTTGCATTTATTACTTTTGAGAACCCTGCAGATGCTAAGAATGCTGCCAAAGATATGAATGGAAAGG-TAAG--------------------------------------------------------AGTTGATCTAAAAATGCCTGTAAAATATGCTCACATTAAAT-GTGCCAGTGTTATTGATAGTCTCCTTAATATTTTTAGTCTTTGGATGGAAAAGCAATAAAAGTAGAACAAGCCAAGAAACCATC-ATTTCAAAGTGGTGGTAGGCGGAGACCTCCACCTTCTTCAAGAAACAGAAGCCCTTCAGGAAGTCTGAGATCTGCAAAAGGAAGTAGTGGAGGAACAAG------------------------------------
		</sequence>
		<sequence>
			<taxon idref="rhesusY:6282152-6281465,6278576-6278353"/>
			-------------------------------TTCATTGGTGGCCTAACTAGGAAAACCAATGAAAAGATGCTTAAAGC-----AGTATTTGTGAAACATGGTCCCATATCAGAAGGTAACTCTTAAAACC---------------------CGTGTGTGTGTGTGTATGTGTGTATGTGTATTTTC----ATATGTATATTTCA-------ATGTGTATATTTAAAATATGTATGT----TATATATATGTTTTGAAAAATATGT-----T-TTTCAAAGTTCATTGTATACC--TACATTAAAATGCCTTATTGTTTTTAAACTCTTATTTTGAAG-TATCTATTTGATATTTGGAAAATTCTCATAGTA--------------------GCAGGTTAAGAATCTATGGT--------------------AAGGATCAGCTACTACTTAGAAAGGAAAATGAGGA---------GTGTTGTGGAGTTAGGGAACAAACTGGAATAAAGTAGGCTGAATATTGGGGTGACTTAGTATTAAGAGTCATAGTAG-CGATGTGAAATGCAATTATATTTTGGTTTGATGTAACTTTCAGATGTTTACAAC---CTTGATTACTCCATCATATAAGTGAAAAA-------------------------------------TGTTTTCATATATTTTAGTTCTTTTGAT-AAAGGATCGAACCAGAAAA--TCCAGAGGCTTTGCGTTTGTTACTTTTGAGAACCCTGAAGATGCTAAGAATGCTGCCAAAGATATGAATGGAAAGG-TAAGAGTCCCTTATTAATAATATTCTAACTCTGTTCTTCAATTAACAGTATTTCAGTCTT------------------------------------TAAAT-GTGCCAATGTTATTGATAGTACTCTTAATATTTTTAGTCTTTGGATGGAAAAGCAATAAAAGTAGAACAAGCCAAGAAACCATC-ATTTCAAAGTGGTGGTAGGCAGAGACCACCACCTTCTTCAAGAAACAGAAGCCCTTCAGGAAGTCTGAGATCTGCAAAAGGAAGTAGTGGAGGAACAAAAGGGTGGCATCCCTCACATGAAGGACACTTGGGTAA
		</sequence>
		<sequence>
			<taxon idref="rhesusY:7518124-7518565,7520869-7521086"/>
			-----------------------------------------------------------------------------------AGTGTTT--------------------------------------------------------------------------------------------------------------------------------------------------------------------------------------TCT------------------------------TGTTTTGT---TTTTTAACTGTTGTTTTGAAG-TTTCTGTTTGATATTCGGATAATTCTCATGGCA--------------------GCAGCTGAAGGGTTTGTGGA--------------------AAGGGTCACCTACTACTTCAGAAGGAAAACGAGCAAAAGTAAATTATTTGTGCAGCTAGTGAGCAAAATGAAATATAATAGGCAGACTATACAGATGACTTAGTATTAAGAATCATAGTGA-TGATGTGAAATGCAATT-TTTTTAAATTTCATGTAACTCTAAGATGTTTAGTAC---TATGATAAGTTAGTTATATAAATGTAAAA-------------------------------------TGTTTTCATATATTTTAGTTGTTTGGAA-GAAAGATCGAAAAAACAAG--TGTAGAGGCTTTGCATTTATTACGTTTGAGAACCCTGCAGATGCTAAGAATGCTGCCAAAGATATGAATGGAAAGG-TAAGGGTCCCTAGTGAATAATGTT------------------------------------TAGTTGATGTAAAATGTTTGTAAAATGTGTTTAGGTTAAAT-GTGACAAC--TATTGATAGTATACTTTATTCTTTCAGTTTTTGTATGGAAAAGCAATAAAAGTAGAACAAGCCAACAAACCATC-CTTTCAAAGTGGTGGTACGCGGAGAATACCACCTCCTTCAAGACACAGAAGCCCCTTGGGAAGTCTGAGATCTACAA---GAAGTAGTGGAGGAACAA-------------------------------------
		</sequence>
		<sequence>
			<taxon idref="rhesusY:9824318-9824538"/>
			-----------------------------------------------------------------------------------------------------------------------------------------------------------------------------------------------------------------------------------------------------------------------------------------------------------------------------------------------------------------------------------------------------------------------------------------------------------------------------------------------------------------------------------------------------------------------------------------------------------------------------------------------------------------------------------------------------------------------------------------------------------------------------------------------------------------------------------------------------------------------------------------------AGTGCATGCAAAAATCTTTGTAAAATGTGTTTAGGTTAAAA-GTGACAATGTTATTGATAGGATACGTAATACTTTTAGTCTTTTAATGGAAAAAAGATTAAAGGAGAACAAGTCAAGAAACCATC-TTTTCAAAGTGATGGTAGGTGGAGATCAACACCTTCTTGGAGAAACAGGAGCCCTTCAGGAAGTCTGAGATTTGCAAGAGGAAGTAGTGGAGAAAC---------------------------------------
		</sequence>
		<sequence>
			<taxon idref="rhesusY:6333605-6333780"/>
			--------------------------------------------------------------------------------------------------------------------------------------------------------------------------------------------------------------------------------------------------------------------------------------------------------------------------------------------------------------------------------------------------------------------------------------------------------------------------------------------------------------------------------------------------------------------------------------------------------------------------------------------------------------------------------------------------------------------------------------------------------------------------------------------------------------------------------------------------------------------------------------------------------------------------TACTT---------------AATGTTATTGATA-----CTTAATACTTTGAGTCTTTAGATGGAAAAACAATAAAAATAGAACAAGTCAAGAAACCGTC-TTTTCAAAGTGGTGGTAGACAGAGTCCACCACTGTCTTCAAGGAACAGAAGCCCTTTACGAAGTCTGAGATCTGCAAGAGGAAGCAGTGGACGAACA--------------------------------------
		</sequence>
		<sequence>
			<taxon idref="humanY:35810108-35810798"/>
			------AGAAGCAGATCATCCGGGCAAGCTTTTCATTGGTGGCCTCAATAGGGAAACCAATGAAAAGATGCTTAAAGC-----AGTATTTGAGAAACATGGTCCCATATCAGAAGGTAACCCTTAAAACC------------------------GTGTGTGCGTGTGTGTGTGTGTGTGTATTTTC----ATATGTATATTTCA-------ATATGTATATTTAAAATATGTCTGT----TATATATATGTTTTGAAAAA-ACATGT---T-TTTCAAAGTTCATTGTATACC--TACATTAAAATGCCTTATTGTTTTTAAACTCTTATTTTGGGGTTATCTATTTGATATTTGGAAAATTCTCATAGTA--------------------GCAGGTTAAGGATCTGTGGT--------------------AAGGATCACCTACTACTTAGAAACGAAAATAAGGAAAACTAAACGTGTTGTGGAGTTAGGGAACAAACTGGAACAAAATAGGCTAACTATAGGGGTGACC-AGTATCAAGTATAATACTAG-TGATGTGAAATGCAATTATTTTT-GATTTGATGTAACTTTTAGATGGTTAGTAC---CTTGACGCGTCCATTATATCAATGTAAAA-------------------------------------TGTTTTCATATATTTTAGTTCTTTTGAT-AAAGGATCGAACCAGCAAA--TCCAGAGGCTTTGCATTTATTACTTTTGAGAACCCTGCAGATGTTAAGAATGCTGCCAAAGATATGAATGGAGAGG-T-AGAGTCCCTTATTAATAATATTCTAACTCTC-------------------------------------------------------------------------------------------------------------------------------------------------------------------------------------------------------------------------------------------------------------------------------------------------
		</sequence>
		<sequence>
			<taxon idref="humanY:51829514-51830204"/>
			------AAAAGCAGATCATCTTGGCAAGCTTTTCATTGGTGGCCTACATAGAAAAACCAATGAAAAGATACTTAAAACGAATGAAAAGATGTGAAACATGGTCTGGTATCAGACGGTAACTCTTAAAACT----------------------------------GTGTGTGTGTGTTTGTATTTTCATATATATATATATTTCA-------ATATGTATATTTAAAATATGTATGT------TACATATATTTTGAAAAT---ATATATATATTTTAAAGTTCATTTTATACA--TACATTAAAATGCCTTATCAAATTTAAACTC-----TTGAAG-TATCTATTTGATTTTTGGAAAATTCTCATAGCA--------------------GCAGGTGAAGGGTATGTGGT--------------------AAGGATCACCTACTACTTAGAAAGGAAAATGAGAAAAAGTAAATGTGTTATGGAGTTAGGGAACAAATTGGAA-AAAATAGGCTGACTATAGGGGTGACTTAGTATTAAGAATCATAGTAG-TGATGTGAAATGCAATTATTTTTTGGTTTCATGTAACTTTCAGATGGTTACTAC---CTTGGTGAGTCCATTATATGAATGTAAAA-------------------------------------TGTTTTTATATATTTTAGTTCTTTTCAT-AAAGGATTGAAGCAGCAAATCTCCAGACCCTTTGCATTTGTTACTTTTGAGAACGCTGCAGATGCTAAGAATGCTGACAAAGATATGAATGGAAAGGTTAAGTGTCCCTTATTAATAATATTCTAACTCTGTT-----------------------------------------------------------------------------------------------------------------------------------------------------------------------------------------------------------------------------------------------------------------------------------------------
		</sequence>
		<sequence>
			<taxon idref="chimpY:9475349-9476039"/>
			------AGAAGCAGATCATCCGGGCAAGCTTTTCATTGGTGGCCTCAATAGGGAAACCAATGAAAAGATGCTTAAAGC-----AGTATTTGAGAAACATGGTCCCATATCAGAAGGTAACCCTTAAAACC------------------------GTGTGTGCGTGTGTGTGTGTGTGTGTATTTTC----ATATGTATATTTCA-------ATATGTATATTTAAAATATGTCTGT----TATATATATGTTTTGAAAAA-ACATGT---T-TTTCAAAGTTCATTGTATACC--TACATTAAAATGCCTTATTGTTTTTAAACTCTTATTTTGAAGTTATCTATTTGATATTTGGAAAATTCTCACAGTA--------------------GCAGGTTAAGGATCTGTGGT--------------------AAGGATCACCTACTACTTAGAAACGAAAATAAGGAAAACTAAACGTGTTGTGGAGTTAGGGAACAAACTGGAACAAAATAGGCTGACTATAGGGGTGACC-AGTATGAAGTATAATACTAG-TGATGGGAAATGCAATTATTTTT-GATTTGATGTAACTTTTAGATGGTTAGTAC---CTTGACGAGTCCATTATATCAATGTAAAA-------------------------------------TGTTTTCATATATTTTAGTTCTTTTGAT-AAAGGATTGAACCAGCAAG--TCCAGAGGCTTTGTATTTATTACTTTTGAGAACCCTGCAGATGCTAAGAATACTGCCAAAGATATGAATGGAGAGG-T-AGAGTCTCTCATTAATAATATTCTAACTCTC-------------------------------------------------------------------------------------------------------------------------------------------------------------------------------------------------------------------------------------------------------------------------------------------------
		</sequence>
		<sequence>
			<taxon idref="chimpY:10207952-10208642"/>
			------AGAAGCAGATCATCCGGGCAAGCTTTTCATTGGTGGCCTCAATAGGGAAACCAATGAAAAGATGCTTAAAGC-----AGTATTTGAGAAACATGGTCCCATATCAGAAGGTAACCCTTAAAACC------------------------GTGTGTGCGTGTGTGTGTGTGTGTGTATTTTC----ATATGTATATTTCA-------ATATGTATATTTAAAATATGTCTGT----TATATATATGTTTTGAAAAA-ACATGT---T-TTTCAAAGTTCATTGTATACC--TACATTAAAATGCCTTATTGTTTTTAAACTCTTATTTTGAAGTTATCTATTTGATATTTGGAAAATTCTCATAGTA--------------------GCAGGTTAAGGATCTGTGGT--------------------AAGGATCACCTACTACTTAGAAACGAAAATAAGGAAAACTAAACGTGTTGTGGAGTTAGGGAACAAACTGGAACAAAATAGGCTGACTATAGGGGTGACC-AGTATGAAGTATAATACTAG-TGATGGGAAATGCAATTATTTTT-GATTTGATGTAACTTTTAGATGGTTAGTAC---CTTGACGAGTCCATTATATCAATGTAAAA-------------------------------------TGTTTTCATATATTTTAGTTCTTTTGAT-AAAGGATTGAACCAGCAAA--TCCAGAGGCTTTGTATTTATTACTTTTGAGAACCCTGCAGATGCTAAGAATACTGCCAAAGATATGAATGGAGAGG-T-AGAGTCTCTCATTAATAATATTCTAACTCTC-------------------------------------------------------------------------------------------------------------------------------------------------------------------------------------------------------------------------------------------------------------------------------------------------
		</sequence>
		<sequence>
			<taxon idref="chimpY:8739474-8740164"/>
			------AGAAGCAGATCATCCGGGCAAGCTTTTCATTGGTGGCCTCAATAGGGAAACCAATGAAAAGATGCTTAAAGC-----AGTATTTGAGAAACATGGTCCCATATCAGAAGGTAACCCTTAAAACC------------------------GTGTGTGCGTGTGTGTGTGTGTGTGTATTTTC----ATATGTATATTTCA-------ATATGTATATTTAAAATATGTCTGT----TATATATATGTTTTGAAAAA-ACATGT---T-TTTCAAAGTTCATTGTATACC--TACATTAAAATGCCTTATTGTTTTTAAACTCTTATTTTGAAGTTATCTATTTGATATTTGGAAAATTCTCACAGTA--------------------GCAGGTTAAGGATCTGTGGT--------------------AAGGATCACCTACTACTTAGAAACGAAAATAAGGAAAACTAAACGTGTTGTGGAGTTAGGGAACAAACTGGAACAAAATAGGCTGACTATAGGGGTGACC-AGTATGAAGTATAATACTAG-TGATGGGAAATGCAATTATTTTT-GATTTGATGTAACTTTTAGATGGTTAGTAC---CTTGACGAGTCCATTATATCAATGTAAAA-------------------------------------TGTTTTCATATATTTTAGTTCTTTTGAT-AAAGGATTGAACCAGCAAA--TCCAGAGGCTTTGTATTTATTACTTTTGAGAACCCTGCAGATGCTAAGAATACTGCCAAAGATATGAATGGAGAGG-T-AGAGTCTCTCATTAATAATATTCTAACTCTC-------------------------------------------------------------------------------------------------------------------------------------------------------------------------------------------------------------------------------------------------------------------------------------------------
		</sequence>
		<sequence>
			<taxon idref="chimpY:8958013-8957323"/>
			--------------------CGGGCAAGCTTTTCATTGGTGGCCTCAATAGGGAAACCAATGAAAAGATGCTTAAAGC-----AGTATTTGAGAAACATGGTCCCATATCAGAAGGTAACCCTTAAAACC------------------------GTGTGTGCGTGTGTGTGTGTGTGTGTATTTTC----ATATGTATATTTCA-------ATATGTATATTTAAAATATGTCTGT----TATATATATGTTTTGAAAAA-ACATGT---T-TTTCAAAGTTCATTGTATACC--TACATTAAAATGCCTTATTGTTTTTAAACTCTTATTTTGAAGTTATCTATTTGATATTTGGAAAATTCTCACAGTA--------------------GCAGGTTAAGGATCTGTGGT--------------------AAGGATCACCTACTACTTAGAAACGAAAATAAGGAAAACTAAACGTGTTGTGGAGTTAGGGAACAAACTGGAACAAAATAGGCTGACTATAGGGGTGACC-AGTATGAAGTATAATACTAG-TGATGGGAAATGCAATTATTTTT-GATTTGATGTAACTTTTAGATGGTTAGTAC---CTTGACGAGTCCATTATATCAATGTAAAA-------------------------------------TGTTTTCATATATTTTAGTTCTTTTGAT-AAAGGATTGAACCAGCAAA--TCCAGAGGCTTTGTATTTATTACTTTTGAGAACCCTGCAGATGCTAAGAATACTGCCAAAGATATGAATGGAGAGG-T-AGAGTCTCTCATTAATAATATTCTAACTCTCTTCTTCAGTTAACA-----------------------------------------------------------------------------------------------------------------------------------------------------------------------------------------------------------------------------------------------------------------------------------
		</sequence>
		<sequence>
			<taxon idref="chimpY:9693907-9693217"/>
			--------------------CGGGCAAGCTTTTCATTGGTGGCCTCAATAGGGAAACCAATGAAAAGATGCTTAAAGC-----AGTATTTGAGAAACATGGTCCCATATCAGAAGGTAACCCTTAAAACC------------------------GTGTGTGCGTGTGTGTGTGTGTGTGTATTTTC----ATATGTATATTTCA-------ATATGTATATTTAAAATATGTCTGT----TATATATATGTTTTGAAAAA-ACATGT---T-TTTCAAAGTTCATTGTATACC--TACATTAAAATGCCTTATTGTTTTTAAACTCTTATTTTGAAGTTATCTATTTGATATTTGGAAAATTCTCATAGTA--------------------GCAGGTTAAGGATCTGTGGT--------------------AAGGATCACCTACTACTTAGAAACGAAAATAAGGAAAACTAAACGTGTTGTGGAGTTAGGGAACAAACTGGAACAAAATAGGCTGACTATAGGGGTGACC-AGTATGAAGTATAATACTAG-TGATGGGAAATGCAATTATTTTT-GATTTGATGTAACTTTTAGATGGTTAGTAC---CTTGATGAGTCCATTATATCAATGTAAAA-------------------------------------TGTTTTCATATATTTTAGTTCTTTTGAT-AAAGGATCGAACCAGCAAA--TCCAGAGGCTTTGTATTTATTACTTTTGAGAACCCTGCAGATGCTAAGAATACTGCCAAAGATATGAATGGAGAGG-T-AGAGTCTCTCATCAATAATATTCTAACTCTCTTCTTCAGTTAACA-----------------------------------------------------------------------------------------------------------------------------------------------------------------------------------------------------------------------------------------------------------------------------------
		</sequence>
		<sequence>
			<taxon idref="chimpY:6683899-6684476"/>
			--------------------------------------------------------------------------------------------------------------------------TTAAAACT------------------------------GTGTGTGTGTGTGTGTGTGTATTTTC--ATATATATATATTTCA-------ATATGTATATTTAAAATATGTATGT------TATATATGTTTTGAAAAA-ATATATACATATTTTAAAGTTCACTTTATACA--TACATTAAAATGCCTTATCAAATTTAAACTC-----TTGAAG-TATCTATTTGATTTTTGGAAAATTCTCATAGCA--------------------GCAGGTGAAGG-TGTGTGGT--------------------AAGGATCACCTACTACTTAGAAAGGAAAATGAGAAAAAGTAAATGTGTTATGGAGTTAGGGAACAAACTGGAA-AAAATAGGCTGACTATAGGGGTGACTTAGTATTAAGAATCATAGTAG-TGATGTGAAATGCAATTATTTTTTGGTTTCATGTAACTTTCAGATGGTTAGTAC---CTTGGTGAGTCCATTATATGAATGTAAAA-------------------------------------TGTTTTTATATATTTTAGTTCTTTTCAT-AAAGGATTGAAGCAGCAAATCTCCAGACCCTTTGCATTTGTTACTTTTGAGAATGCTGCAGATGCTAAGAATGCTGCCAAAGATATGAATGGAAAGGTTAAGTGTCCCTTATTAATAATATTCTAACTCTGTT-----------------------------------------------------------------------------------------------------------------------------------------------------------------------------------------------------------------------------------------------------------------------------------------------
		</sequence>
		<sequence>
			<taxon idref="chimpY:8633197-8632482"/>
			--------------------CTGGCAAGCTTTTCATTGGTGGCCTCAATAGAGAAACCAATGAGAAGATGCTTAAAGC-----AGTATTTGGGAAACATGGTCCCATATCAGAAGGTAACTCTTAAAACCGTGTCTC------TGTGTGTGTGTGTGTGTGTGTGTGTGTGTGTGTGTGTATTTTC----ACATGTATATTTCA-------ATATGTATGTTTAAAATATGTATGT--TATATATATATGTTTTGAAAAA---ATATATTT-TTTCGAAGTTCATTGTATACC--TACGTTAAAATGCCTTATGCATTTTAAACTCTTATTTTGTAG-TATCCGTTTGATATTTGGAAAATTCTCATAGTA--------------------GTAGGTTAAGGTTCTGTGGA--------------------AAGGATAACCTACTACTTAGAAAGGAAAATGAGGGAAAGTAAATATGCTGTTGAGTTCCGAAACAAACTGGAATAAACTAGACTGACTGTGGGGGTGACTGAGTACTGAGAACCATAATAG-TGATGTGAAATGCAATTATTTTTTAGTTTGATGTAACCTTTAGATGGTGAGTAC---CTTGATGAGTCCATTATATGAATGTAAAA-------------------------------------TGTTTTCATATATTTTAGTTCTTTTGAT-AAAGGATCGAACCAGCAAA--TCCAGAGGCTTTGCATTTATTACTTTTGAGAACCCTGCAGATGCTAAGAATGCTGCCAAAGATATGAATGGAAAGG-TAAGAGTCCCTTATTACTAATATTCTAACTCTGTTCTTCAATTAACAAT---------------------------------------------------------------------------------------------------------------------------------------------------------------------------------------------------------------------------------------------------------------------------------
		</sequence>
		<sequence>
			<taxon idref="chimpY:8417406-8416968"/>
			---------------------------------------------------------------------------------------------------------------------------------------------------------------------------------------------------------TCA--------------------------------------------------------------------------------------------------------------------------TTGTTTTCAAG-TTTCAATATGATATTCGGAAAATTCTCATAGGA--------------------GAAGATGAAGGGTCTGTGGT--------------------AAGGGTCACCTACTACTGTGACAGAGAAAGGAGCAAAAGTAAATTATTTGTGCAGGTAGTAAACAAAATTTAATAAAATAGGCAGATTATATGGATGAC--AGTATTAAGAATCATAGTAGTTTATGTGAAATG--ATT-TTTTTTGGTTTGATGTAACTTTCAGATGTTTAGTAC---TATGGTGAGTCCATTATATAAATGTAAAA-------------------------------------AATTTTTATATATTTTAGTTCTTTTGAA-GAAACATTGAACCGACAAG--TGCAGAGGCTTCACATTTATTACTTGTGAGAACACTGCAGATGCTACGAATGCTGCCAAAGATATGAATGGAAAGG-TAAGGGTCCCTAGTGAATAATATCCTAACTCTATTTTTCAATTAACAGT---------------------------------------------------------------------------------------------------------------------------------------------------------------------------------------------------------------------------------------------------------------------------------
		</sequence>
		<sequence>
			<taxon idref="humanY:51231915-51232138"/>
			----------------------------------------------------------------------------------------------------------------------------------------------------------------------------------------------------------------------------------------------------------------------------------------------------------------------------------------------------------------------------------------------------------------------------------------------------------------------------------------------------------------------------------------------------------------------------------------------------------------------------------------------------------------------------------------------------------------------------------------------------------------------------------------------------------------------------------------------------------------------------------------------------------AAATATTTGTAAAATGTGCTTAGATTAAAT-GTGTCAATGTTATTGATAGTACCCTTAATACTTCTAGTCTTTGGATGGAAAAGCAATAAAAGTAGAACAAGCCAAGAAACCATC-TTTTCAAAGTGGTGGTAGGTGAAGACCACCAGCTTCTTTGAGAAACAGAAGCCCTTCAGGAAGTCTGAGATCTGCAAGAGGAAGCAGTGGAGGAACAGGAGGGTGGCTTC-------------------------
		</sequence>
		<sequence>
			<taxon idref="humanY:35718220-35717999"/>
			--------------------------------------------------------------------------------------------------------------------------------------------------------------------------------------------------------------------------------------------------------------------------------------------------------------------------------------------------------------------------------------------------------------------------------------------------------------------------------------------------------------------------------------------------------------------------------------------------------------------------------------------------------------------------------------------------------------------------------------------------------------------------------------------------------------------------------------------------------------------------------------------------------------------------TGCTTACGTTAAAT-GTGCCAGTGTTATTGATAGTACCCTTAATACTTCTAGTCTTTGCATGGAAAAGCAATAAAAGTAGAACAAGCCAAGAAACCATC-TTTTCAAAGTGGTGGTAGGCGGAGACCACCAACTTCTTCGAGAAACAGAAGCCCTTCAGGAAGTCTGAGATCTGCAAGAGGAAGCAGTGGAGGAACAAGAGGGTGGCTTCCCTCACATGAAGGG-----------
		</sequence>
		<sequence>
			<taxon idref="humanY:49870792-49870571"/>
			------------------------------------------------------------------------------------------------------------------------------------------------------------------------------------------------------------------------------------------------------------------------------------------------------------------------------------------------------------------------------------------------------------------------------------------------------------------------------------------------------------------------------------------------------------------------------------------------------------------------------------------------------------------------------------------------------------------------------------------------------------------------------------------------------------------------------------------------------------------------------------------------------------------------TGTGCTTAGGTTAAAT-GTGCCAGTGTTATTGATAGTACCCTTAGTACTTTTAATGTTTGGATGGAAAAGCAATAAAAGTAGAATAAGCCAAGAAACCAT---TTTCAAAGTGGTGGTTAGCAGATACCACCACCTTCTTCAAGAAACAGAAGCCCTTCAGGAAGTCTGAGATCTGCAAGAGGAAGTAGTGGAGGAACAGGAGGGTGTCTGCCCTCACATGAAGGG-----------
		</sequence>
		<sequence>
			<taxon idref="humanY:53008706-53008927"/>
			----------------------------------------------------------------------------------------------------------------------------------------------------------------------------------------------------------------------------------------------------------------------------------------------------------------------------------------------------------------------------------------------------------------------------------------------------------------------------------------------------------------------------------------------------------------------------------------------------------------------------------------------------------------------------------------------------------------------------------------------------------------------------------------------------------------------------------------------------------------------------------------------------------AAATGTTTGTAAAATGTGCTTAGGTTAAAT-GTGCCAATGTTATTGATAGTACCCTTACTACTTTTAATGTTTGGATGGAAAAGCAATAAAAGTAGAATAAGCCAAGAAACCAT---TTTCAAAGTGGTGGTTAGCAGATACCACCACCTTCTTCAAGAAACAGAAGCCCTTCAGGAAGTCTAAGATCTGCAAGAGGAAGTAGTGGAGGAACAGGAGGGTGGCTGC-------------------------
		</sequence>
		<sequence>
			<taxon idref="humanY:49689203-49689425"/>
			----------------------------------------------------------------------------------------------------------------------------------------------------------------------------------------------------------------------------------------------------------------------------------------------------------------------------------------------------------------------------------------------------------------------------------------------------------------------------------------------------------------------------------------------------------------------------------------------------------------------------------------------------------------------------------------------------------------------------------------------------------------------------------------------------------------------------------------------------------------------------------------------------------AAATGTTTGTAAA-TGTGCTTATGTTAAAT-GTGCCAATGTTATTGATGGTACCCTTAGTACTTTTAGTCTTTGGATCGAAAAGCAATAAAAGTAGAATAAGCCAAAAAACCGTC-TTTTCAAAGTGGTGGTAGGCGGAGACCACCACCTTCTTCAAGAAACAGAAGCCCGTCAGCAAATCTGAGATCTGCAAGAGGAAGTAGTGGAGGAAAAAGAGCGTGGCTGC-------------------------
		</sequence>
		<sequence>
			<taxon idref="humanY:53177533-53177311"/>
			-------------------------------------------------------------------------------------------------------------------------------------------------------------------------------------------------------------------------------------------------------------------------------------------------------------------------------------------------------------------------------------------------------------------------------------------------------------------------------------------------------------------------------------------------------------------------------------------------------------------------------------------------------------------------------------------------------------------------------------------------------------------------------------------------------------------------------------------------------------------------------------------------------------------------GTGCTTATGTTAAAT-GTGCCAATGTTATTGATGGTACCCTTAGTACTTTTAGTCTTTGGATCGAAAAGCAATAAAAGTAGAATAAGCCAAAAAACCGTC-TTTTCAAAGTGGTGGTAGGCGGAGACCACCACCTTCTTCAAGAAACAGAAGCCCGTCAGCAAATCTGAGATCTGCAAGAGGAAGTAGTGGAGGAAAAAGAGCGTGGCTGCCCTCACATGAAGAA-----------
		</sequence>
		<sequence>
			<taxon idref="humanY:31957882-31957663"/>
			------------------------------------------------------------------------------------------------------------------------------------------------------------------------------------------------------------------------------------------------------------------------------------------------------------------------------------------------------------------------------------------------------------------------------------------------------------------------------------------------------------------------------------------------------------------------------------------------------------------------------------------------------------------------------------------------------------------------------------------------------------------------------------------------------------------------------------------------------------------------------------------------------------------------TGTGTTT-GGTTAAAT-GTGACAGTGTTATTGATAGGACAGTTAATACTTTTGGTCTTTGGATGGAAAAGCAATAAAAGTAGAACAAGTCAAGAAAACATC-TTTTCAAAGTGATGGTAGGTGGAGATCACCACCTTCCTGGAGAAACAGGAGCCCTTCAGGAAGTCTGAGATCTGCAAGAGGAGGTAGTAGAGG-ACAAGAGGGTTGTGTCCCTCATGTGAAG-------------
		</sequence>
		<sequence>
			<taxon idref="humanY:32826844-32827063"/>
			----------------------------------------------------------------------------------------------------------------------------------------------------------------------------------------------------------------------------------------------------------------------------------------------------------------------------------------------------------------------------------------------------------------------------------------------------------------------------------------------------------------------------------------------------------------------------------------------------------------------------------------------------------------------------------------------------------------------------------------------------------------------------------------------------------------------------------------------------------------------------------------------------------AAATGTTTGTAAAATGTGTTT-GGTTAAAT-GTGACAGTGTTATTGATAGGACAGTTAATACTTTTGGTCTTTGGATGGAAAAGCAATAAAAGTAGAACAAGTCAAGAAAACATC-TTTTCAAAGTGATGGTAGGTGGAGATCACCACCTTCCTGGAGAAACAGGAGCCCTTCAGGAAGTCTGAGATCTGCAAGAGGAGGTAGTAGAGG-ACAAGAGGGTTGTG---------------------------
		</sequence>
		<sequence>
			<taxon idref="humanY:34460587-34460806"/>
			----------------------------------------------------------------------------------------------------------------------------------------------------------------------------------------------------------------------------------------------------------------------------------------------------------------------------------------------------------------------------------------------------------------------------------------------------------------------------------------------------------------------------------------------------------------------------------------------------------------------------------------------------------------------------------------------------------------------------------------------------------------------------------------------------------------------------------------------------------------------------------------------------------AAATGTTTGTAAAATGTGTTT-GGTTAAAT-GTGACAGTGTTATTGATAGGACAGTTAATACTTTTGGTCTTTGGATGGAAAAGCAATAAAAGTAGAACAAGTCAAGAAAACATC-TTTTCAAAGTGATGGTAGGTGGAGATCACCACCTTCCTGGAGAAACAGGAGCCCTTCAGGAAGTCTGAGATCTGCAAGAGGAGGTAGTAGAGG-ACAAGAGGGTTGTG---------------------------
		</sequence>
		<sequence>
			<taxon idref="humanY:35774376-35774597"/>
			----------------------------------------------------------------------------------------------------------------------------------------------------------------------------------------------------------------------------------------------------------------------------------------------------------------------------------------------------------------------------------------------------------------------------------------------------------------------------------------------------------------------------------------------------------------------------------------------------------------------------------------------------------------------------------------------------------------------------------------------------------------------------------------------------------------------------------------------------------------------------------------------------------AAATGTTTGTAAAATGTGCTTAGGTTAAAT-GTGCCAGTGTTATTGATAGTACCTTTAATACTTTTAGTCTTTGCATGGAAAAGCAATAAAACTAGAACAAGCCAGGAAACCATC-TTTTCAAAGTTGTGGTAGGCGGAGACCACCACCTTCTTCAAAAAACAGGACACCTGCAGGAAGTCTGAGATCTGGAAGACGAAGTAGTGGAGGAACAAGAGGGTGGCT---------------------------
		</sequence>
		<sequence>
			<taxon idref="humanY:35015055-35014835"/>
			------------------------------------------------------------------------------------------------------------------------------------------------------------------------------------------------------------------------------------------------------------------------------------------------------------------------------------------------------------------------------------------------------------------------------------------------------------------------------------------------------------------------------------------------------------------------------------------------------------------------------------------------------------------------------------------------------------------------------------------------------------------------------------------------------------------------------------------------------------------------------------------------------------------------TGTGTTTAGGTTAAAT-GTGACAATGTTATTGATAGGATACTTAATACTTTTAGTCTTTCTGTGGAAAAGCAATAAAAGTAGGACAAGTCAACAAACCGTC-TTTTCAAAGTGATGTTAGGTGAAGACCACCACCTTCTTGGAGAAGCAGGAG-CCTTCAGGAAGTCTGAGATCTGCAAAAGGAGGTAGTGGAGGAACAAAAGGGTTGCATCCCTCATATGAAG-------------
		</sequence>
		<sequence>
			<taxon idref="humanY:35899919-35899697"/>
			------------------------------------------------------------------------------------------------------------------------------------------------------------------------------------------------------------------------------------------------------------------------------------------------------------------------------------------------------------------------------------------------------------------------------------------------------------------------------------------------------------------------------------------------------------------------------------------------------------------------------------------------------------------------------------------------------------------------------------------------------------------------------------------------------------------------------------------------------------------------------------------------------------------------TGTGTTTAGGTTAAAT-GTGACAATGTTATTGATAGGATACTTAATACTTTTAGTCTTTGGATGGAAAAGAAATAAAAGTAGAACAAGTCAAGAAACTATCTTTTTCAAAATGATGGTAGGTGGAGATCAACAGCTTCTTGGAGAAAAAGGAGCCCTTCAGGAAGTCTGAGATCTGCAAGAGGAGGTAGTGGAGGAACAAGAGTGTTTCTTCCCTCATGTGAGG-------------
		</sequence>
		<sequence>
			<taxon idref="chimpY:8629622-8629399"/>
			------------------------------------------------------------------------------------------------------------------------------------------------------------------------------------------------------------------------------------------------------------------------------------------------------------------------------------------------------------------------------------------------------------------------------------------------------------------------------------------------------------------------------------------------------------------------------------------------------------------------------------------------------------------------------------------------------------------------------------------------------------------------------------------------------------------------------------------------------------------------------------------------------------------------TGTGCATACGTTAAAT-GTGCCAGTGTTATTGATAGTACCCTTAATACTTCTAGTCTTTGGATGGAAAAGCAATAAAAGTAGAACAAGCCAAGAAACCATC-TTTTCAAAGTGATGGTAGGCGGAGACCACCAGCTTCTTCGAGAAACAGAAGCCCTTCAGGAAGTCTGAGATCTGCAAGAGGAAGCAGTGGAGGAACAAGAGGGTGGCTTCCCTCACATGAAGGA-----------
		</sequence>
		<sequence>
			<taxon idref="chimpY:10098647-10098424"/>
			------------------------------------------------------------------------------------------------------------------------------------------------------------------------------------------------------------------------------------------------------------------------------------------------------------------------------------------------------------------------------------------------------------------------------------------------------------------------------------------------------------------------------------------------------------------------------------------------------------------------------------------------------------------------------------------------------------------------------------------------------------------------------------------------------------------------------------------------------------------------------------------------------------------------TGTGCGTACGTTAAAT-GTGCCAGTGTTATTGATAGTACCCTTAATACTTCTAGTCTTTGGATGGAAAAGCAATAAAAGTAGAACAAGCCAAGAAACCATC-TTTTCAAAGTGATGGTAGGCGGAGACCACCAGCTTCTTCGAGAAACAGAAGCCCTTCAGGAAGTCTGAGATCTGCAAGAGGAAGCAGTGGAGGAACAAGAGGGTGGCTTCCCTCACATGAAGGA-----------
		</sequence>
		<sequence>
			<taxon idref="chimpY:9439440-9439661"/>
			----------------------------------------------------------------------------------------------------------------------------------------------------------------------------------------------------------------------------------------------------------------------------------------------------------------------------------------------------------------------------------------------------------------------------------------------------------------------------------------------------------------------------------------------------------------------------------------------------------------------------------------------------------------------------------------------------------------------------------------------------------------------------------------------------------------------------------------------------------------------------------------------------------AAATGTTTGTAAAATGTGCTTAGGTTAAAT-GTGCCAGTGTTATTGATAGTACCCTTAATACTTTTAGTCTTTGCACGGAAAAGCAATAAAACTAGAACAAGCCAGGAAACCACC-TTTTCAAAGTTGTGGTAGGCAGAGACCACCACCTTCTTCAAAAAACAGGATACCTGCAGGAAGTCTGAGATCTGGAAGACGAAGTAGTGGAGGAACAAGAGGGTGGCT---------------------------
		</sequence>
		<sequence>
			<taxon idref="chimpY:9729817-9729596"/>
			------------------------------------------------------------------------------------------------------------------------------------------------------------------------------------------------------------------------------------------------------------------------------------------------------------------------------------------------------------------------------------------------------------------------------------------------------------------------------------------------------------------------------------------------------------------------------------------------------------------------------------------------------------------------------------------------------------------------------------------------------------------------------------------------------------------------------------------------------------------------------------------------------------------------TGTGCTTAGGTTAAAT-GTGCCAGTGTTATTGATAGTACCCTTAATACTTTTAGTCTTTGCACGGAAAAGCAATAAAACTAGAACAAGCCAGGAAACCACC-TTTTCAAAGTTGTGGTAGGCAGAGACCACCACCTTCTTCAAAAAACAGGATACCTGCAGGAAGTCTGAGATCTGGAAGACGAAGTAGTGGAGGAACAAGAGGGTGGCTTCTCTCATATGAAG-------------
		</sequence>
		<sequence>
			<taxon idref="chimpY:1755825-1756047"/>
			----------------------------------------------------------------------------------------------------------------------------------------------------------------------------------------------------------------------------------------------------------------------------------------------------------------------------------------------------------------------------------------------------------------------------------------------------------------------------------------------------------------------------------------------------------------------------------------------------------------------------------------------------------------------------------------------------------------------------------------------------------------------------------------------------------------------------------------------------------------------------------------------------------AAATGTTTGTAAAAGGTGCTTAGGTTAAAT-GTGCCAGTGTTATTCATAATACCCTTAATACTTTTAGTATTTGGATAGAAAAGCAATAAAAATAGAACAAGCCAAGAAACCATC-TTATCAAAGTCAAGGTAGACAGAGACCACCACCTTCTTCAAGAAACAGAAGCCCTTCAGGAAGTCTGAGATCTGCAAGAGGAAGTAGTGAA-GAACAGGAGGGTGGATTC-------------------------
		</sequence>
		<sequence>
			<taxon idref="chimpY:6114827-6115049"/>
			----------------------------------------------------------------------------------------------------------------------------------------------------------------------------------------------------------------------------------------------------------------------------------------------------------------------------------------------------------------------------------------------------------------------------------------------------------------------------------------------------------------------------------------------------------------------------------------------------------------------------------------------------------------------------------------------------------------------------------------------------------------------------------------------------------------------------------------------------------------------------------------------------------AAATGTTTGTAAAAGGTGCTTAGGTTAAAT-GTGCCAGTGTTATTCATAATACCCTTAATACTTTTAGTATTTGGATAGAAAAGCAATAAAAATAGAACAAGCCAAGAAACCATC-TTATCAAAGTCAAGGTAGACAGAGACCACCACCTTCTTCAAGAAACAGAAGCCCTTCAGGAAGTCTGAGATCTGCAAGAGGAAGTAGTGAA-GAACAGGAGGGTGGATTC-------------------------
		</sequence>
		<sequence>
			<taxon idref="chimpY:14736660-14736882"/>
			----------------------------------------------------------------------------------------------------------------------------------------------------------------------------------------------------------------------------------------------------------------------------------------------------------------------------------------------------------------------------------------------------------------------------------------------------------------------------------------------------------------------------------------------------------------------------------------------------------------------------------------------------------------------------------------------------------------------------------------------------------------------------------------------------------------------------------------------------------------------------------------------------------AAATGTTTGTAAAAGGTGCTTAGGTTAAAT-GTGCCAGTGTTATTCATAATACCCTTAATACTTTTAGTATTTGGATAGAAAAGCAATAAAAATAGAACAAGCCAAGAAACCATC-TTATCAAAGTCAAGGTAGACAGAGACCACCACCTTCTTCAAGAAACAGAAGCCCTTCAGGAAGTCTGAGATCTGCAAGAGGAAGTAGTGAA-GAACAGGAGGGTGGATTC-------------------------
		</sequence>
		<sequence>
			<taxon idref="chimpY:8703584-8703805"/>
			----------------------------------------------------------------------------------------------------------------------------------------------------------------------------------------------------------------------------------------------------------------------------------------------------------------------------------------------------------------------------------------------------------------------------------------------------------------------------------------------------------------------------------------------------------------------------------------------------------------------------------------------------------------------------------------------------------------------------------------------------------------------------------------------------------------------------------------------------------------------------------------------------------AAATGTTTGTAAAATGTGCTTAGGTTAAAT-GTGCCAGTGTTATTGATAGTACCCTTAATACTTTTAGTCTTTGCACGGAAAAGCAATAAAACTAGAACAAGCCAGGAAACCACC-TTTTCAAAGTTGTGGTAGGCGGAGACCACCACCTTCTTCAAAAAACAGGATACCTGCAGGAAGTCTGAGATCTGGAAGACGAAGTAGTGGAGGAACAAGAGGGTGGCT---------------------------
		</sequence>
		<sequence>
			<taxon idref="chimpY:8993885-8993664"/>
			------------------------------------------------------------------------------------------------------------------------------------------------------------------------------------------------------------------------------------------------------------------------------------------------------------------------------------------------------------------------------------------------------------------------------------------------------------------------------------------------------------------------------------------------------------------------------------------------------------------------------------------------------------------------------------------------------------------------------------------------------------------------------------------------------------------------------------------------------------------------------------------------------------------------TGTGCTTAGGTTAAAT-GTGCCAGTGTTATTGATAGTACCCTTAATACTTTTAGTCTTTGCACGGAAAAGCAATAAAACTAGAACAAGCCAGGAAACCACC-TTTTCAAAGTTGTGGTAGGCGGAGACCACCACCTTCTTCAAAAAACAGGATACCTGCAGGAAGTCTGAGATCTGGAAGACGAAGTAGTGGAGGAACAAGAGGGTGGCTTCTCTCATATGAAG-------------
		</sequence>
		<sequence>
			<taxon idref="chimpY:10172053-10172274"/>
			----------------------------------------------------------------------------------------------------------------------------------------------------------------------------------------------------------------------------------------------------------------------------------------------------------------------------------------------------------------------------------------------------------------------------------------------------------------------------------------------------------------------------------------------------------------------------------------------------------------------------------------------------------------------------------------------------------------------------------------------------------------------------------------------------------------------------------------------------------------------------------------------------------AAATGTTTGTAAAATGTGCTTAGGTTAAAT-GTGCCAGTGTTATTGATAGTACCCTTAATACTTTTAGTCTTTGCACGGAAAAGCAATAAAACTAGAACAAGCCAGGAAACCACC-TTTTCAAAGTTGTGGTAGGCGGAGACCACCACCTTCTTCAAAAAACAGGATACCTGCAGGAAGTCTGAGATCTGGAAGACGAAGTAGTGGAGGAACAAGAGGGTGGCT---------------------------
		</sequence>
		<sequence>
			<taxon idref="chimpY:4166238-4166457"/>
			----------------------------------------------------------------------------------------------------------------------------------------------------------------------------------------------------------------------------------------------------------------------------------------------------------------------------------------------------------------------------------------------------------------------------------------------------------------------------------------------------------------------------------------------------------------------------------------------------------------------------------------------------------------------------------------------------------------------------------------------------------------------------------------------------------------------------------------------------------------------------------------------------------AAATGTTTGTAAAATGTGTTT-GGTTAAAT-GTGACAGTGTTATTGATAGGACGGTTAATACTTTTGGTCTTTGGATGGAAAAGCAATAAAAGTAGAACAAGTCAAGAAAACATC-TTTTCAAAGTGATGGTAGGTGGAGATCACCACCTTCTTGGAGAAACAGGAGCCCTTCAGGAAGTCTGAGATCTGCAAGAGGAGGTAGTAGAGG-ACAAGAGGGTTGTG---------------------------
		</sequence>
		<sequence>
			<taxon idref="chimpY:12387349-12387130"/>
			------------------------------------------------------------------------------------------------------------------------------------------------------------------------------------------------------------------------------------------------------------------------------------------------------------------------------------------------------------------------------------------------------------------------------------------------------------------------------------------------------------------------------------------------------------------------------------------------------------------------------------------------------------------------------------------------------------------------------------------------------------------------------------------------------------------------------------------------------------------------------------------------------------------------TGTGTTT-GGTTAAAT-GTGACAGTGTTATTGATAGGACGGTTAATACTTTTGGTCTTTGGATGGAAAAGCAATAAAAGTAGAACAAGTCAAGAAAACATC-TTTTCAAAGTGATGGTAGGTGGAGATCACCACCTTCTTGGAGAAACAGGAGCCCTTCAGGAAGTCTGAGATCTGCAAGAGGAGGTAGTAGAGG-ACAAGAGGGTTGTGTCCCTCATGTGAAG-------------
		</sequence>
		<sequence>
			<taxon idref="chimpY:16961590-16961368"/>
			------------------------------------------------------------------------------------------------------------------------------------------------------------------------------------------------------------------------------------------------------------------------------------------------------------------------------------------------------------------------------------------------------------------------------------------------------------------------------------------------------------------------------------------------------------------------------------------------------------------------------------------------------------------------------------------------------------------------------------------------------------------------------------------------------------------------------------------------------------------------------------------------------------------------TGTGTTTAGGTTAAAT-GTGACAGTGTTATTGATAGGATACTTAATACTTTTAGTCTTTGGATGGAAAAGAAATAAAAATAGAACAAGTCAAGAAACTATCTTTTTCAAAATGATGGTAGGTGGAGATCAACAGCTTCTTGGAGAAAAAGGAGCCCTTCAGGAAGTCTGAGATCTGCAAGAGGAGGTAGTGGAGGAACAAGAGTGTTTCTTCCCTCATGTGAGG-------------
		</sequence>
		<sequence>
			<taxon idref="chimpY:9383537-9383375"/>
			------------------------------------------------------------------------------------------------------------------------------------------------------------------------------------------------------------------------------------------------------------------------------------------------------------------------------------------------------------------------------------------------------------------------------------------------------------------------------------------------------------------------------------------------------------------------------------------------------------------------------------------------------------------------------------------------------------------------------------------------------------------------------------------------------------------------------------------------------------------------------------------------------------------------TGCGCTTATGTTAAAT-GTGCCAGTGTTATTGATAGTACCCTTAATACCTCTAGTCTTTGCATGGAAAAGCAATAAAAGTAGAACAAGCCAAGAAACCATC-TTTTCAAAGTGGTGGTAGGCAGAGACCACCAGCTGCTTCGAGAAACAGAAGCCCTT------GTTTAAG------------------------------------------------------------------
		</sequence>
		<sequence>
			<taxon idref="chimpY:9785723-9785885"/>
			----------------------------------------------------------------------------------------------------------------------------------------------------------------------------------------------------------------------------------------------------------------------------------------------------------------------------------------------------------------------------------------------------------------------------------------------------------------------------------------------------------------------------------------------------------------------------------------------------------------------------------------------------------------------------------------------------------------------------------------------------------------------------------------------------------------------------------------------------------------------------------------------------------AAATGTTTGTAAAATGCGCTTATGTTAAAT-GTGCCAGTGTTATTGATAGTACCCTTAATACCTCTAGTCTTTGCATGGAAAAGCAATAAAAGTAGAACAAGCCAAGAAACCATC-TTTTCAAAGTGGTGGTAGGCAGAGACCACCAGCTGCTTCGAGAAACAGA--------------------------------------------------------------------------------------
		</sequence>
		<sequence>
			<taxon idref="chimpY:16779831-16779669"/>
			------------------------------------------------------------------------------------------------------------------------------------------------------------------------------------------------------------------------------------------------------------------------------------------------------------------------------------------------------------------------------------------------------------------------------------------------------------------------------------------------------------------------------------------------------------------------------------------------------------------------------------------------------------------------------------------------------------------------------------------------------------------------------------------------------------------------------------------------------------------------------------------------------------------------TGCGCTTATGTTAAAT-GTGCCAGTGTTATTGATAGTACCCTTAATACCTCTAGTCTTTGCATGGAAAAGCAATAAAAGTAGAACAAGCCAAGAAACCATC-TTTTCAAAGTGGTGGTAGGCAGAGACCACCAGCTGCTTCGAGAAACAGAAGCCCTT------GTTTAAG------------------------------------------------------------------
		</sequence>
		<sequence>
			<taxon idref="chimpY:8648056-8647894"/>
			------------------------------------------------------------------------------------------------------------------------------------------------------------------------------------------------------------------------------------------------------------------------------------------------------------------------------------------------------------------------------------------------------------------------------------------------------------------------------------------------------------------------------------------------------------------------------------------------------------------------------------------------------------------------------------------------------------------------------------------------------------------------------------------------------------------------------------------------------------------------------------------------------------------------TGCGCTTACGTTAAAT-GTGCCAGTGTTATTGATAGTACCCTTAATACCTCTAGTCTTTGCATGGAAAAGCAATAAAAGTAGAAGAAGCCAAGAAACCATC-TTTTCAAAGTGGTGGTAGGCAGAGACCACCAGCTGCTTCGAGAAACAGAAGCCCTT------GTTTAAG------------------------------------------------------------------
		</sequence>
		<sequence>
			<taxon idref="chimpY:9049411-9049573"/>
			----------------------------------------------------------------------------------------------------------------------------------------------------------------------------------------------------------------------------------------------------------------------------------------------------------------------------------------------------------------------------------------------------------------------------------------------------------------------------------------------------------------------------------------------------------------------------------------------------------------------------------------------------------------------------------------------------------------------------------------------------------------------------------------------------------------------------------------------------------------------------------------------------------AAATGTTTGTAAAATGCGCTTACGTTAAAT-GTGCCAGTGTTATTGATAGTACCCTTAATACCTCTAGTCTTTGCATGGAAAAGCAATAAAAGTAGAAGAAGCCAAGGAACCATC-TTTTCAAAGTGGTGGTAGGCAGAGACCACCAGCTGCTTCGAGAAACAGA--------------------------------------------------------------------------------------
		</sequence>
		<sequence>
			<taxon idref="chimpY:10517935-10518097"/>
			----------------------------------------------------------------------------------------------------------------------------------------------------------------------------------------------------------------------------------------------------------------------------------------------------------------------------------------------------------------------------------------------------------------------------------------------------------------------------------------------------------------------------------------------------------------------------------------------------------------------------------------------------------------------------------------------------------------------------------------------------------------------------------------------------------------------------------------------------------------------------------------------------------AAATGTTTGTAAAATGCGCTTACGTTAAAT-GTGCCAGTGTTATTGATAGTACCCTTAATACCTCTAGTCTTTGCATGGAAAAGCAATAAAAGTAGAAGAAGCCAAGGAACCATC-TTTTCAAAGTGGTGGTAGGCAGAGACCACCAGCTGCTTCGAGAAACAGA--------------------------------------------------------------------------------------
		</sequence>
		<sequence>
			<taxon idref="humanY:49914694-49915374,49918572-49918791"/>
			------AGAAGCAGATCATCCCAGCAAGCTTTTCATTGGTGGCCTCAATAGACAAACCAATGAAAAGATGCTTAAAGC-----AGTATTTGCAAAACAGGGTCTCATATCTGAAGGTAACACTTAAAACT--------------------------GTGTGTGTGTGTGTGTGTGTGTGTATTTTC----ATAGGTATACTTCA-------ATATGTATATTTAAAATATGT------------TATATGTTTTGAAAAATATATTT---T-TTTCAAAGTTCATTGTATGCA--TACACTAAAATGCTTTATCATTTTTAAATTCTTACTTTGAAG-TTTCTGTTTGATATTTGGAAAA-TCTCATAGCA--------------------CCAGATGAAGGGTTTGTGGT--------------------AAGGATCACCTACTACTTAGAAAGGAAAATGAGGAAAAGTAAATGTGTTGTGGAGTTCAGGAACAAACTGGAATAAAATAGGCTGACTATAGGGGTGACTTAGTATTAAGAATCATAGCAG-TGATGTGAAATGCAGTTATTTTTTGGTTTGATGTAATTTTCAGAT----AGTAC---CTTGGTGATTCCATTATATAAATGTAAAA-------------------------------------TGTTTTCATATGTTTTAATTCTTTTGTT-AAAGGATTGAACCAGCAAG--TCCAGAGGCTTTGTGTTTATTATTTTTGAGAAAAGTGCAGATGCTAAGAATGCTGCCAAAGATATGAATGGAAAGG-TAAGTTTCCCTTATAAATAATATTCTAATGCTGTT-------------------------------------ACTGTTAGTAAAATGTGCTTAGGTTAAAC-GTGCCAATGTTATTGATAGTACCCTTAATACTTTTAGTCTTTTGATGGAAAGGCAATAAAAGTAGAACAAAGCCAAAAACTATC-TTTTCAAAGTGGTGGTAGGTGGAGACCACCAC---CTTCAAGAAACAGAAGCCCTTCAGGAAGTGTGAGATCTGCAAGAGGAAGTAGTGGAGGAACAAGAGGGTGGCTTC-------------------------
		</sequence>
		<sequence>
			<taxon idref="humanY:50598818-50598306,50595704-50595480"/>
			----------------------------------------------------------------------------------------------------------------------------------------------------------------------------------------TC----ATATGTATATTTCA-------ATATGTATATTTAAAATATGTAT-----------------------------------TT-TTGCAAAGTTCATTGTATACA--TACGTTAAAATGCCTAATCATTTGTAAACTCTTATTTTGAAA-TAACTATTTGATATTTGAAAAATTCTCATAGCA--------------------ACAGGTGAAGGGCCTGTGGT--------------------AAGGATCACTTACTACTTAGAAAGGAAAATGACGAAAATTAAATGTGTTGTGGAGTAAGGAAACAAACTGGAATAAAATAGGCTGACTATAGGGATGACTTAGTATTAATAATTATAGTAG-TGACGTGAAATGCAGTTTGTTTTTGGTTTGATGTAACTTTCAGATGGTTAGTAC---TTCAGTGAGTCCATTATATAATTGTAAAA-------------------------------------TGTTTTTATATATTTTAGTTCTTCTGAT-AAAGGGTTGAACCAGCAAG--TCCAGAGACTTTGCGTTCGTTATTTTTGAGAATGCTGCAGATGCTAAGAATGCTGCCAAAGATATGAATGGAAAGG-TAAGAGTCCCTTATTAATAATACTATAAC--------------------------------------------------------TGTGGTTAGGTTTATTCTTGCCAATGTTATTGATAGTACCCTTAATAATTTTAGTCTTCAGATGGAAAAGAAATAAAAGTAGAACAAGCAAAGAAATCATC-TTTTCAAAGTGGTGGTAGGCGGAGACCACCAGCTTCTTCGAGAAACAGAAGCCCTTCAGGAAGTCTGAGATCTGCAAGAGGAAGTAGTGGAGGAACAGGAGGGTGGCTTCCCTCACATGAAGGA-----------
		</sequence>
		<sequence>
			<taxon idref="humanY:34578155-34577469,34574862-34574638"/>
			----------------------------CTTTTCATTGGTGGCCTCAATAGAGAAGCCAATGAAAAGGTGCTTAAAGA-----AGTATTTGCAAAACATGGTCCCCTTTTGGAAGGTAACTCTTAAAGCCATGTGT-------------TTTGTGTGTGTGCGTGTCTCTGTTTGTGTGTATTTTC----GTATGTATATTTCA-------ATATGT-TATTTAAAATATGTAGGT------TATGTATGTATTTTAAAGTATGTAT---T-TTTCAAAGTTCATTGTATACA--TACATTAAAACGCCTTGTGATTTGTAAACTCTTATTTTGAAG-TATCTATCTGATATTTGGAAAATTCTCATAGCA--------------------GCAGGTGAAG-------GGT--------------------AAGAATCACTTACTGCTTAGAAAGGAAAATGAGGAAAAGTAAATGTGTTATGGAGTTAGGGAACAAACTGGAATAAAATAGGCTGACTATAGGGGTGACTTAGTATTAAGAATCATAGTAG-TGATGTGAAATGCAGTTATTTTTTGGTTTGATGTAACTTTCAGATGGTTAGTAC---CTTGGTGAGTCCATTCTATAAATATAAAA-------------------------------------TGTTTTTATGTATCTTAGTTCTTTTGAT-AAAAGGTCGAACCAGTAAG--TCCAGAGATTTTGTGGTCATTATTTTTGAGAATGCTGCAGATGCTAAGAATGCTGCCAGAGATATGAATGGAAAGG-TAAGAGTCCCTTATTAATAATACACTAATTCTGGTTTTCAGTTAACA--------------------------------------TGTGCTTAGGTTTAATCTTGCCAACGTTATTGATAGTACTCTTAATACTTTTAGTCTTTGGATGGAAAAGAAATAAAAGTAGAACAAGCAAAGAAACCATC-TTTTCCAAGTGGTGGTAGGCGGAGACCACCACCTTCTTCAAGAAACAGAAGCCCTTCAGGAAGTCTGAGATCTGCAAGAGGAAGTAGTGGAGGAACAAGACCGTGGCTGCCCTCACATGAAGGA-----------
		</sequence>
		<sequence>
			<taxon idref="humanY:35290290-35290976,35293581-35293805"/>
			--------------ATTGTCATGGCAAGCTTTTCATTGGTGGCCTCAATAGAGAAGCCAATGAAAAGGTGCTTAAAGA-----AGTATTTGCAAAACATGGTCCCCTTTTGGAAGGTAACTCTTAAAGCCATGTGT-------------TTTGTGTGTGTGCGTGTCTCTGTTTGTGTGTATTTTC----GTATGTATATTTCA-------ATATGT-TATTTAAAATATGTAGGT------TATGTATGTATTTTAAAGTATGTAT---T-TTTCAAAGTTCATTGTATACA--TACATTAAAACGCCTTGTGATTTGTAAACTCTTATTTTGAAG-TATCTATCTGATATTTGGAAAATTCTCATAGCA--------------------GCAGGTGAAG-------GGT--------------------AAGAATCACTTACTGCTTAGAAAGGAAAATGAGGAAAAGTAAATGTGTTATGGAGTTAGGGAACAAACTGGAATAAAATAGGCTGACTATAGGGGTGACTTAGTATTAAGAATCATAGTAG-TGATGTGAAATGCAGTTATTTTTTGGTTTGATGTAACTTTCAGATGGTTAGTAC---CTTGGTGAGTCCATTCTATAAATATAAAA-------------------------------------TGTTTTTATGTATCTTAGTTCTTTTGAT-AAAAGGTCGAACCAGTAAG--TCCAGAGATTTTGTGGTCATTATTTTTGAGAATGCTGCAGATGCTAAGAATGCTGCCAGAGATATGAATGGAAAGG-TAAGAGTCCCTTATTAATAATACACTAATTCTG--------------------------------------AAATGTTTGTAAAATGTGCTTAGGTTTAATCTTGCCAACGTTATTGATAGTACTCTTAATACTTTTAGTCTTTGGATGGAAAAGAAATAAAAGTAGAACAAGCAAAGAAACCATC-TTTTCCAAGTGGTGGTAGGCGGAGACCACCACCTTCTTCAAGAAACAGAAGCCCTTCAGGAAGTCTGAGATCTGCAAGAGGAAGTAGTGGAGGAACAAGACCGTGGCTGC-------------------------
		</sequence>
		<sequence>
			<taxon idref="humanY:31103726-31103040,31100433-31100209"/>
			----------------------------CTTTTCATTGGTGGCCTCAATAGAGAAGCCAATGAAAAGGTGCTTAAAGA-----AGTATTTGCAAAACATGGTCCCCTTTTGGAAGGTAACTCTTAAAGCCATGTGT-------------TTTGTGTGTGTGCGTGTCTCTGTTTGTGTGTATTTTC----GTATGTATATTTCA-------ATATGT-TATTTAAAATATGTAGGT------TATGTATGTATTTTAAAGTATGTAT---T-TTTCAAAGTTCATTGTATACA--TACATTAAAACGCCTTGTGATTTGTAAACTCTTATTTTGAAG-TATCTATCTGATATTTGGAAAATTCTCATAGCA--------------------GCAGGTGAAG-------GGT--------------------AAGAATCACTTACTGCTTAGAAAGGAAAATGAGGAAAAGTAAATGTGTTATGGAGTTAGGGAACAAACTGGAATAAAATAGGCTGACTATAGGGGTGACTTAGTATTAAGAATCATAGTAG-TGATGTGAAATGCAGTTATTTTTTGGTTTGATGTAACTTTCAGATGGTTAGTAA---CTTGGTGAGTCCATTCTATAAATATAAAA-------------------------------------TGTTTTTATGTATCTTAGTTCTTTTGAT-AAAAGGTCGAACCAGTAAG--TCCAGAGATTTTGTGGTCATTATTTTTGAGAATGCTGCAGATGCTAAGAATGCTGCCAGAGATATGAATGGAAAGG-TAAGAGTCCCTTATTAATAATACTCTAATTCTGGTTTTCAGTTAACA--------------------------------------TGTGCTTAGGTTTAATCTTGCCAACGTTATTGATAGTACTCTTAATACTTTTAGTCTTTGGATGGAAAAGAAATAAAAGTAGAACAAGCAAAGAAACCATC-TTTTCCAAGTGGTGGTAGGCGGAGACCACCACCTTCTTCAAGAAACAGAAGCCCTTCAGGAAGTCTGAGATCTGCAAGAGGAAGTAGTGGAGGAACAAGACCGTGGCTGCCCTCACATGAAGGA-----------
		</sequence>
		<sequence>
			<taxon idref="humanY:33680498-33681184,33683791-33684015"/>
			--------------ATTGTCATGGCAAGCTTTTCATTGGTGGCCTCAATAGAGAAGCCAATGAAAAGGTGCTTAAAGA-----AGTATTTGCAAAACATGGTCCCCTTTTGGAAGGTAACTCTTAAAGCCATGTGT-------------TTTGTGTGTGTGCGTGTCTCTGTTTGTGTGTATTTTC----GTATGTATATTTCA-------ATATGT-TATTTAAAATATGTAGGT------TATGTATGTATTTTAAAGTATGTAT---T-TTTCAAAGTTCATTGTATACA--TACATTAAAACGCCTTGTGATTTGTAAACTCTTATTTTGAAG-TATCTATCTGATATTTGGAAAATTCTCATAGCA--------------------GCAGGTGAAG-------GGT--------------------AAGAATCACTTACTGCTTAGAAAGGAAAATGAGGAAAAGTAAATGTGTTATGGAGTTAGGGAACAAACTGGAATAAAATAGGCTGACTATAGGGGTGACTTAGTATTAAGAATCATAGTAG-TGATGTGAAATGCAGTTATTTTTTGGTTTGATGTAACTTTCAGATGGTTAGTAA---CTTGGTGAGTCCATTCTATAAATATAAAA-------------------------------------TGTTTTTATGTATCTTAGTTCTTTTGAT-AAAAGGTCGAACCAGTAAG--TCCAGAGATTTTGTGGTCATTATTTTTGAGAATGCTGCAGATGCTAAGAATGCTGCCAGAGATATGAATGGAAAGG-TAAGAGTCCCTTATTAATAATACTCTAATTCTG--------------------------------------AAATGTTTGTAAAATGTGCTTAGGTTTAATCTTGCCAACGTTATTGATAGTACTCTTAATACTTTTAGTCTTTGGATGGAAAAGAAATAAAAGTAGAACAAGCAAAGAAACCATC-TTTTCCAAGTGGTGGTAGGCGGAGACCACCACCTTCTTCAAGAAACAGAAGCCCTTCAGGAAGTCTGAGATCTGCAAGAGGAAGTAGTGGAGGAACAAGACCGTGGCTGC-------------------------
		</sequence>
		<sequence>
			<taxon idref="humanY:34821960-34821249,34818328-34818105"/>
			--------------------CTGGCAAGCTTTTCATTGGTGGCCTCAATAGAGAAACCAATGAGAAGATGCTTAAAGC-----AGTATTTGGGAAACATGGTCCCATATCAGAAGGTAACTCTTAAAACC----------GTGTGTGTGTGTGTGTGTGTGTGTGTGTGTGTGTGTGTGTATTTTC----ACATGTATATTTCA-------ATAGGTATGTTTAAAATATGTATGT--TATATATATATGTTTTGAAAAA---ATATATTT-TTTCAAAGTTCATTGTATACC--TACATTAAAATGCCTTATGCATTTTAAACTCTTATTTTGTAG-TATCTGTTTGATATTTGGAAAATTCTCATAGTA--------------------GTAGGTTAAGGTTCTATGGA--------------------AAGGATAACCTACTACTTAGAAAGGAAAATGAGGGAAAGTAAATGTGCTGTGGAGTTCCGAAACAAACTGGAATAAACTAGACTGACTGTAGGGGTGATTGAGTATCGAGAACCATAATAG-TGATGTGAAATGCAATTATTTTTTAGCTTGATGTAACCTTTAGATGGTGAGTAC---CTTGATGAGTCCATTATATGAATGTAAAA-------------------------------------TGTTTTCATATATTTTAGTTCTTTTGAT-AAAGGATCGAACCAGCAAA--TCCAGAGGCTTTGCATTTATTACTTTTGAGAACCCTGCAGATGCTAAGAATGCTGCGAAAGATATGAATGGAACGG-TAAGAGTCCCTTATTACTAATATTCTAACTCTGTTCTTCAATTAACAAT------------------------------------TGTGCTTACGTTAAAT-GTGCCAGTGTTATTGATAGTACCCTTAATACTTCTAGTCTTTGCATGGAAAAGCAATAAAAGTAGAACAAGCCAAGAAACCATC-TTTTCAAAGTGGTGGTAGGCGGAGACCACCAGCTTCTTCGAGAAACAGAAGCCCTTCAGGAAGTCTGAGATCTGCAAGAGGAAGCAGTGGAGGAACAAGAGGGTGGCTTCCCTCACATGAAGGG-----------
		</sequence>
		<sequence>
			<taxon idref="humanY:35046463-35047172,35050089-35050312"/>
			------AGAAGCAGATCATCCTGGCAAGCTTTTCATTGGTGGCCTCAATAGAGAAACCAATGAGAAGATGCTTAAAGC-----AGTATTTGGGAAACATGGTCCCATATCAGAAGGTAACTCTTAAAACC------------GTGTGTGTGTGTGTGTGTGTGTGTGTGTGTGTGTGTGTATTTTC----ACATGTATATTTCA-------ATAGGTATGTTTAAAATATGTATGT--TATATATATATGTTTTGAAAAA---ATATATTT-TTTCAAAGTTCATTGTATACC--TACATTAAAATGCCTTATGCATTTTAAACTCTTATTTTGTAG-TATCTGTTTGATATTTGGAAAATTCTCATAGTA--------------------GTAGGTTAAGGTTCTATGGA--------------------AAGGATAACCTACTACTTAGAAAGGAAAATGAGGGAAAGTAAATGTGCTGTGGAGTTCCGAAACAAACTGGAATAAACTAGACTGACTGTAGGGGTGATTGAGTATCGAGAACCATAATAG-TGATGTGAAATGCAATTATTTTTTAGCTTGATGTAACCTTTAGATGGTGAGTAC---CTTGATGAGTCCATTATATGAATGTAAAA-------------------------------------TGTTTTCATATATTTTAGTTCTTTTGAT-AAAGGATCGAACCAGCAAA--TCCAGAGGCTTTGCATTTATTACTTTTGAGAACCCTGCAGATGCTAAGAATGCTGCGAAAGATATGAATGGAACGG-TAAGAGTCCCTTATTACTAATATTCTAACTCTGTT------------------------------------AAATGTTTGTAAAATGTGCTTACGTTAAAT-GTGCCAGTGTTATTGATAGTACCCTTAATACTTCTAGTCTTTGCATGGAAAAGCAATAAAAGTAGAACAAGCCAAGAAACCATC-TTTTCAAAGTGGTGGTAGGCGGAGACCACCAGCTTCTTCGAGAAACAGAAGCCCTTCAGGAAGTCTGAGATCTGCAAGAGGAAGCAGTGGAGGAACAAGAGGGTGGCTTC-------------------------
		</sequence>
		<sequence>
			<taxon idref="humanY:35311378-35312097,35315014-35315237"/>
			------AGAAGCAGATCATCCTGGCAAGCTTTTCATTGGTGGCCTCAATAGAGAAACCAATGAGAAGATGCTTAAAGC-----AGTATTTGGGAAACATGGTCCCATATCAGAAGGTAACTCTTAAAACC--GTGTGTGTGTGTGTGTGTGTGTGTGTGTGTGTGTGTGTGTGTGTGTGTATTTTC----ACATGTATATTTCA-------ATAGGTATGTTTAAAATATGTATGT--TATATATATATGTTTTGAAAAA---ATATATTT-TTTCAAAGTTCATTGTATACC--TACATTAAAATGCCTTATGCATTTTAAACTCTTATTTTGTAG-TATCTGTTTGATATTTGGAAAATTCTCATAGTA--------------------GTAGGTTAAGGTTCTATGGA--------------------AAGGATAACCTACTACTTAGAAAGGAAAATGAGGGAAAGTAAATGTGCTGTGGAGTTCCGAAACAAACTGGAATAAACTAGACTGACTGTAGGGGTGACTGAGTATCGAGAACCATAATAG-TGATGTGAAATGCAATTATTTTTTAGTTTGATGTAACCTTTAGATGGTGAGTAC---CTTGATGAGTCCATTATATGAATGTAAAA-------------------------------------TGTTTTCATATATTTTAGTTCTTTTGAT-AAAGGATCGAACCAGCAAA--TCCAGAGGCTTTGCATTTATTACTTTTGAGAACCCTGCAGATGCTAAGAATGCTGCCAAAGATATGAATGGAAAGG-TAAGAGTCCCTTATTACTAATATTCTAACTCTGTT------------------------------------AAATGTTTGTAAAATGTGCTTACGTTAAAT-GTGCCGGTGTTATTGATAGTACCCTTAATACTTCTAGTCTTTGCATGGAAAAGCAATAAAAGTAGAACAAGCCAAGAAACCATC-TTTTCAAAGTGGTGGTAGGCGGAGACCACCAGCTTCTTCGAGAAACAGAAGCCCTTCAGGAAGTCTGAGATCTGCAAGAGGAAGCCGTGGAGGAACAAGAGGGTGGCTTC-------------------------
		</sequence>
		<sequence>
			<taxon idref="humanY:35334919-35335638,35338555-35338778"/>
			------AGAAGCAGATCATCCTGGCAAGCTTTTCATTGGTGGCCTCAATAGAGAAACCAATGAGAAGATGCTTAAAGC-----AGTATTTGGGAAACATGGTCCCATATCAGAAGGTAACTCTTAAAACC--GTGTGTGTGTGTGTGTGTGTGTGTGTGTGTGTGTGTGTGTGTGTGTGTATTTTC----ACATGTATATTTCA-------ATAGGTATGTTTAAAATATGTATGT--TATATATATATGTTTTGAAAAA---ATATATTT-TTTCAAAGTTCATTGTATACC--TACATTAAAATGCCTTATGCATTTTAAACTCTTATTTTGTAG-TATCTGTTTGATATTTGGAAAATTCTCATAGTA--------------------GTAGGTTAAGGTTCTATGGA--------------------AAGGATAACCTACTACTTAGAAAGGAAAATGAGGGAAAGTAAATGTGCTGTGGAGTTCCGAAACAAACTGGAATAAACTAGACTGACTGTAGGGGTGACTGAGTATCGAGAACCATAATAG-TGATGTGAAATGCAATTATTTTTTAGTTTGATGTAACCTTTAGATGGTGAGTAC---CTTGATGAGTCCATTATATGAATGTAAAA-------------------------------------TGTTTTCATATATTTTAGTTCTTTTGAT-AAAGGATCGAACCAGCAAA--TCCAGAGGCTTTGCATTTATTACTTTTGAGAACCCTGCAGATGCTAAGAATGCTGCCAAAGATATGAATGGAAAGG-TAAGAGTCCCTTATTACTAATATTCTAACTCTGTT------------------------------------AAATGTTTGTAAAATGTGCTTACGTTAAAT-GTGCCGGTGTTATTGATAGTACCCTTAATACTTCTAGTCTTTGCATGGAAAAGCAATAAAAGTAGAACAAGCCAAGAAACCATC-TTTTCAAAGTGGTGGTAGGCGGAGACCACCAGCTTCTTCGAGAAACAGAAGCCCTTCAGGAAGTCTGAGATCTGCAAGAGGAAGCCGTGGAGGAACAAGAGGGTGGCTTC-------------------------
		</sequence>
		<sequence>
			<taxon idref="humanY:35674777-35674060,35671143-35670920"/>
			--------------------CTGGCAAGCTTTTCATTGGTGGCCTCAATAGAGAAACCAATGAGAAGATGCTTAAAGC-----AGTATTTGGGAAACATGGTCCCATATCAGAAGGTAACTCTTAAAACC----GTGTGTGTGTGTGTGTGTGTGTGTGTGTGTGTGTGTGTGTGTGTGTATTTTC----ACATGTATATTTCA-------ATAGGTATGTTTAAAATATGTATGT--TATATATATATGTTTTGAAAAA---ATATATTT-TTTCAAAGTTCATTGTATACC--TACATTAAAATGCCTTATGCATTTTAAACTCTTATTTTGTAG-TATCTGTTTGATATTTGGAAAATTCTCATAGTA--------------------GTAGGTTAAGGTTCTATGGA--------------------AAGGATAACCTACTACTTAGAAAGGAAAATGAGGGAAAGTAAATGTGCTGTGGAGTTCCGAAACAAACTGGAATAAACTAGACTGACTGTAGGGGTGACTGAGTATCGAGAACCATAATAG-TGATGTGAAATGCAATTATTTTTTAGTTTGATGTAACCTTTAGATGGTGAGTAC---CTTGATGAGTCCATTATATGAATGTAAAA-------------------------------------TGTTTTCATATATTTTAGTTCTTTTGAT-AAAGGATCGAACCAGCAAA--TCCAGAGGCTTTGCATTTATTACTTTTGAGAACCCTGCAGATGCTAAGAATGCTGCCAAAGATATGAATGGAAAGG-TAAGAGTCCCTTATTACTAATATTCTAACTCTGTTCTTCAATTAACAAT------------------------------------TGTGCTTACGTTAAAT-GTGCCGGTGTTATTGATAGTACCCTTAATACTTCTAGTCTTTGCATGGAAAAGCAATAAAAGTAGAACAAGCCAAGAAACCATC-TTTTCAAAGTGGTGGTAGGCGGAGACCACCAGCTTCTTCGAGAAACAGAAGCCCTTCAGGAAGTCTGAGATCTGCAAGAGGAAGCCGTGGAGGAACAAGAGGGTGGCTTCCCTCACATGAAGGG-----------
		</sequence>
		<sequence>
			<taxon idref="humanY:35698318-35697601,35694684-35694461"/>
			--------------------CTGGCAAGCTTTTCATTGGTGGCCTCAATAGAGAAACCAATGAGAAGATGCTTAAAGC-----AGTATTTGGGAAACATGGTCCCATATCAGAAGGTAACTCTTAAAACC----GTGTGTGTGTGTGTGTGTGTGTGTGTGTGTGTGTGTGTGTGTGTGTATTTTC----ACATGTATATTTCA-------ATAGGTATGTTTAAAATATGTATGT--TATATATATATGTTTTGAAAAA---ATATATTT-TTTCAAAGTTCATTGTATACC--TACATTAAAATGCCTTATGCATTTTAAACTCTTATTTTGTAG-TATCTGTTTGATATTTGGAAAATTCTCATAGTA--------------------GTAGGTTAAGGTTCTATGGA--------------------AAGGATAACCTACTACTTAGAAAGGAAAATGAGGGAAAGTAAATGTGCTGTGGAGTTCCGAAACAAACTGGAATAAACTAGACTGACTGTAGGGGTGACTGAGTATCGAGAACCATAATAG-TGATGTGAAATGCAATTATTTTTTAGTTTGATGTAACCTTTAGATGGTGAGTAC---CTTGATGAGTCCATTATATGAATGTAAAA-------------------------------------TGTTTTCATATATTTTAGTTCTTTTGAT-AAAGGATCGAACCAGCAAA--TCCAGAGGCTTTGCATTTATTACTTTTGAGAACCCTGCAGATGCTAAGAATGCTGCCAAAGATATGAATGGAAAGG-TAAGAGTCCCTTATTACTAATATTCTAACTCTGTTCTTCAATTAACAAT------------------------------------TGTGCTTACGTTAAAT-GTGCCGGTGTTATTGATAGTACCCTTAATACTTCTAGTCTTTGCATGGAAAAGCAATAAAAGTAGAACAAGCCAAGAAACCATC-TTTTCAAAGTGGTGGTAGGCGGAGACCACCAGCTTCTTCGAGAAACAGAAGCCCTTCAGGAAGTCTGAGATCTGCAAGAGGAAGCCGTGGAGGAACAAGAGGGTGGCTTCCCTCACAAGAAGGG-----------
		</sequence>
		<sequence>
			<taxon idref="humanY:50213101-50213816,50216729-50216952"/>
			------AGAGGCAGATCATCCTGGCAAGCTTTTCATTTGTGGCCTCAATAGAGAGACCAATGAGAAGATGCTTAAAGC-----AGTGTTTGGGAAATATGGTCCCATATCAGAAGGTAACTCTTAAAACC--------GTGTGTGTGTGTGTGTGTGTGTGTGTGTGTGTGTTTATGTGTATTTTC----ACATGTATATTTCA-------GTATGTATGTTTAAAATATGTATGTTATATATATATATGTTTTGAAAAA---ATATATTT-TTTCAAAGTTCATTGTATACC--TACATGAAAATGCCTTATGAGTTTTAAACTCTTATTTTGTAG-TATCTGTTTGATATTTGGAAAATTCTCATAGTA--------------------CTAGGTTAAGGCTCTATGGA--------------------AAGGATAACCTACTACTTAGAAAGGAAAATGAGGAAAAGTAAATGTGCTGTGGAGTTCAGAAAGAAACTGGAATAAACTAGACTGACTGTAGGGGTGACTGAGTATTAAGAACCATAATAA-TGATGTGAAATGCAATTATTTTTTAGTTTGATGTAACTTTTAGATGGTTAGTAC---CTTGATGAGTCCATTACATGAATGTAAAA-------------------------------------TGTTTTCATATATTTTAGTTCTTTTGAT-AAAGGATCGAACCAGCAAA--TCCAGAGGCTTTGCCTTTATTACTTTTGAGAACCCTGCAGATGCTAAGAATGCTGCCAAAGATATGAATGGAAAGG-TAAGAGTCCCTTATTAATAATATTCTAACTGTGTT------------------------------------AAATGTTTGTAAAATGCGCTTACGTTAAAT-GTGCCATTGTTATTGATAGTACCCTTAATACTTCTAGTCTTTGGATGGAAAAGCAATAAAAGTAGAACAAGCCAAGAAACCATC-TTTTCAAAGTGGTGGTAGGTGAAGACCACCAGCTTCTTTGAGAAACAGAAGCCCTTCAGGAAGTCTGAGATCTGCAAGAGGAAGCAGTGGAGGAACAGGAGGGTGGCTTC-------------------------
		</sequence>
		<sequence>
			<taxon idref="humanY:34916423-34915879,34912986-34912764"/>
			--------------------------------------------------------------------------------------------------------------------------------------------------------------------------------------------------------TTCA-------ATGTGTATATTTAAAATATGTATGT----TATGTATGTGCTTTGAAAAA-ATGTATGGT--TTTCAAAGTTCATTGTATACC--TACATTAAAATGCCTTAT---TTTTAAACTCTTATTTTGAAG-TATCTATTTGATATTTGGAAAATTCTCATAGTA--------------------GCAGGTTAAGGGTCTGT-GT--------------------AAGGATCACCTACTACTTAGAAAGGAAAATGAGGAAAAGTAAATGTGTTGTGGAGTTAGGGAACAAACTGGAATAAAATAGGCTGACTATAGGGGTGACTTAGTATTAAGAATCATAGTAG-TGAAGTAAAATGCAATTATTTTTTGATGTGATGTAACTTTCAGATGGTTAGTAC---CTTGGTGAGTCCATTATATACATG-GAAA-------------------------------------TGTTTTCATGTATTTTAGTTCTTTTGAT-AAAGGATCGAACCAGCAAA--TCCAGAGGCTTTGCATTTACTACTTTTGAGAACACTGCAGATGCTAAGAATGCTGCCAAACATATGATTGGAAAGG-TAAGAGTCCCTTATTAATAGTATTCTAACTCTGTTCTTCAATTAAGAGT------------------------------------TGTGCTTAGGTTAAAT-ATGCCAGTGTTATTGATAATACTCTTAATACTT-TAGCCTTTGGATGGAAAAGCAATAAAAGTAGAACAAGCCAAGAAACCATC-TTTTCAAAGTGGTGGTAGGCAGAGACCACCAGCTTCCTCAAGAAGCAGAAGCCCTTCAGGATGTCTGAGATCTGCAAGAGGAAGTAGTGGAGGAACAAGAGGATGGCATCCCTCACATGAAGGA-----------
		</sequence>
		<sequence>
			<taxon idref="humanY:49501886-49502446,49505332-49505555"/>
			---------------------------------------------------------------------------------------------------------------------------TAAAACC----------------------------------GTGTGTGTGTGTGTGTATTTTC----CTATGTATATTTGA-------ATATGTCTA-TTAAAATATTT-----------ATATGTGTTTTGAAAAA-ATATATATTT-TTTCAAAGTTCATTGTATACC--TACATTAAAATGCCTTATCACTTTTAAACTCTTATTTTGAAG-TATCTATTTGATATTTGGAAAATTCTCATAGCA--------------------GCTGGTGAAGGGTCTGTGGT--------------------AAAAATCACCTACTACTT----AGGAAAATGAAGAAAAGTAAATGTGTTTTGGAATTAGGGAACAAAGTAGAATAAAATAAGCTGACTATAGGGGTGACTTAGTACTAAGAATCACAGCAA-TGATGTGAAATGCAATTATTTTTTGATTTGATGTAACTTTCAGATGGTTAGTAC---CTTGGTGAGTGCATTTTATAAGTGGAAAA-------------------------------------TGTTTTCATATATTTTAGTTCTTTTGAT-AAAGGATCAAACCAGCAAA--TCCAGAGGCTTTGCATTTATTACTTTTGAAAACCCTGCAGATGCTAAGAA---TGCCAAAGATATGAATAGAAAAG-TAAGAGTCCCTTATTAATAATATTCTAACTTGGTT------------------------------------AAATGTTTGTAAAATGCGCTTACGTTAAAT-GTGCCAGTGTTATTGATAGTACCCTTAATACTTCTAGTCTTTGCATGGAAAAGCAATAAAAGTAGAACAAGCCAAGAAACCATC-TTTTCAAAGTGGTGGTAGACGGAGACCACCAGCTTCTTCGAGAAACAGAAGCCCTTCAGGAAGTCTGAGATCTGCAAGAGGAAGCAGTGGAGGAACAAGAGGGTGGCTTC-------------------------
		</sequence>
		<sequence>
			<taxon idref="chimpY:10426467-10425777,10462389-10462168"/>
			--------------------CGGGCAAGCTTTTCATTGGTGGCCTCAATAGGGAAACCAATGAAAAGATGCTTAAAGC-----AGTATTTGAGAAACATGGTCCCATATCAGAAGGTAACCCTTAAAACC------------------------GTGTGTGCGTGTGTGTGTGTGTGTGTATTTTC----ATATGTATATTTCA-------ATATGTATATTTAAAATATGTCTGT----TATATATATGTTTTGAAAAA-ACATGT---T-TTTCAAAGTTCATTGTATACC--TACATTAAAATGCCTTATTGTTTTTAAACTCTTATTTTGAAGTTATCTATTTGATATTTGGAAAATTCTCACAGTA--------------------GCAGGTTAAGGATCTGTGGT--------------------AAGGATCACCTACTACTTAGAAACGAAAATAAGGAAAACTAAACGTGTTGTGGAGTTAGGGAACAAACTGGAACAAAATAGGCTGACTATAGGGGTGACC-AGTATGAAGTATAATACTAG-TGATGGGAAATGCAATTATTTTT-GATTTGATGTAACTTTTAGATGGTTAGTAC---CTTGATGAGTCCATTATATCAATGTAAAA-------------------------------------TGTTTTCATATATTTTAGTTCTTTTGAT-AAAGGATCGAACCAGCAAA--TCCAGAGGCTTTGTATTTATTACTTTTGAGAACCCTGCAGATGCTAAGAATACTGCCAAAGATATGAATGGAGAGG-T-AGAGTCTCTCATCAATAATATTCTAACTCTCTTCTTCAGTTAACA--------------------------------------TGTGCTTAGGTTAAAT-GTGCCAGTGTTATTGATAGTACCCTTAATACTTTTAGTCTTTGCACGGAAAAGCAATAAAACTAGAACAAGCCAGGAAACCACC-TTTTCAAAGTTGTGGTAGGCGGAGACCACCACCTTCTTCAAAAAACAGGATACCTGCAGGAAGTCTGAGATCTGGAAGACGAAGTAGTGGAGGAACAAGAGGGTGGCTTCTCTCATATGAAG-------------
		</sequence>
		<sequence>
			<taxon idref="chimpY:4283847-4283166,4280562-4280338"/>
			----------------------------CTTTTCATTGGTGGCCTCATTAGAGAAGCCAATGAAAAGGTGCTTAAAGA-----AGTATTTGCAAAACATGGTCCCCTTTTGGAAGGTAACTCTTAAAGCCATGTGT-------------TTTGTGTGTGTGCGTGTCTCTGTTTGTGTGTATTTTT----GTATGTATATTTCA-------ATATGT-TATTTAAAATATGTAGGT------TATATATGTATTTTAAAGTATGTAT---T-TTTCAAAGTTCATTGTATACA--TACATTAAAACACCTTGTGATTTGTAAACTCTTATTTTGAAG-TATCTATCTGATATTTGGAAAATTCTCATAGCA--------------------GCAGGTGAAG-------GGT--------------------AAGAATCACTTACTGCTTAGAAAGGAAAATGAGGAAAAGTAAATGTGTTATGGAGTTAGGGAACAAACTGGAATAAAATAGGCTGACTATAGGGGTGACTTAGTATTAAGAATCATAGTAG-TGATGTGAAATGCAGTTATTTTT-----TGATGTAACTTTCAGATGGTTAGTAC---CTTGGTGAGTCCATTCTATAAATATAAAA-------------------------------------TGTTTTTATGTATCTTAGTTCCTTTGAT-AAAAGGTCGAACCAGTAAG--TCCAGAGATTTTGTGGTCATTATTTTTGAGAATGCTGCAGATGCTAAGAATGCTGCCAGAGATATGAATGGAAAGG-TAAGAGTCCCTTATTAATAATACTCTAACTCTGGTTTTCAGTTAACA--------------------------------------TGTGCTTAGGTTTAATCTTGCCAACGTTATTGATAGTACTCTTAATACTTTTAGTCTTTGGATGGAAAAGAAATAAAAGTAGAACAAGCAAAGAAACCATC-TTTTCAAAGTGGTGGTAGGCGGAGACCACCACCTTCTTCAAGAAACAGAAGCCCTTCAGGAAGTCTAAGATCTGCAAGAGGAAGTAGTGGAGGAACAAGAGTGTGGCTGCCTTCACATGAAGGA-----------
		</sequence>
		<sequence>
			<taxon idref="chimpY:12269727-12270408,12273012-12273236"/>
			--------------ATTGTCATGGCAAGCTTTTCATTGGTGGCCTCAATAGAGAAGCCAATGAAAAGGTGCTTAAAGA-----AGTATTTGCAAAACATGGTCCCCTTTTGGAAGGTAACTCTTAAAGCCATGTGT-------------TTTGTGTGTGTGCGTGTCTCTGTTTGTGTGTATTTTT----GTATGTATATTTCA-------ATATGT-TATTTAAAATATGTAGGT------TATATATGTATTTTAAAGTATGTAT---T-TTTCAAAGTTCATTGTATACA--TACATTAAAACACCTTGTGATTTGTAAACTCTTATTTTGAAG-TATCTATCTGATATTTGGAAAATTCTCATAGCA--------------------GCAGGTGAAG-------GGT--------------------AAGAATCACTTACTGCTTAGAAAGGAAAATGAGGAAAAGTAAATGTGTTATGGAGTTAGGGAACAAACTGGAATAAAATAGGCTGACTATAGGGGTGACTTAGTATTAAGAATCATAGTAG-TGATGTGAAATGCAGTTATTTT-----TTGATGTAACTTTCAGATGGTTAGTAC---CTTGGTGAGTCCATTCTATAAATATAAAA-------------------------------------TGTTTTTATGTATCTTAGTTCCTTTGAT-AAAAGGTCGAACCAGTAAG--TCCAGAGATTTTGTGGTCATTATTTTTGAGAATGCTGCAGATGCTAAGAATGCTGCCAGAGATATGAATGGAAAGG-TAAGAGTCCCTTATTAATAATACTCTAACTCTG--------------------------------------AAATGTTTGTAAAATGTGCTTAGGTTTAATCTTGCCAACGTTATTGATAGTACTCTTAATACTTTTAGTCTTTGGATGGAAAAGAAATAAAAGTAGAACAAGCAAAGAAACCATC-TTTTCAAAGTGGTGGTAGGCGGAGACCACCACCTTCTTCAAGAAACAGAAGCCCTTCAGGAAGTCTGAGATCTGCAAGAGGAAGTAGTGGAGGAACAAGAGCGTGGCTGC-------------------------
		</sequence>
		<sequence>
			<taxon idref="chimpY:9368667-9367952,9365084-9364861"/>
			--------------------CTGGCAAGCTTTTCATTGGTGGCCTCAATAGAGAAACCAATGAGAAGATGCTTAAAGC-----AGTATTTGGGAAACATGGTCCCATATCAGAAGGTAACTCTTAAAACCGTGTCTC------TGTGTGTGTGTGTGTGTGTGTGTGTGTGTGTGTGTGTATTTTC----ACATGTATATTTCA-------ATATGTATGTTTAAAATATGTATGT--TATATATATATGTTTTGAAAAA---ATATATTT-TTTCGAAGTTCATTGTATACC--TACGTTAAAATGCCTTATGCATTTTAAACTCTTATTTTGTAG-TATCCGTTTGATATTTGGAAAATTCTCATAGTA--------------------GTAGGTTAAGGTTCTGTGGA--------------------AAGGATAACCTACTACTTAGAAAGGAAAATGAGGGAAAGTAAATGTGCTGTGGAGTTCCGAAACAAACTGGAATAAACTAGACTGACTGTAGGGGTGACTGAGTACTGAGAACCATAATAG-TGATGTGAAATGCAATTATTTTTTAGTTTGATGTAACCTTTAGATGGTGAGTAC---CTTGATGAGTCCATTATATGAATGTAAAA-------------------------------------TGTTTTCATATATTTTAGTTCTTTTGAT-AAAGGATCGAACCAGCAAA--TCCAGAGGCTTTGCATTTATTACTTTTGAGAACCCTGCAGATGCTAAGAATGCTGCCAAAGATATGAATGGAAAGG-TAAGAGTCCCTTATTACTAATATTCTAACTCTGTTCTTCAATTAACAAT------------------------------------TGTGCGTACGTTAAAT-GTGCCAGTGTTATTGATAGTACCCTTAATACTTCTAGTCTTTGGATGGAAAAGCAATAAAAGTAGAACAAGCCAAGAAACCATC-TTTTCAAAGTGATTGTAGGCGGAGACCACCAGCTTCTTCGAGAAACAGAAGCCCTTCAGGAAGTCTGAGATCTGCAGGAGGAAGCAGTGGAGGAACAAGAGGGTGGCTTCCCTCACATGAAGGA-----------
		</sequence>
		<sequence>
			<taxon idref="chimpY:9800593-9801308,9804168-9804391"/>
			------AGAAGCAGATCATCCTGGCAAGCTTTTCATTGGTGGCCTCAATAGAGAAACCAATGAGAAGATGCTTAAAGC-----AGTATTTGGGAAACATGGTCCCATATCAGAAGGTAACTCTTAAAACCGTGTCTC------TGTGTGTGTGTGTGTGTGTGTGTGTGTGTGTGTGTGTATTTTC----ACATGTATATTTCA-------ATATGTATGTTTAAAATATGTATGT--TATATATATATGTTTTGAAAAA---ATATATTT-TTTCGAAGTTCATTGTATACC--TACGTTAAAATGCCTTATGCATTTTAAACTCTTATTTTGTAG-TATCCGTTTGATATTTGGAAAATTCTCATAGTA--------------------GTAGGTTAAGGTTCTGTGGA--------------------AAGGATAACCTACTACTTAGAAAGGAAAATGAGGGAAAGTAAATGTGCTGTGGAGTTCCGAAACAAACTGGAATAAACTAGACTGACTGTAGGGGTGACTGAGTACTGAGAACCATAATAG-TGATGTGAAATGCAATTATTTTTTAGTTTGATGTAACCTTTAGATGGTGAGTAC---CTTGATGAGTCCATTATATGAATGTAAAA-------------------------------------TGTTTTCATATATTTTAGTTCTTTTGAT-AAAGGATCGAACCAGCAAA--TCCAGAGGCTTTGCATTTATTACTTTTGAGAACCCTGCAGATGCTAAGAATGCTGCCAAAGATATGAATGGAAAGG-TAAGAGTCCCTTATTACTAATATTCTAACTCTGTT------------------------------------AAATGTTTGTAAAATGTGCATACGTTAAAT-GTGCCAGTGTTATTGATAGTACCCTTAATACTTCTAGTCTTTGGATGGAAAAGCAATAAAAGTAGAACAAGCCAAGAAACCATC-TTTTCAAAGTGATGGTAGGCGGAGACCACCAGCTTCTTCGAGAAACAGAAGCCCTTCAGAAAGTCTGAGATCTGCAAGAAGAAACAGTGGAGGAACAAGAGGGTGGCTTC-------------------------
		</sequence>
		<sequence>
			<taxon idref="chimpY:10102231-10101516,10116535-10116373"/>
			--------------------CTGGCAAGCTTTTCATTGGTGGCCTCAATAGAGAAACCAATGAGAAGATGCTTAAAGC-----AGTATTTGGGAAACATGGTCCCATATCAGAAGGTAACTCTTAAAACCGTGTCTC------TGTGTGTGTGTGTGTGTGTGTGTGTGTGTGTGTGTGTATTTTC----ACATGTATATTTCA-------ATATGTATGTTTAAAATATGTATGT--TATATATATATGTTTTGAAAAA---ATATATTT-TTTCGAAGTTCATTGTATACC--TACGTTAAAATGCCTTATGCATTTTAAACTCTTATTTTGTAG-TATCCGTTTGATATTTGGAAAATTCTCATAGTA--------------------GTAGGTTAAGGTTCTGTGGA--------------------AAGGATAACCTACTACTTAGAAAGGAAAATGAGGGAAAGTAAATGTGCTGTGGAGTTCCGAAACAAACTGGAATAAACTAGACTGACTGTAGGGGTGACTGAGTACTGAGAACCATAATAG-TGATGTGAAATGCAATTATTTTTTAGTTTGATGTAACCTTTAGATGGTGAGTAC---CTTGATGAGTCCATTATATGAATGTAAAA-------------------------------------TGTTTTCATATATTTTAGTTCTTTTGAT-AAAGGATCGAACCAGCAAA--TCCAGAGGCTTTGCATTTATTACTTTTGAGAACCCTGCAGATGCTAAGAATGCTGCCAAAGATATGAATGGAAAGG-TAAGAGTCCCTTATTACTAATATTCTAACTCTGTTCTTCAATTAACAAT------------------------------------TGCACTTACGTTAAAT-GTGCCAGTGTTATTGATAGTACCCTTAATACCTCTAGTCTTTGCATGGAAAAGCAATAAAAGTAGAAGAAGCCAAGGAACCATC-TTTTCAAAGTGGTGGTAGGCAGAGACCACCAGCTGCTTCGAGAAACAGAAGCCCTT------GTTTAAG------------------------------------------------------------------
		</sequence>
		<sequence>
			<taxon idref="chimpY:16460133-16460848,16463700-16463923"/>
			------AGAAGCAGATCATCCTGGCAAGCTTTTCATTGGTGGCCTCAATAGAGAAACCAATGAGAAGACGCTTAAAGC-----AGTATTTGGGAAACATGGTCCCATATCAGAAGGTAACTCTTAAAACCGTGTCTC------TGTGTGTGTGTGTGTGTGTGTGTGTGTGTGTGTGTGTATTTTC----ACATGTATATTTCA-------ATATGTATGTTTAAAATATGTATGT--TATATATATATGTTTTGAAAAA---ATATATTT-TTTCGAAGTTCATTGTATACC--TACGTTAAAATGCCTTATGCATTTTAAACTCTTATTTTGTAG-TATCCGTTTGATATTTGGAAAATTCTCATAGTA--------------------GTAGGTTAAGGTTCTGTGGA--------------------AAGGATAACCTACTACTTAGAAAGGAAAATGAGGGAAAGTAAATGTGCTGTGGAGTTCCGAAACAAACTGGAATAAACTAGACTGACTGTACGGGTGACTGAGTACTGAGAACCATAATAG-TGATGTGAAATGCAATTATTTTTTAGTTTGATGTAACCTTTAAATGGTGAGTAC---CTTGATGAGTCCATTATATGAATGTAAAA-------------------------------------TGTTTTCATATATTTTAGTTCTTTTGAT-AAAGGATCGAACCAGCAAA--TCCAGAGGCTTTGCATTTATTACTTTTGAGAACCCTGCAGATGCTAAGAATGCTGCCAAAGATATGAATGGAAAGG-TAAGAGTCCCTTATTACTAATATTCTAACTCTGTT------------------------------------AAATGTTTGTAAAATGTGCATACGTTAAAT-GTGCCAGTGTTATTGATAGTACCCTTAATACTTCTAGTCTTTGGATGGAAAAGCAATAAAAGTAGAACAAGCCAAGAAACCATC-TTTTCAAAGTGATGGTAGGCGGAGACCACCAGCTTCTTCGAGAAACAGAAGCCCTTCAGGAAGTCTGAGATCTGCAAGAGGAAGCAGTGGAGGAACAAGAGGGTGGCTTC-------------------------
		</sequence>
		<sequence>
			<taxon idref="chimpY:15028452-15027735,15024884-15024661"/>
			--------------------CTGGCAAGCTTTTCATTGGTGGCTTCAATAGAGAAACCAATGAGAAGATGCTTAAAGC-----AGTATTTGGGAAACATGGTCCCATATCAGAAGGTAACTCTTAAAACCGTGTCTC------TGTGTGTGTGTGTGTGTGTGTGTGTGTGTGTGTGTGTATTTTC----ACATGTATATTTCA-------ATATGTATGTTTAAAATATGTATGTTATATATATATATGTTTTGAAAAA---ATATATTT-TTTCGAAGTTCATTGTATACC--TACGTTAAAATGCCTTATGCATTTTAAACTCTTATTTTGTAG-TATCCGTTTGATATTTGGAAAATTCTCATAGTA--------------------GTAGGTTAAGGTTCTGTGGA--------------------AAGGATAACCTACTACTTAGAAAGGAAAATGAGGGAAAGTAAATGTGCTGTGGAGTTCCGAAACAAACTGGAATAAACTAGACTGACTGTAGGGGTGACTGAGTACTGAGAACCATAATAG-TGATGCGAAATGCAATTATTTTTTAGTTTGATGTAACCTTTAGATGGTGAGTAC---CTTGATGAGTCCATTATATGAATGTAAAT-------------------------------------TGTTTTCATATATTTTAGTTCTTTTGAT-AAAGGATCGAACCAGCAAA--TCCAGAGGCTTTGCATTTATTACTTTTGAGAACCCTGCAGATGCTAAGAATGCTGCCAAAGATATGAATGGAAAGG-TAAGAGTCCCTTATTACTAATATTCTAACTCTGTTCTTCAATTAACAAT------------------------------------TGTGCATACGTTAAAT-GTGCCAGTGTTATTGATAGTACCCTTAATACTTCTAGTCTTTGGATGGAAAAGCAATAAAAGTAGAACAAGCCAAGAAACCATC-TTTTCAAAGTGATGGTAGGCGGAGACCACCAGCTTCTTCGAGAAACAGAAGCCCTTCAGGAAGTCTGAGATCTGCAAGAGGAAGCAGTGGAGGAACAAGAGGGTGGCTTCCCTCACATGAAGGA-----------
		</sequence>
		<sequence>
			<taxon idref="chimpY:9063715-9064436,9067296-9067519"/>
			------AGAAGCAGATCATCCTGGCAAGCTTTTCATTGGTGGCCTCAATAGAGAAACCAATGAGAAGATGCTTAAAGC-----AGTATTTGGGAAACATGGTCCCATATCAGAAGGTAACTCTTAAAACCGTGTCTCTCTGTGTGTGTGTGTGTGTGTGTGTGTGTGTGTGTGTGTGTGTATTTTC----ACATGTATATTTCA-------ATATGTATGTTTAAAATATGTATGT--TATATATATATGTTTTGAAAAA---ATATATTT-TTTCGAAGTTCATTGTATACC--TACGTTAAAATGCCTTATGCATTTTAAACTCTTATTTTGTAG-TATCCGTTTGATATTTGGAAAATTCTCATAGTA--------------------GTAGGTTAAGGTTCTGTGGA--------------------AAGGATAACCTACTACTTAGAAAGGAAAATGAGGGAAAGTAAATGTGCTGTGGAGTTCCGAAACAAACTGGAATAAACTAGACTGACTGTAGGGGTGACTGAGTACTGAGAACCATAATAG-TGATGTGAAATGCAATTATTTTTTAGTTTGATGTAACCTTTAGATGGTGAGTAC---CTTGATGAGTCCATTATATGAATGTAAAA-------------------------------------TGTTTTCATATATTTTAGTTCTTTTGAT-AAAGGATCGAACCAGCAAA--TCCAGAGGCTTTGCATTTATTACTTTTGAGAACCCTGCAGATGCTAAGAATGCTGCCAAAGATATGAATGGAAAGG-TAAGAGTCCCTTATTACTAATATTCTAACTCTGTT------------------------------------AAATGTTTGTAAAATGTGCATACGTTAAAT-GTGCCAGTGTTATTGATAGTACCCTTAATACTTCTAGTCTTTGGATGGAAAAGCAATAAAAGTAGAACAAGCCAAGAAACCATC-TTTTCAAAGTGATGGTAGGCGGAGACCACCAGCTTCTTCGAGAAACAGAAGCCCTTCAGAAAGTCTGAGATCTGCAAGAAGAAACAGTGGAGGAACAAGAGGGTGGCTTC-------------------------
		</sequence>
		<sequence>
			<taxon idref="chimpY:10532239-10532960,10535820-10536043"/>
			------AGAAGCAGATCATCCTGGCAAGCTTTTCATTGGTGGCCTCAATAGAGAAACCAATGAGAAGATGCTTAAAGC-----AGTATTTGGGAAACATGGTCCCATATCAGAAGGTAACTCTTAAAACCGTGTCTCTCTGTGTGTGTGTGTGTGTGTGTGTGTGTGTGTGTGTGTGTGTATTTTC----ACATGTATATTTCA-------ATATGTATGTTTAAAATATGTATGT--TATATATATATGTTTTGAAAAA---ATATATTT-TTTCGAAGTTCATTGTATACC--TACGTTAAAATGCCTTATGCATTTTAAACTCTTATTTTGTAG-TATCCGTTTGATATTTGGAAAATTCTCATAGTA--------------------GTAGGTTAAGGTTCTGTGGA--------------------AAGGATAACCTACTACTTAGAAAGGAAAATGAGGGAAAGTAAATGTGCTGTGGAGTTCCGAAACAAACTGGAATAAACTAGACTGACTGTAGGGGTGACTGAGTACTGAGAACCATAATAG-TGATGTGAAATGCAATTATTTTTTAGTTTGATGTAACCTTTAGATGGTGAGTAC---CTTGATGAGTCCATTATATGAATGTAAAA-------------------------------------TGTTTTCATATATTTTAGTTCTTTTGAT-AAAGGATCGAACCAGCAAA--TCCAGAGGCTTTGCATTTATTACTTTTGAGAACCCTGCAGATGCTAAGAATGCTGCCAAAGATATGAATGGAAAGG-TAAGAGTCCCTTATTACTAATATTCTAACTCTGTT------------------------------------AAATGTTTGTAAAATGTGCATACGTTAAAT-GTGCCAGTGTTATTGATAGTACCCTTAATACTTCTAGTCTTTGGATGGAAAAGCAATAAAAGTAGAACAAGCCAAGAAACCATC-TTTTCAAAGTGATGGTAGGCGGAGACCACCAGCTTCTTCGAGAAACAGAAGCCCTTCAGAAAGTCTGAGATCTGCAAGAAGAAACAGTGGAGGAACAAGAGGGTGGCTTC-------------------------
		</sequence>
		<sequence>
			<taxon idref="chimpY:16764977-16764268,16761420-16761197"/>
			--------------------CTGGCAAGCTTTTCATTGGTGGCCTCAATAGAGAAACCAATGAGAAGACGCTTAAAGC-----AGTATTTGGGAAACATGGTCCCATATCAGAAGGTAACTCTTAAAACC------------GTGTCTCTGTGTGTGTGTGTGTGTGTGTGTGTGTGTGTATTTTC----ACATGTATATTTCA-------ATATGTATGTTTAAAATATGTATGT--TATATATATATGTTTTGAAAAA---ATATATTT-TTTCGAAGTTCATTGTATACC--TACGTTAAAATGCCTTATGCATTTTAAACTCTTATTTTGTAG-TATCCGTTTGATATTTGGAAAATTCTCATAGTA--------------------GTAGGTTAAGGTTCTGTGGA--------------------AAGGATAACCTACTACTTAGAAAGGAAAATGAGGGAAAGTAAATATGCTGTGGAGTTCCGAAACAAACTGGAATAAACTAGACTGACTGTGGGGGTGACTGAGTACTGAGAACCATAATAG-TGATGTGAAATGCAATTATTTTTTAGTTTGATGTAACCTTTAGATGGTGAGTAC---CTTGATGAGTCCATTATATGAATGTAAAA-------------------------------------TGTTTTCATATATTTTAGTTCTTTTGAT-AAAGGATCGAACCAGCAAA--TCCAGAGGCTTTGCATTTATTACTTTTGAGAACCCTGCAGATGCTAAGAATGCTGCCAAAGATATGAATGGAAAGG-TAAGAGTCCCTTATTACTAATATTCTAACTCTGTTCTTCAATTAACAAT------------------------------------TGTGCATACGTTAAAT-GTGCCAGTGTTATTGATAGTACCCTTAATACTTCTAGTCTTTGGATGGAAAAGCAATAAAAGTAGAACAAGCCAAGAAACCATC-TTTTCAAAGTGATGGTAGGCGGAGACCACCAGCTTCTTCGAGAAACAGAAGCCCTTCAGAAAGTCTGAGATCTGCAAGAGGAAGCAGTGGAGGAACAAGAGGGTGGCTTCCCTCACATGAAGGA-----------
		</sequence>
		<sequence>
			<taxon idref="chimpY:2058712-2057991,2055130-2054907"/>
			--------------------CTGGCAAGCTTTTCATTGGTGGCCTCAATAGAGAAACCAATGAGAAGATGCTTAAAGC-----AGTATTTGGGAAACATGGTCCCATATCAGAAGGTAACTCTTAAAACCGTGTCTCTGTGTGTGTGTGTGTGTGTGTGTGTGTGTGTGTGTGTGTGTGTATTTTC----ACATGTATATTTCA-------ATATGTATGTTTAAAATATGTATGT--TATATATATATGTTTTGAAAAA---ATATATTT-TTTCGAAGTTCATTGTATACC--TATGTTAAAATGCCTTATGCATTTTAAACTCTTATTTTGTAG-TATCCGTTTGATATTTGGAAAATTCTCATAGTT--------------------GTAGGTTAAGGTTCTGTGGA--------------------AAGGATAACCTACTACTTAGAAAGGAAAATGAGGGAAAGTAAATGTGCTGTGGAGTTCCGAAACAAACTGGAATAAACTAGACTGACTGTAGGGGTGACTGAGTACTGAGAACCATAATAG-TGATGTGAAATGCAATTATTTTTTAGTTTGATGTAACCTTTAGATGGTGAGTAC---CTTGATGAGTCCATTATATGAATGTAAAA-------------------------------------TGTTTTCATATATTTTAGTTCTTTTGAT-AAAGGATCGAACCAGCAAA--TCCAGAGGCTTTGCATTTATTACTTTTGAGAACCCTGCAGATGCTAAGAATGCTGCCAAAGATATGAATGGAAAGG-TAAGAGTCCCTTATTACTAATATTCTAACTCTGTTCTTCAATTAACAAT------------------------------------TGTGCATACGTTAAAT-GTGCCAGTGTTATTGATAGTACCCTTAATACTTCTAGTCTTTGGATGGAAAAGCAATAAAAGTAGAACAAGCCAAGAAACCATC-TTTTCAAAGTGATGGTAGGCGGAGACCACCAGCTTCTTCGAGAAACAGAAGCCCTTCAGAAAGTCTGAGATCTGCAAGAGGAAGCAGTGGAGGAACAAGAGGGTGGCTTCCCTCACATGAAGGA-----------
		</sequence>
		<sequence>
			<taxon idref="chimpY:10836637-10835938,10833022-10832799"/>
			--------------------CTGGCAAGCTTTTCATTTGTGGCCTCAATAGAGAAACCAATGAGAAGATGCTTAAAGC-----AGTGTTTGGGAAATATGGTCCCATATCAGAAGGTAACTCTTAAAACC------------------------GTGTGTGTGTGTGTGTGTGTATATGTATTTTC----ACATGTATATTTCA-------GTATGTATGTTTAAAATATGTATGTTATATATATATATGTTTTGAAAAA---ATATATTT-TTTCAAAGTTCATTGTATACC--TACATTAAAATGCCTTATGAGTTTTAAACTCTTATTTTGTAG-TATCTGTTTGATATTTGGAAAATTCTCATAGTA--------------------CTAGGTTAAGGTTCTATGGA--------------------AAGGATAACCTACTACTTAGAAAGGAAAATGAGGGAAAGTAAATGTGCTGTGGAGTTCAGAAAGAAACTGGAATAAACTAGACTGACTGTAGGGGTGACTGAGTATTAAGAACCATAATAA-TGATGTGAAATGCAATTATTTTTTGGTTTGATGTAACTTTTAGATGGTTAGTAC---CTTGATGAGTCCATTAGATGAATGTAAAA-------------------------------------TGTTTTCATATATTTTAGTTCTTTTGAT-AAAGGATCGAACCAGCAAA--TCCAGAGGCTTTGCCTTTATTACTTTTAAGAACCCTGCAGATGCTAAGAATGCTGCCAAAGATATGAATGGAAAGG-TAAGAGTCCCTTATTAATAATATTCTAACTGTGTTCTTCAATTAACAAT------------------------------------TGCGCTTACGTTAAAT-GTGCCATTGTTATTGATAGTACCCTTAATACTTCTAGTCTTTGGATGGAAAAGCAATAAAAGTAGAACAAGCCAAGAAACCATC-TTTTCAAAGTGGTGGTAGGTGAAGACCACCAGCTTCTTCGAGAAACAGAAGCCCTTCAGGAAGTCTGAGATCTGCAAGAGGAAGCAGTGGAAGAACAGGAGGGTGGCTTCCCTCACATGAAGGA-----------
		</sequence>
		<sequence>
			<taxon idref="chimpY:16871668-16872360,16835752-16835973"/>
			------AGAAGCAGATCATCCGGGCAAGCTTTTCATTGGTGGCCTCAATAGGGAAACCAATGAAAAAATGCTTAAAGC-----AGTATTTGAGAAACATGGTCCCATATCAGAAGGTAACCCTTAAAACC----------------------GTGTGTGCGTGCGTGTGTGTGTGTGTGTATTTTC----ATATGTATAATTCA-------ATATGTATATTTAAAATATGTCTGT----TATATATATGTTTTGAAAAA-ACATGT---T-TTTCAAAGTTCATTGTATACC--TACATTAAAATGCCTTATTGTTTTTAAACTCTTATTTTGAAGTTATCTATTTGATATTTGGAAAATTCTCATAGTA--------------------GCAGGTTAAGGATCTGTGGT--------------------AAGGATCACCTACTACTTAGAAACGAAAATAAGGAAAACTAAACGTGTTGTGGAGTTAGGGAACAAACTGGAACAAAATAGGCTGACTATAGGGGTGACC-AGTATCAAGTATAATACTAG-TGATGGGAAATGCAATTATTTTT-GATTTGATGTAACTTTTAGATGGTTAGTAC---CTTGACGAGTCCATTATATCAATGTAAAA-------------------------------------TGTTTTCATATATTTTAGTTCTTTTGAT-AAAGGATCGAACCAGCAAA--TCCAGAGGCTTTGCATTTATTACTTTTGAGAACCCTGCAGATGCTAAGAATACTGCCAAAGATATGAATGGAGAGG-T-AGAGTCCCTCATTAATAATATTCTAACTCTC--------------------------------------AAATGTTTGTAAAATGTGCTTAGGTTAAAT-GTGCCAGTGTTATTGATAGTACCCTTAATACTTTTAGTCTTTGCACGGAAAAGCAATAAAACTAGAACAAGCCAGGAAACCACC-TTTTCAAAGTTGTGGGAGGCGGAGACCACCACCTTCTTCAAAAAACAGGATACCTGCAGGAAGTCTGAGATCTGGAAGACGAAGTAGTGGAGGAACAAGAGGGTGGCT---------------------------
		</sequence>
	</alignment>

	<!-- The unique patterns from 1 to end                                       -->
	<!-- npatterns=817                                                           -->
	<patterns id="patterns" from="1" strip="false">
		<alignment idref="alignment"/>
	</patterns>

	<!-- A prior assumption that the population size has remained constant       -->
	<!-- throughout the time spanned by the genealogy.                           -->
	<constantSize id="constant" units="substitutions">
		<populationSize>
			<parameter id="constant.popSize" value="9.2E7" lower="0.0"/>
		</populationSize>
	</constantSize>

	<!-- Generate a random starting tree under the coalescent process            -->
	<coalescentSimulator id="startingTree">
		<taxa idref="taxa"/>
		<constantSize idref="constant"/>
	</coalescentSimulator>

	<!-- Generate a tree model                                                   -->
	<treeModel id="treeModel">
		<coalescentTree idref="startingTree"/>
		<rootHeight>
			<parameter id="treeModel.rootHeight"/>
		</rootHeight>
		<nodeHeights internalNodes="true">
			<parameter id="treeModel.internalNodeHeights"/>
		</nodeHeights>
		<nodeHeights internalNodes="true" rootNode="true">
			<parameter id="treeModel.allInternalNodeHeights"/>
		</nodeHeights>
	</treeModel>

	<!-- Taxon Sets                                                              -->
	<tmrcaStatistic id="tmrca(OWM)" includeStem="false">
		<mrca>
			<taxa idref="OWM"/>
		</mrca>
		<treeModel idref="treeModel"/>
	</tmrcaStatistic>
	<tmrcaStatistic id="tmrca(Hominini)" includeStem="false">
		<mrca>
			<taxa idref="Hominini"/>
		</mrca>
		<treeModel idref="treeModel"/>
	</tmrcaStatistic>
	<tmrcaStatistic id="tmrca(Papionins)" includeStem="false">
		<mrca>
			<taxa idref="Papionins"/>
		</mrca>
		<treeModel idref="treeModel"/>
	</tmrcaStatistic>

	<!-- Generate a coalescent likelihood                                        -->
	<coalescentLikelihood id="coalescent">
		<model>
			<constantSize idref="constant"/>
		</model>
		<populationTree>
			<treeModel idref="treeModel"/>
		</populationTree>
	</coalescentLikelihood>

	<!-- The uncorrelated relaxed clock (Drummond, Ho, Phillips & Rambaut (2006) PLoS Biology 4, e88 )-->
	<discretizedBranchRates id="branchRates">
		<treeModel idref="treeModel"/>
		<distribution>
			<logNormalDistributionModel meanInRealSpace="true">
				<mean>
					<parameter id="ucld.mean" value="1.0" lower="0.0"/>
				</mean>
				<stdev>
					<parameter id="ucld.stdev" value="0.3333333333333333" lower="0.0"/>
				</stdev>
			</logNormalDistributionModel>
		</distribution>
		<rateCategories>
			<parameter id="branchRates.categories"/>
		</rateCategories>
	</discretizedBranchRates>
	<rateStatistic id="meanRate" name="meanRate" mode="mean" internal="true" external="true">
		<treeModel idref="treeModel"/>
		<discretizedBranchRates idref="branchRates"/>
	</rateStatistic>
	<rateStatistic id="coefficientOfVariation" name="coefficientOfVariation" mode="coefficientOfVariation" internal="true" external="true">
		<treeModel idref="treeModel"/>
		<discretizedBranchRates idref="branchRates"/>
	</rateStatistic>
	<rateCovarianceStatistic id="covariance" name="covariance">
		<treeModel idref="treeModel"/>
		<discretizedBranchRates idref="branchRates"/>
	</rateCovarianceStatistic>

	<!-- The transversion rate (TVM) substitution model                    -->
	<gtrModel id="gtr">
		<frequencies>
			<frequencyModel dataType="nucleotide">
				<frequencies>
					<parameter id="frequencies" value="0.25 0.25 0.25 0.25"/>
				</frequencies>
			</frequencyModel>
		</frequencies>
		<rateAC>
			<parameter id="ac" value="1.0" lower="0.0"/>
		</rateAC>
		<rateAG>
			<parameter id="ag" value="1.0"/>
		</rateAG>
		<rateAT>
			<parameter id="at" value="1.0" lower="0.0"/>
		</rateAT>
		<rateCG>
			<parameter id="cg" value="1.0" lower="0.0"/>
		</rateCG>
		<rateGT>
			<parameter id="gt" value="1.0" lower="0.0"/>
		</rateGT>
	</gtrModel>

	<!-- site model                                                              -->
	<siteModel id="siteModel">
		<substitutionModel>
			<gtrModel idref="gtr"/>
		</substitutionModel>
		<gammaShape gammaCategories="4">
			<parameter id="alpha" value="0.5" lower="0.0"/>
		</gammaShape>
	</siteModel>

	<!-- Likelihood for tree given sequence data                                 -->
	<treeLikelihood id="treeLikelihood" useAmbiguities="false" stateTagName="states">
		<patterns idref="patterns"/>
		<treeModel idref="treeModel"/>
		<siteModel idref="siteModel"/>
		<discretizedBranchRates idref="branchRates"/>
	</treeLikelihood>

	<!-- Define operators                                                        -->
	<operators id="operators">
		<scaleOperator scaleFactor="0.75" weight="0.1">
			<parameter idref="ac"/>
		</scaleOperator>
		<scaleOperator scaleFactor="0.75" weight="0.1">
			<parameter idref="at"/>
		</scaleOperator>
		<scaleOperator scaleFactor="0.75" weight="0.1">
			<parameter idref="cg"/>
		</scaleOperator>
		<scaleOperator scaleFactor="0.75" weight="0.1">
			<parameter idref="gt"/>
		</scaleOperator>
		<deltaExchange delta="0.01" weight="0.1">
			<parameter idref="frequencies"/>
		</deltaExchange>
		<scaleOperator scaleFactor="0.75" weight="0.1">
			<parameter idref="alpha"/>
		</scaleOperator>
		<scaleOperator scaleFactor="0.75" weight="3">
			<parameter idref="ucld.mean"/>
		</scaleOperator>
		<scaleOperator scaleFactor="0.75" weight="3">
			<parameter idref="ucld.stdev"/>
		</scaleOperator>
		<subtreeSlide size="9200000.0" gaussian="true" weight="15">
			<treeModel idref="treeModel"/>
		</subtreeSlide>
		<narrowExchange weight="15">
			<treeModel idref="treeModel"/>
		</narrowExchange>
		<wideExchange weight="3">
			<treeModel idref="treeModel"/>
		</wideExchange>
		<wilsonBalding weight="3">
			<treeModel idref="treeModel"/>
		</wilsonBalding>
		<scaleOperator scaleFactor="0.75" weight="3">
			<parameter idref="treeModel.rootHeight"/>
		</scaleOperator>
		<uniformOperator weight="30">
			<parameter idref="treeModel.internalNodeHeights"/>
		</uniformOperator>
		<scaleOperator scaleFactor="0.75" weight="3">
			<parameter idref="constant.popSize"/>
		</scaleOperator>
		<upDownOperator scaleFactor="0.75" weight="3">
			<up>
				<parameter idref="ucld.mean"/>
			</up>
			<down>
				<parameter idref="treeModel.allInternalNodeHeights"/>
			</down>
		</upDownOperator>
		<swapOperator size="1" weight="10" autoOptimize="false">
			<parameter idref="branchRates.categories"/>
		</swapOperator>
		<uniformIntegerOperator weight="10">
			<parameter idref="branchRates.categories"/>
		</uniformIntegerOperator>
	</operators>

	<!-- Define MCMC                                                             -->
	<mcmc id="mcmc" chainLength="100000000" autoOptimize="true" operatorAnalysis="RBMY_tree.ops">
		<posterior id="posterior">
			<prior id="prior">
				<normalPrior mean="3.0E7" stdev="1500000.0">
					<statistic idref="tmrca(OWM)"/>
				</normalPrior>
				<normalPrior mean="6000000.0" stdev="300000.0">
					<statistic idref="tmrca(Hominini)"/>
				</normalPrior>
				<normalPrior mean="8500000.0" stdev="425000.0">
					<statistic idref="tmrca(Papionins)"/>
				</normalPrior>
				<gammaPrior shape="0.05" scale="10.0" offset="0.0">
					<parameter idref="ac"/>
				</gammaPrior>
				<gammaPrior shape="0.05" scale="10.0" offset="0.0">
					<parameter idref="at"/>
				</gammaPrior>
				<gammaPrior shape="0.05" scale="10.0" offset="0.0">
					<parameter idref="cg"/>
				</gammaPrior>
				<gammaPrior shape="0.05" scale="10.0" offset="0.0">
					<parameter idref="gt"/>
				</gammaPrior>
				<uniformPrior lower="0.0" upper="1.0">
					<parameter idref="frequencies"/>
				</uniformPrior>
				<exponentialPrior mean="0.5" offset="0.0">
					<parameter idref="alpha"/>
				</exponentialPrior>
				<exponentialPrior mean="0.3333333333333333" offset="0.0">
					<parameter idref="ucld.stdev"/>
				</exponentialPrior>
				<exponentialPrior mean="1.0" offset="0.0">
					<parameter idref="ucld.mean"/>
				</exponentialPrior>
				<oneOnXPrior>
					<parameter idref="constant.popSize"/>
				</oneOnXPrior>
				<coalescentLikelihood idref="coalescent"/>
			</prior>
			<likelihood id="likelihood">
				<treeLikelihood idref="treeLikelihood"/>
			</likelihood>
		</posterior>
		<operators idref="operators"/>

		<!-- write log to screen                                                     -->
		<log id="screenLog" logEvery="1000">
			<column label="Posterior" dp="4" width="12">
				<posterior idref="posterior"/>
			</column>
			<column label="Prior" dp="4" width="12">
				<prior idref="prior"/>
			</column>
			<column label="Likelihood" dp="4" width="12">
				<likelihood idref="likelihood"/>
			</column>
			<column label="rootHeight" sf="6" width="12">
				<parameter idref="treeModel.rootHeight"/>
			</column>
			<column label="ucld.mean" sf="6" width="12">
				<parameter idref="ucld.mean"/>
			</column>
		</log>

		<!-- write log to file                                                       -->
		<log id="fileLog" logEvery="1000" fileName="RBMY_tree.log" overwrite="false">
			<posterior idref="posterior"/>
			<prior idref="prior"/>
			<likelihood idref="likelihood"/>
			<parameter idref="treeModel.rootHeight"/>
			<tmrcaStatistic idref="tmrca(OWM)"/>
			<tmrcaStatistic idref="tmrca(Hominini)"/>
			<tmrcaStatistic idref="tmrca(Papionins)"/>
			<parameter idref="constant.popSize"/>
			<parameter idref="ac"/>
			<parameter idref="ag"/>
			<parameter idref="at"/>
			<parameter idref="cg"/>
			<parameter idref="gt"/>
			<parameter idref="frequencies"/>
			<parameter idref="alpha"/>
			<parameter idref="ucld.mean"/>
			<parameter idref="ucld.stdev"/>
			<rateStatistic idref="meanRate"/>
			<rateStatistic idref="coefficientOfVariation"/>
			<rateCovarianceStatistic idref="covariance"/>
			<treeLikelihood idref="treeLikelihood"/>
			<coalescentLikelihood idref="coalescent"/>
		</log>

		<!-- write tree log to file                                                  -->
		<logTree id="treeFileLog" logEvery="1000" nexusFormat="true" fileName="RBMY_tree.trees" sortTranslationTable="true">
			<treeModel idref="treeModel"/>
			<trait name="rate" tag="rate">
				<discretizedBranchRates idref="branchRates"/>
			</trait>
			<posterior idref="posterior"/>
		</logTree>
	</mcmc>
	<report>
		<property name="timer">
			<mcmc idref="mcmc"/>
		</property>
	</report>
</beast>
