# Supplementary material for: Multicopy gene family evolution on primate Y chromosomes
Source: BMC Genomics. 2016 Feb 29;17:157. doi: 10.1186/s12864-015-2187-8 (PMC4772468; doi:10.1186/s12864-015-2187-8)
Supplement: Additional file 7 — TSPY BEAST input file. Alignment, calibration nodes, nucleotide substitution model, and specification of priors for tree shown in Additional file 1: Figure S5. (XML 86 kb) [file 12864_2015_2187_MOESM7_ESM.xml]

<?xml version="1.0" encoding="UTF-8"?>
<!-- Generated by BEAUTi v1.7.5                                              --><!--       by Alexei J. Drummond, Andrew Rambaut and Marc A. Suchard         --><!--       Department of Computer Science, University of Auckland and        --><!--       Institute of Evolutionary Biology, University of Edinburgh        --><!--       David Geffen School of Medicine, University of California, Los Angeles--><!--       http://beast.bio.ed.ac.uk/                                        --><beast>

	<!-- The list of taxa to be analysed (can also include dates/ages).          -->
	<!-- ntax=98                                                                 -->
	<taxa id="taxa">
		<taxon id="&apos;BLASTchimpY:1734402-1731794&apos;"/>
		<taxon id="&apos;BLASTchimpY:6093375-6090767&apos;"/>
		<taxon id="&apos;BLASTchimpY:14715208-14712600&apos;"/>
		<taxon id="&apos;BLASThumanY:35743989-35740800&apos;"/>
		<taxon id="&apos;BLASTchimpY:9759897-9763106&apos;"/>
		<taxon id="&apos;BLASTchimpY:9409364-9406155&apos;"/>
		<taxon id="&apos;BLASTchimpY:16805680-16802451&apos;"/>
		<taxon id="&apos;BLASTchimpY:8673512-8670304&apos;"/>
		<taxon id="&apos;BLASTchimpY:9023959-9027167&apos;"/>
		<taxon id="&apos;BLASTchimpY:10492481-10495689&apos;"/>
		<taxon id="&apos;BLASTchimpY:10141989-10138781&apos;"/>
		<taxon id="&apos;BLASThumanY:51815515-51818735&apos;"/>
		<taxon id="&apos;BLASTchimpY:6669777-6672997&apos;"/>
		<taxon id="&apos;BLASThumanY:49467069-49469256&apos;"/>
		<taxon id="&apos;BLASTchimpY:2196140-2193940&apos;"/>
		<taxon id="&apos;BLASTchimpY:10967458-10965258&apos;"/>
		<taxon id="&apos;BLASTchimpY:16377349-16379549&apos;"/>
		<taxon id="&apos;BLASTchimpY:15144504-15142304&apos;"/>
		<taxon id="&apos;BLASThumanY:53239418-53236251&apos;"/>
		<taxon id="&apos;BLASThumanY:49627331-49630501&apos;"/>
		<taxon id="&apos;BCN60983 -- TSPYex3-5Ra1 Mfascicularis1929&apos;"/>
		<taxon id="&apos;rhesusFUNCTIONAL:6309641-6307672&apos;"/>
		<taxon id="PM655_b1"/>
		<taxon id="PM652_b1"/>
		<taxon id="PM653_b1"/>
		<taxon id="PM654_b1"/>
		<taxon id="PM1008_b1"/>
		<taxon id="PM1010_b1"/>
		<taxon id="PM1011_b1"/>
		<taxon id="&apos;Mnigra-AF284267.2&apos;"/>
		<taxon id="PM661_a1"/>
		<taxon id="PM1014_a1"/>
		<taxon id="PM704_a1"/>
		<taxon id="PM638_a1"/>
		<taxon id="PM604_a1"/>
		<taxon id="PM582_a1"/>
		<taxon id="PM561_a1"/>
		<taxon id="PM545_a1"/>
		<taxon id="&apos;TSPYex3-5F/Ra1 P001&apos;"/>
		<taxon id="&apos;Mochreata-AF284269.2&apos;"/>
		<taxon id="&apos;Mhecki-AF284256.2&apos;"/>
		<taxon id="&apos;Mtonkeana-AF284236.2&apos;"/>
		<taxon id="&apos;Mtonkeana-AF284235.2&apos;"/>
		<taxon id="&apos;Mmaura-AF284257.2&apos;"/>
		<taxon id="PM665_a1"/>
		<taxon id="&apos;BCN60982 -- TSPYex3-5Ra1 PM616&apos;"/>
		<taxon id="PM1011_a1"/>
		<taxon id="PM1008_a1"/>
		<taxon id="PM654_a1"/>
		<taxon id="PM653_a1"/>
		<taxon id="PM652_a1"/>
		<taxon id="PM655_a1"/>
		<taxon id="&apos;Mnigrescens-AF284268.2&apos;"/>
		<taxon id="&apos;Zoo Rhesus-a&apos;"/>
		<taxon id="&apos;rhesusFUNCTIONAL:9931099-9929373&apos;"/>
		<taxon id="&apos;rhesusFUNCTIONAL:9914702-9912976&apos;"/>
		<taxon id="&apos;rhesusFUNCTIONAL:9898301-9896575&apos;"/>
		<taxon id="&apos;rhesusFUNCTIONAL:9881925-9880199&apos;"/>
		<taxon id="&apos;TSPYex3-5F/Ra1 Mfascicularis242&apos;"/>
		<taxon id="&apos;TSPYex3-5F/Ra1 Marctoids143&apos;"/>
		<taxon id="Panubis_a1"/>
		<taxon id="Msphinx_a1"/>
		<taxon id="&apos;TSPYex3-5Fb2/Rb2 Marctoids143&apos;"/>
		<taxon id="&apos;Zoo Rhesus-b&apos;"/>
		<taxon id="Msphinx_b1"/>
		<taxon id="&apos;rhesusPSEUDO:10066914-10068378&apos;"/>
		<taxon id="&apos;TSPYex3-5Fb2/Rb2 Mfascicularis242&apos;"/>
		<taxon id="&apos;TSPYex3-5F/Rb1 Mfascicularis1929&apos;"/>
		<taxon id="PM665_b1"/>
		<taxon id="PM561_b1"/>
		<taxon id="PM582_b1"/>
		<taxon id="PM604_b1"/>
		<taxon id="PM661_b1"/>
		<taxon id="PM704_b1"/>
		<taxon id="&apos;TSPYex3-5Fb2/Rb2 P001&apos;"/>
		<taxon id="&apos;TSPYex3-5F/Rb1 PM616&apos;"/>
		<taxon id="PM638_b1"/>
		<taxon id="&apos;BLASTchimpY:10851818-10855053&apos;"/>
		<taxon id="&apos;BLASThumanY:50069443-50066199&apos;"/>
		<taxon id="&apos;BLASThumanY:50008517-50005272&apos;"/>
		<taxon id="&apos;BLASThumanY:50158322-50155077&apos;"/>
		<taxon id="&apos;humanFUNCTIONAL:53259745-53256503&apos;"/>
		<taxon id="&apos;BLASThumanY:50028847-50025585&apos;"/>
		<taxon id="&apos;BLASThumanY:50198933-50195670&apos;"/>
		<taxon id="&apos;BLASThumanY:50049130-50045867&apos;"/>
		<taxon id="&apos;BLASThumanY:50178600-50175355&apos;"/>
		<taxon id="&apos;BLASThumanY:50137976-50134731&apos;"/>
		<taxon id="&apos;BLASTchimpY:2069791-2073141&apos;"/>
		<taxon id="&apos;BLASTchimpY:2080553-2083903&apos;"/>
		<taxon id="&apos;BLASTchimpY:15039538-15042888&apos;"/>
		<taxon id="&apos;BLASTchimpY:2091315-2094665&apos;"/>
		<taxon id="&apos;chimpFUNCTIONAL:10862558-10865908&apos;"/>
		<taxon id="&apos;BLASThumanY:49988332-49985075&apos;"/>
		<taxon id="&apos;BLASTchimpY:2123582-2126848&apos;"/>
		<taxon id="&apos;BLASTchimpY:16449789-16446523&apos;"/>
		<taxon id="&apos;BLASTchimpY:15072061-15075327&apos;"/>
		<taxon id="&apos;BLASTchimpY:10894849-10898115&apos;"/>
		<taxon id="&apos;marmoset TSPY(AC234250.2:144526-143951)&apos;"/>
	</taxa>
	<taxa id="papionins-a">
		<taxon idref="&apos;rhesusFUNCTIONAL:9881925-9880199&apos;"/>
		<taxon idref="&apos;rhesusFUNCTIONAL:9898301-9896575&apos;"/>
		<taxon idref="&apos;rhesusFUNCTIONAL:9914702-9912976&apos;"/>
		<taxon idref="&apos;rhesusFUNCTIONAL:9931099-9929373&apos;"/>
		<taxon idref="Msphinx_a1"/>
		<taxon idref="Panubis_a1"/>
	</taxa>
	<taxa id="papionins-b">
		<taxon idref="&apos;rhesusFUNCTIONAL:6309641-6307672&apos;"/>
		<taxon idref="Msphinx_b1"/>
	</taxa>
	<taxa id="human-chimp">
		<taxon idref="&apos;chimpFUNCTIONAL:10862558-10865908&apos;"/>
		<taxon idref="&apos;humanFUNCTIONAL:53259745-53256503&apos;"/>
	</taxa>
	<taxa id="OWprimates">
		<taxon idref="&apos;chimpFUNCTIONAL:10862558-10865908&apos;"/>
		<taxon idref="&apos;humanFUNCTIONAL:53259745-53256503&apos;"/>
		<taxon idref="&apos;rhesusFUNCTIONAL:6309641-6307672&apos;"/>
		<taxon idref="&apos;rhesusFUNCTIONAL:9881925-9880199&apos;"/>
		<taxon idref="&apos;rhesusFUNCTIONAL:9898301-9896575&apos;"/>
		<taxon idref="&apos;rhesusFUNCTIONAL:9914702-9912976&apos;"/>
		<taxon idref="&apos;rhesusFUNCTIONAL:9931099-9929373&apos;"/>
	</taxa>

	<!-- The sequence alignment (each sequence refers to a taxon above).         -->
	<!-- ntax=98 nchar=638                                                       -->
	<alignment id="alignment" dataType="nucleotide">
		<sequence>
			<taxon idref="&apos;BLASTchimpY:1734402-1731794&apos;"/>
			TTAAGTTTTCTCCACCTTGTCCTGATAGGTGAAAGAAGTGAAACATCCCATTCATCTCTGCAAGATCATG---TTCTTTCAGAGTAACCCCTACTTCCTGAATAAAGTGATTATCAAGGAATATCTTGTGAACATCACAGTTGACAGGTGGCTCCCAGGATGGGTAGAGGAAGCAAGATGGTGGGTGGATC--------ATTGCCAAGGTGATCCAGCCCCCTTCACAGAATA--TCCTCTCTCTGTAGAATACAAGACTTCTCATTACATTCCAATTCAGTGGTATCAGGATTAGGAAGTTCAGGCCTATCACCGCAAAGACCACAACAGCAGCCTTAACTTCTTCAACTGGTTTTCTGACCACAACTTCACAGGATCTAATAGGATTGTTGAGG-----------TGGGAAA---CATCAGGAATGACCCAGGTGTATTCCCAGTTGCTTGGGTCACCAGTCTGAGC-CCTGA-------TGAAGTCTTTCCTGATTGATTCCCCTGATAGATGCTATGTAAGGACCTGTGGTACAATCTCTTGCAATACTACATGAGTATGAAGCCACCTGAAGAGGAAACAGAGGTTTCAGGTGAGCCATTCAGTTGGAACTGGAGCTGTTTGATGCCCAGGAT
		</sequence>
		<sequence>
			<taxon idref="&apos;BLASTchimpY:6093375-6090767&apos;"/>
			TTAAGTTTTCTCCACCTTGTCCTGATAGGTGAAAGAAGTGAAACATCCCATTCATCTCTGCAAGATCATG---TTCTTTCAGAGTAACCCCTACTTCCTGAATAAAGTGATTATCAAGGAATATCTTGTGAACATCACAGTTGACAGGTGGCTCCCAGGATGGGTAGAGGAAGAAAGATGGTGGGTGGATC--------ATTGCCAAGGTGATCCAGCCCCCTTCACAGAATA--TCCTCTCTCTGTAGAATACAAGACTTCTCATTACATTCCAATTCAGTGGTATCAGGATTAGGAAGTTCAGGCCTATCACCGCAAAGACCACAACAGCAGCCTTAACTTCTTCAACTGGTTTTCTGACCACAACTTCACAGGATCTAATAGGATTGTTGAGG-----------TGGGAAA---CATCAGGAATGACCCAGGTGTATTCCCAGTTGCTTGGGTCACCAGTCTGAGC-CCTGA-------TGAAGTCTTTCCTGATTGATTCCCCTGATAGATGCTATGTAAGGACCTGTGGTACAACCCCTTGCAATACTACATGAGTATGAAGCCACCTGAAGAGGAAACAGAGGTTTCAGGTGAGCCATTCAGTTGGAACTGGAGCTGTTTGATGCCCAGGAT
		</sequence>
		<sequence>
			<taxon idref="&apos;BLASTchimpY:14715208-14712600&apos;"/>
			TTAAGTTTTCTCCACCTTGTCCTGATAGGTGAAAGAAGTGAAACATCCCATTCATCTCTGCAAGATCATG---TTCTTTCAGAGTAACCCCTACTTCCTGAATAAAGTGATTATCAAGGAATATCTTGTGAACATCACAGTTGACAGGTGGCTCCCAGGATGGGTAGAGGAAGAAAGATGGTGGGTGGATC--------ATTGCCAAGGTGATCCAGCCCCCTTCACAGAATA--TCCTCTCTCTGTAGAATACAAGACTTCTCATTACATTCCAATTCAGTGGTATCAGGATTAGGAAGTTCAGGCCTATCACCGCAAAGACCACAACAGCAGCCTTAACTTCTTCAACTGGTTTTCTGACCACAACTTCACAGGATCTAATAGGATTGTTGAGG-----------TGGGAAA---CATCAGGAATGACCCAGGTGTATTCCCAGTTGCTTGGGTCACCAGTCTGAGC-CCTGA-------TGAAGTCTTTCCTGATTGATTCCCCTGATAGATGCTATGTAAGGACCTGTGGTACAACCCCTTGCAATACTACATGAGTATGAAGCCACCTGAAGAGGAAACAGAGGTTTCAGGTGAGCCATTCAGTTGGAACTGGAGCTGTTTGATGCCCAGGAT
		</sequence>
		<sequence>
			<taxon idref="&apos;BLASThumanY:35743989-35740800&apos;"/>
			GTAAGTTTTCTCCACCTTGTCCTGACAGGTGAAAGAAGCCAAGCATTCCGTTCATCTCTGCAAGATCATGTTGTTCTTTTGGAGTAACCCCTACTTCCAGAATCAAGTGATTACCAAGGAATATCTCATGAACCTCACAGGTGACAGGTGGCTCCCAGGATGGGTGGTGGAAGGAAGATGGTGGGTGGATC--------ATTGCCAACGTGATCCAGCCCCCTTCCCACAAAA--TCCTGTCTCTGTAGAATACAGGGCTTCCCATTCCACTCCAATTCAGCGGTATCCGAATTATGAAGTGGAGGCCTATCGCCACAGACACCACAACAGGAGACTTAACTTCTTCAACTGGTTTTCTGACCACGACTTTGCAGGATCTAATAGGATTGCTGAGGTGGATCCTCACTGGGAAA---CATCAGGAATGACTCTGGTATGTTCCCAGCTGCATGGGTCACCAGTCTGAAAGTCTGA-------TGAGGCCTTTCCTGATTGATTCCTCCGATAGATCCTACGTAAGGGCCTGTGACCCAGTCACCTGAAATACTGCACAAGGATGAAGCCACCTGAAGAGCGAACAGAGATTTCAGGTGAGCTGCTCGGTTGGAACTGGAGCTGTTTGATGCCCACTAT
		</sequence>
		<sequence>
			<taxon idref="&apos;BLASTchimpY:9759897-9763106&apos;"/>
			GTAAGTTTTCTCCACCTTGTCCTGACAGGTGAAAGAAGCCAAGCATTCCGTTCATCTCTGCAAGATCATGTTGTTCTTTTGGAGTAACCCCTACTTCCAGAATCAAGTGATTACCAAGGAATATCTCATGAACCTCACAGGTGACAGGTGGCTCCCAGGATGGGTAGTGGAAGGAAGATGGTGGGTGGATC--------ATTGCCAATGTGATCCAGCCCCCTTCTCACAAAA--TCCTGTCTCTGTAGAATACAGGGCTTCCCATTCCACTCCAATTCAGTAGTATCCGAATTATGAAGTGGAGGCCTATCGCCACAGACACCACAACAGGAGCCTTAACTTCTTCAGCTGGTTTTCTGACCACAACTTTGCAGGATCTAATAGGATTGCTGAGGTGGATCCTCACTGGGAAA---CATCAGGAATGACCCTGGTATGTTCCCAGCTGCATGGGTCACCAGTCTGAAAGTCTGG-------TGAGGCCTTTCCTGATTGATTCCTCTGATAGATCCTATGTAAGGGCCTGTGACCCAGTCACCTGAAATACTGCACAAGGATGAAGCCACCTGAAGAGCGAACAGAGATTTCAGGTGAGCTGCTCGGTTGGAACTGGAGCTGTTTGATGCCCACTAT
		</sequence>
		<sequence>
			<taxon idref="&apos;BLASTchimpY:9409364-9406155&apos;"/>
			GTAAGTTTTCTCCACCTTGTCCTGACAGGTGAAAGAAGCCAAGCATTCCGTTCATCTCTGCAAGATCATGTTGTTCTTTTGGAGTAACCCCTACTTCCAGAATCAAGTGATTACCAAGGAATATCTCATGAACCTCACAGGTGACAGGTGGCTCCCAGGATGGGTAGTGGAAGGAAGATGGTGGGTGGATC--------ATTGCCAATGTGATCCAGCCCCCTTCTCACAAAA--TCCTGTCTCTGTAGAATACAGGGCTTCCCATTCCACTCCAATTCAGTAGTATCCGAATTATGAAGTGGAGGCCTATCGCCACAGACACCACAACAGGAGCCTTAACTTCTTCAGCTGGTTTTCTGACCACAACTTTGCAGGATCTAATAGGATTGCTGAGGTGGATCCTCACTGGGAAA---CATCAGGAATGACCCTGGTATGTTCCCAGCTGCATGGGTCACCAGTCTGAAAGTCTGG-------TGAGGCCTTTCCTGATTGATTCCTCTGATAGATCCTATGTAAGGGCCTGTGACCCAGTCACCTGAAATACTGCACAAGGATGAAGCCACCTGAAGAGCGAACAGAGATTTCAGGTGAGCTGCTCGGTTGGAACTGGAGCTGTTTGATGCCCACTAT
		</sequence>
		<sequence>
			<taxon idref="&apos;BLASTchimpY:16805680-16802451&apos;"/>
			GTAAGTTTTCTCCACCTTGTCCTGACAGGTGAAAGAAGCCAAGCATTCCGTTCATCTCTGCAAGATCATGTTGTTCTTTTGGAGTAACCCCTACTTCCAGAATCAAGTGATTACCAAGGAATATCTCATGAACCTCACAGGTGACAGGTGGCTCCCAGGATGGGTAGTGGAAGGAAGATGGTGGGTGGATC--------ATTGCCAACGTGATCCAGCCCCCTTCTCACAAAA--TCCTGTCTCTGTAGAATACAGGGCTTCCCATTCCACTCCAATTCAGTAGTATCCGAATTATGAAGTGGAGGCCTATCGCCACAGACACCACAACAGGAGCCTTAACTTCTTCAGCTGGTTTTCTGACCACAACTTTGCAGGATCTAATAGGATTGCTGAGGTGGATCCTCACTGGGAAA---CATCAGGAATGACCCTGGTATGTTCCCAGCTGCATGGGTCACCAGTCTGAAAGTCTGA-------TGAGGCCTTTCCTGATTGATTCCTCTGATAGATCCTATGTAAGGGCCTGTGACCCAGTCACCTGAAATACTGCACAAGGATGAAGCCACCTGAAGAGCGAACAGAGATTTCAGGTGAGCTGCTCGGTTGGAACTGGAGCTGTTTGATGCCCACTAT
		</sequence>
		<sequence>
			<taxon idref="&apos;BLASTchimpY:8673512-8670304&apos;"/>
			GTAAGTTTTCTCCACCTTGTCCTGACAGGTGAAAGAAGCCAAGCATTCCGTTCATCTCTGCAAGATCATGTTGTTCTTTTGGAGTAACCCCTACTTCCAGAATCAAGTGATTACCAAGGAATATCTCATGAACCTCACAGGTGACAGGTGGCTCCCAGGATGGGTAGTGGAAGGAAGATGGTGGGTGGATC--------ATTGCCAACGTGATCCAGCCCCCTTCTCACAAAA--TCCTGTCTCTGTAGAATACAGGGCTTCCCATTCCACTCCAATTCAGTAGTATCCGAATTATGAAGTGGAGGCCTATCGCCACAGACACCACAACAGGAGCCTTAACTTCTTCAGCTGGTTTTCTGACCACAACTTTGCAGGATCTAATAGGATTGCTGAGGTGGATCCTCACTGGGAAA---CATCAGGAATGACCCTGGTATGTTCCCAGCTGCATGGGTCACCAGTCTGAAAGTCTGA-------TGAGGCCTTTCCTGATTGATTCCTCCGATAGATCCTATGTAAGGGCCTGTGACCCAGTCACCTGAAATACTGCACAAGGATGAAGCCACCTGAAGAGCGAACAGAGATTTCAGGTGAGCTGCTCGGTTGGAACTGGAGCTGTTTGATGCCCACTAT
		</sequence>
		<sequence>
			<taxon idref="&apos;BLASTchimpY:9023959-9027167&apos;"/>
			GTAAGTTTTCTCCACCTTGTCCTGACAGGTGAAAGAAGCCAAGCATTCCGTTCATCTCTGCAAGATCATGTTGTTCTTTTGGAGTAACCCCTACTTCCAGAATCAAGTGATTACCAAGGAATATCTCATGAACCTCACAGGTGACAGGTGGCTCCCAGGATGGGTAGTGGAAGGAAGATGGTGGGTGGATC--------ATTGCCAACGTGATCCAGCCCCCTTCTCACAAAA--TCCTGTCTCTGTAGAATACAGGGCTTCCCATTCCACTCCAATTCAGTAGTATCCGAATTATGAAGTGGAGGCCTATCGCCACAGACACCACAACAGGAGCCTTAACTTCTTCAGCTGGTTTTCTGACCACAACTTTGCAGGATCTAATAGGATTGCTGAGGTGGATCCTCACTGGGAAA---CATCAGGAATGACCCTGGTATGTTCCCAGCTGCATGGGTCACCAGTCTGAAAGTCTGA-------TGAGGCCTTTCCTGATTGATTCCTCCGATAGATCCTATGTAAGGGCCTGTGACCCAGTCACCTGAAATACTGCACAAGGATGAAGCCACCTGAAGAGCGAACAGAGATTTCAGGTGAGCTGCTCGGTTGGAACTGGAGCTGTTTGATGCCCACTAT
		</sequence>
		<sequence>
			<taxon idref="&apos;BLASTchimpY:10492481-10495689&apos;"/>
			GTAAGTTTTCTCCACCTTGTCCTGACAGGTGAAAGAAGCCAAGCATTCCGTTCATCTCTGCAAGATCATGTTGTTCTTTTGGAGTAACCCCTACTTCCAGAATCAAGTGATTACCAAGGAATATCTCATGAACCTCACAGGTGACAGGTGGCTCCCAGGATGGGTAGTGGAAGGAAGATGGTGGGTGGATC--------ATTGCCAACGTGATCCAGCCCCCTTCTCACAAAA--TCCTGTCTCTGTAGAATACAGGGCTTCCCATTCCACTCCAATTCAGTAGTATCCGAATTATGAAGTGGAGGCCTATCGCCACAGACACCACAACAGGAGCCTTAACTTCTTCAGCTGGTTTTCTGACCACAACTTTGCAGGATCTAATAGGATTGCTGAGGTGGATCCTCACTGGGAAA---CATCAGGAATGACCCTGGTATGTTCCCAGCTGCATGGGTCACCAGTCTGAAAGTCTGA-------TGAGGCCTTTCCTGATTGATTCCTCCGATAGATCCTATGTAAGGGCCTGTGACCCAGTCACCTGAAATACTGCACAAGGATGAAGCCACCTGAAGAGCGAACAGAGATTTCAGGTGAGCTGCTCGGTTGGAACTGGAGCTGTTTGATGCCCACTAT
		</sequence>
		<sequence>
			<taxon idref="&apos;BLASTchimpY:10141989-10138781&apos;"/>
			GTAAGTTTTCTCCACCTTGTCCTGACAGGTGAAAGAAGCCAAGCATTCCGTTCATCTCTGCAAGATCATGTTGTTCTTTTGGAGTAACCCCTACTTCCAGAATCAAGTGATTACCAAGGAATATCTCATGAACCTCACAGGTGACAGGTGGCTCCCAGGATGGGTAGTGGAAGGAAGATGGTGGGTGGATC--------ATTGCCAACGTGATCCAGCCCCCTTCTCACAAAA--TCCTGTCTCTGTAGAATACAGGGCTTCCCATTCCACTCCAATTCAGTAGTATCCGAATTATGAAGTGGAGGCCTATCGCCACAGACACCACAACAGGAGCCTTAACTTCTTCAGCTGGTTTTCTGACCACAACTTTGCAGGATCTAATAGGATTGCTGAGGTGGATCCTCACTGGGAAA---CATCAGGAATGACCCTAGTATGTTCCCAGCTGCATGGGTCACCAGTCTGAAAGTCTGA-------TGAGGCCTTTCCTGATTGATTCCTCCGATAGATCCTATGTAAGGGCCTGTGACCCAGTCACCTGAAATACTGCACAAGGATGAAGCCACCTGAAGAGCGAACAGAGATTTCAGGTGAGCTGCTCGGTTGGAACTGGAGCTGTTTGATGCCCACTAT
		</sequence>
		<sequence>
			<taxon idref="&apos;BLASThumanY:51815515-51818735&apos;"/>
			TTAAGCTTCCTCCACATTGTCCTGACAGGTGGAAGAAGTGAAGCATCCTGTTCATCTCTGCAAGATCATGTTGTTCTTTCTGA-CGCCCCCTACTTCCAGAATAAAGTGATTACCGAGGAATATCTCGTGAACGTCACAGGT-ACAGGTGGCTCCCAAGATAGGTAGTGGAAGGAAGATGGTGGGTGGATC--------ATTGCCAATGTGATCCAGCCCCCTTCCCACAAAA--TCATGTCTTTGTAAAATACAGGGCTTCTCATTCCACTCCAATTCAGTGGTATGAGGATTATGAAGTGGAGGCCTGTGGCCACAGACACTACAACAGCGGCCTTAACTTATTCAACTGGTTTTCTGACCACAACTTCACAGGATCTAATAGGATTGCTGAGGTGGGTCCTCGCTGGGAAA---CATCAGG-ATGACCCCGGTGTGTTCCCAGTTGCTTGGGTCACCATTCTGAGC-CCTGA-------TGAGGCCTTTCCCTATTGATTCCCCTGATAGATCCTATGTAAGGAACTGTGGTGCAATCCCCTGCAATACTACATAAGGATAAAGCCATCTGAAGAGGGAAGAGAGATTTCAGGTGAGCCATTCAGTTGTAATTGGAGCTGTTTGATTGCCACTAT
		</sequence>
		<sequence>
			<taxon idref="&apos;BLASTchimpY:6669777-6672997&apos;"/>
			TTAAGCTTCCTCCACATTGTCCTGACAGGTGGAAGAAGTGAAGCATCCTGTTCATCTCTGCAAGATCTTGTTGTTCTTTCTGA-CGCCCCCTACTTCCAGAATAAAGTGATTACCGAGGAATATCTCATGAACGTCACAGGT-AGAGGTGGCTCCCAAGATAGGTAGTGGAAGGAAGATGGTGGGTGGATC--------ATTGCCAATGTGATCCAGCCCCCTTCCCACAAAA--TCATGTCTTTGTAAAATACAGGGCTTCTCATTCCACTCCAATTCAGTGGTATGAGGATTATGAAGTTGAGGCCTGTGGCCACAGACACCACAACAGCAGCCTTAACTTCTTCAACCGGTTTTCTGACCACAACTTCACAGGATCTAATAGGATTGCTGAGGTGGGTCCTCGCTGGGAAA---CATCAGG-ATGACCCCAGTGTGTTCCCAGTTGCTTGGGTCACCAGTCTGAGC-CCTGA-------TGAGGCCTTTCCCTATTGATTCCCCTGATAGATCCTATGTAAGGAACTGTGGTGCAATCCCCTGCAATACTAAATGAGGATGAAGCCATCTGAAGAGGGAAGAGAGATTTCGGGTGAGCCATTCAGTTGTAATTGGAGGTGTTTGATTGCCACTAT
		</sequence>
		<sequence>
			<taxon idref="&apos;BLASThumanY:49467069-49469256&apos;"/>
			TTAAGCTTTCTCCACCTTGTTCTGACAGGTGAAAGAAGTGAAACATCCCATTCATCTCTGCAAGATCATGTTGTTATTTTGGAGTAACCCCTACTTCCAGAATAAAATGGTGACCAAGGAATATCTTGGGAATGTCACAGGTGACAAGTGGCTTCCAGGATGGGTAGTGGAAGGAAGATGATGGGTGGATA--------ATTGCCAATGTGATCCAGCCCTCTTCACATAAAA--TCC--TCTCTGTAGAATACAGGGCTTCTCATTCCACTCCAATTCAGTAGTATCCAGATTATGAAGTTGAGACTTATTGACCCAGACACCACAATAGCAGCCTTAACTTCTTCAACTGGTTTTCTGACCACAACTTCACAGGACCTAATAGGATTGCTGAGGTGCATCCTCACCGGGAAA---CATCAGGAATGAC-CTGGTGTGTTCCCAGCTGCTTAGGTCACCAGTCTGAGC-CCTGA-------TGAGGCCTTTCCCAATTGATTCCCCTGACAGATCCTATGTAAGGACCTGTGGCACAATCCCCTGCAATACTACAAGAGGATGAAGCCACCTGAAGAGGGAACAGAGATTTCAGGTAAGCCATTCAGTTGGAACTGGAGCTGTTTGATGCCCACTAT
		</sequence>
		<sequence>
			<taxon idref="&apos;BLASTchimpY:2196140-2193940&apos;"/>
			TTAAGCTTTCTCCACCTTGTCCTGACAGGTGAAAGAAGTGAAACATCCCATTCATCTCTGCAAGATCATGTTGTTATTTTGGAGTAACCCCTACTTACAGAATAAAATGGTGACCAAGGAATATCTTGGGAATGTCACAGGTGACAGGTGGCTCCCAGGATGGGTAGTGGAAGGAAGATGATGGGTGATCCCATCACAAATTGCCAATGTGATCCAGCCCTCTTCACACAAAA--TCCTCTCTCTGTAGAATACAGGGCTTCTCATTCCACTCCAATTCAGTAGTATCCAGATTATGAAGTTGAGGCTTATTGACCCAGACACCACAATAGCAGCCTTAACTTCTTCAACTGGTTTTCTGACCACAACTTCACAGGACCTTATAGGATTGCTGAGGTGCATCCTCACCGGGAAACATCATCAGGAATAAC-CTGGTGTGTTCCCAGCTGCTTAGGTCACCAGTCTGAGC-CCTGA-------TGAGGCCTTTCCCGATTGATTCCCCTGACAGATCCTATGTAAGGACCTGTGGCACAATCCCCTGCAATACTACAAGAGGATGAAGCCACCTGAAGAAGGAACAGAGATTTCAGGTAAGCCATTCAGTTGGAACTGGAGCTGTTTGATGCCCACTAT
		</sequence>
		<sequence>
			<taxon idref="&apos;BLASTchimpY:10967458-10965258&apos;"/>
			TTAAGCTTTCTCCACCTTGTCCTGACAGGTGAAAGAAGTGAAACATCCCATTCATCTCTGCAAGATCATGTTGTTATTTTGGAGTAACCCCTACTTACAGAATAAAATGGTGACCAAGGAATATCTTGGGAATGTCACAGGTGACAGGTGGCTCCCAGGATGGGTAGTGGAAGGAAGATGATGGGTGATCCCATCACAAATTGCCAATGTGATCCAGCCCTCTTCACACAAAA--TCCTCTCTCTGTAGAATACAGGGCTTCTCATTCCACTCCAATTCAGTAGTATCCAGATTATGAAGTTGAGGCTTATTGACCCAGACACCACAATAGCAGCCTTAACTTCTTCAACTGGTTTTCTGACCACAACTTCACAGGACCTTATAGGATTGCTGAGGTGCATCCTCACCGGGAAACATCATCAGGAATAAC-CTGGTGTGTTCCCAGCTGCTTAGGTCACCAGTCTGAGC-CCTGA-------TGAGGCCTTTCCCGATTGATTCCCCTGACAGATCCTATGTAAGGACCTGTGGCACAATCCCCTGCAATACTACAAGAGGATGAAGCCACCTGAAGAAGGAACAGAGATTTCAGGTAAGCCATTCAGTTGGAACTGGAGCTGTTTGATGCCCACTAT
		</sequence>
		<sequence>
			<taxon idref="&apos;BLASTchimpY:16377349-16379549&apos;"/>
			TTAAGCTTTCTCCACCTTGTCCTGACAGGTGAAAGAAGTGAAACATCCCATTCATCTCTGCAAGATCATGTTGTTATTTTGGAGTAACCCCTACTTACAGAATAAAATGGTGACCAAGGAATATCTTGGGAATGTCACAGGTGACAGGTGGCTCCCAGGATGGGTAGTGGAAGGAAGATGATGGGTGATCCCATCACAAATTGCCAATGTGATCCAGCCCTCTTCACACAAAA--TCCTCTCTCTGTAGAATACAGGGCTTCTCATTCCACTCCAATTCAGTAGTATCCAGATTATGAAGTTGAGGCTTATTGACCCAGACACCACAATAGCAGCCTTAACTTCTTCAACTGGTTTTCTGACCACAACTTCACAGGACCTAATAGGATTGCTGAGGTGCATCCTCACCGGGAAACATCATCAGGAATAAT-CTGGTGTGTTCCCAGCTGCTTAGGTCACCAGTCTGAGC-CCTGA-------TGAGGCCTTTCCTGATTGATTCCCCTGACAGATCCTATGTAAGGACCTGTGGCACAATCCCCTGCAATACTACAAGAGGATGAAGCCACCTGAAGAAGGAACAGAGATTTCAGGTAAGCCATTCAGTTGGAACTGGAGCTGTTTGATGCCCACTAT
		</sequence>
		<sequence>
			<taxon idref="&apos;BLASTchimpY:15144504-15142304&apos;"/>
			TTAAGCTTTCTCCACCTTGTCCTGACAGGTGAAAGAAGTGAAACATCCCATTCATCTCTGCAAGATCATGTTGTTATTTTGGAGTAACCCCTACTTACAGAATAAAATGGTGACCAAGGAATATCTTGGGAATGTCACAGGTGACAGGTGGCTCCCAGGATGGGTAGTGGAAGGAAGATGATGGGTGATCCCATCACAAATTGCCAATGTGATCCAGCCCTCTTCACACAAAA--TCCTCTCTCTGTAGAATACAGGGCTTCTCATTCCACTCCAATTCAGTAGTATCCAGATTATGAAGTTGAGGCTTATTGACCCAGACACCACAATAGCAGCCTTAACTTCTTCAACTGGTTTTCTGACCACAACTTCACAGGACCTAATAGGATTGCTGAGGTGCATCCTCACCGGGAAACATCATCAGGAATAAC-CTGGTGTGTTCCCAGCTGCTTAGGTCACCAGTCTGAGC-CCTGA-------TGAGGCCTTTCCCGATTGATTCCCCTGACAGATCCTATGTAAGGACCTGTGGCACAATCCCCTGCAATACTACAAGAGGATGAAGCCACCTGAAGAAGGAACAGAGATTTCAGGTAAGCCATTCAGTTGGAACTGGAGCTGTTTGATGCCCACTAT
		</sequence>
		<sequence>
			<taxon idref="&apos;BLASThumanY:53239418-53236251&apos;"/>
			TTAAGCTTTCTCCACCTTGTCCTGACAGATGAAAGAAGTGAAGCATCCCATTCATCTCTGCAAGATCATGTTGTTCTTTTGGAGTAACCCCTACTT-CAGAATAAAGTGATTACCAAGGAATATCTCGTGAACATCACAGGTGAGAGGTGGCACCCCAGATGGGTAGTGGAAGGAAGATGATGTGTGGGTC--------ATTGCCAACATGATCCAGGCCCCTTCCCACAAAA--CCCTCTCTTTGTAGAATACAGGGCTT---ATTCCACTCCAATTCAGCAGTATCAGGATTATGATGTTGAGCCCTATCGCTGGGGACACCACAACAGCAGCCTTAACTTCTTCAACTGGTTTGCTGACCGCAACTTCACAGGATCTAACAGGATTGCTGAGGCGAGTCCTCACTGGGAAA---CATTAGGAATGACCCTGGTGTGTTCCCAGCTGCTTGGGTCACCAGTCTGAGC-CCTGA-------TGAGGCCTTTCCCAATTGATTCCCCTGATAGAGCTTATGTACGGAACTGTGGCACAAACCCCTGCAATACTACATGAAGATGAAGCCACCTGAAGAGGGAACAGAGATTTCAGATGAGCCGTTAAGTTGGAACTGGAGCTATTTGGTGCCCAGGGT
		</sequence>
		<sequence>
			<taxon idref="&apos;BLASThumanY:49627331-49630501&apos;"/>
			TTAAGCTTTCTCCACCTTGTCCTGACAGATGAAAGAAGTGAAGCATCCCATTCATCTCTGCAAGATCATGTTGTTCTTTTGGAGTAACCCCTACTT-CAGAATAAAGTGATTACCAAGGAATATCTCGTGAACATCACAGGTGAGAGGTGGCACCCCAGATGGGTAGTGGAAGGAAGATGATGTGTGGGTC--------ATTGCCAACATGATCCAGGCCCCTTCCCACAAAA--CCCTCTCTTTGTAGCATACAGGGCTT---ATTCCACTCCAATTCAGCAGTATCAGGATTATGATGTTGAGCCCTATCGCTGGGGACACCACAACAGCAGCCTTAACTTCTTCAACTGGTTTGCTGACCGCAACTTCACAGGATCTAACAGGATTGCTGAGGAGAGTCCTCACTGGGAAA---CATTAGGAATGACCCTGGTGTGTTCCCAGCTGCTTGGGTCACCAGTCTGAGC-CCTGA-------TGAGGCCTTTCCCAATTGATTCCCCTGATAGAGCTTATGTACGGAACTGTGGCACAAACCCCTGCAATACTACATGAAGATGAAGCCACCTGAAGAGGGAACAGAGATTTCAGATGAGCCGTTAAGTTGGAACTGGAGCTATTTGGTGCCCAGGGT
		</sequence>
		<sequence>
			<taxon idref="&apos;BCN60983 -- TSPYex3-5Ra1 Mfascicularis1929&apos;"/>
			------------------------------------------------CGTTCATCTHTGMCAGATCATGTTGTTCTTTCGGAGTAACCCCTACTTCCAGAATAAAGTGATTACCAAGGAATATCTYGTGAACGTCACAGGTGACAGGTGGCTCCCAGGATGGGTAGTGGAAGGAGGAAGGTGGGTGGATC--------AGTGCCAACGTGTTCCAGCCCCCTTACCAAAACA--TCCTCTGTCTGTAGAATACAGGGCTTCTCATTCCACTCCAATTCAGTGGTGTCAGGATTATGAAGTTGAGGCCTATCGCCGCAGACACAACAACAGCGGTCTTAACTTCTTCAACTGGTTTTCTGACCACAACTTCGCAGGATCCAATAGGATTGCTGAGGTGGGTCCTTGCTGGGAAA---CATGAGGAATGACCCCGGTGTGTTCCCAGCTGCTTGGGTCACCAGTCTGAGC-TCTCA-------TGAGGCCTTTTCCGGTTGATTCCCCTGACAGATCCTATGTAAGGACCTGTGGCGCAATCCCCTGCAATACTACAGGAGGATGAAGCCACCTGAAGAGGAAACAGAGATT-----------------------------------------------
		</sequence>
		<sequence>
			<taxon idref="&apos;rhesusFUNCTIONAL:6309641-6307672&apos;"/>
			TTAAGCTTTCTCCACCTTGTCCGGACAGGTGAAAGAAGCGAAGCATCCCGTTCATCTCTGCCAGATCATGTTGTTCTTTCGGAGTAACCCCTACTTCCAGAATAAAGTGATTACCAAGGAATATCTCGTGAACGTCACAGGTGACAGGTGGCTCTCAGGATAGGTAGTGGAAGGAAGATGGTGGGTGGATC--------ATT-CCAAGGTGATCCAGCCGCCTTCCCACAAAA--TCCTCTGTCTGTAGAACACAGGGCTTCTCATTCCACTCCAATTCAGTGGTGTCAGGATTATGAAGTTGAGGCCTATCGCCACAGAC---ACAACAGCAGACTTAACTTCTTCAACTGGTGTTCTGACCACAACTTTGCAAGAGGTAATAGGATTGCTGAGGTGGGTCCTCACTGGGAAA---CATCAAGAATGATGCCGATGTGTTCCCAACTGCTTGGGTCACCAGTCTGAGT-CCTGAGTCCTGATGAGGCCTCTCTCGATTGATTCCCCTGACAGATCCTATGTAAGGACCTGTGGCACAATCCCATGCAATGCTACATGAGGATGAAGCCGCCTGAAGAGGGAACAGAGATTTCAGGTGAGCTGTTCAGTTGGAACTGGAGCTGTTTGATGCCCACTGT
		</sequence>
		<sequence>
			<taxon idref="PM655_b1"/>
			------------------------------------------------CGTTCATCTCTGCCAGATCATGTTGTTCTTTCGGAGTAACCCCTACTTCCAGAATAAAGTGATTACCAAGGAATATCTCGTGAACGTCACAGGTGACAGGTGGCTCCCAGGATGGGTAGTGGAAGGAGGAAGGTGGGTGGATC--------AGTGCCAACGTGTTCCAGCCCCCTTACCAAAACA--TCCTCTGTCTGTAGAATACAGGGCTTCTCATTCCACTCCAATTCAGTGGTGTCAGGATTATGAAGTTGAGGCCTATCACCACAGAC---ACAACAGCAGACTTAACTTCTTCAACTGGTGTTCTGACCACAACTTTGCAAGAGGTAATAGGATTGCTGAGGTGGGTCCTCACTGGGAAA---CATCAGGAATGATGCCGATGTGTTCCCAACTGCTTGGGTCACCAGTCTGAGT-CCTGAGTCCTGATGAGGCCTCTCTGGATTGATTCCCCTGACAGATCCTATGTAAGGACCTGTGGCACAATC-------------------------------------------------------------------------------------------------
		</sequence>
		<sequence>
			<taxon idref="PM652_b1"/>
			------------------------------------------------CGTTCATCTCTGCCAGATCATGTTGTTCTTTCGGAGTAACCCCTACTTCCAGAATAAAGTGATTACCAAGGAATATCTCGTGAACGTCACAGGTGACAGGTGGCTCCCAGGATGGGTAGTGGAAGGAGGAAGGTGGGTGGATC--------AGTGCCAACGTGTTCCAGCCCCCTTACCAAAACA--TCCTCTGTCTGTAGAATACAGGGCTTCTCATTCCACTCCAATTCAGTGGTGTCAGGATTATGAAGTTGAGGCCTATCACCACAGAC---ACAACAGCAGACTTAACTTCTTCAACTGGTGTTCTGACCACAACTTTGCAAGAGGTAATAGGATTGCTGAGGTGGGTCCTCACTGGGAAA---CATCAGGAATGATGCCGATGTGTTCCCAACTGCTTGGGTCACCAGTCTGAGT-CCTGAGTCCTGATGAGGCCTCTCTGGATTGATTCCCCTGACAGATCCTATGTAAGGACCTGTGGCACAATC-------------------------------------------------------------------------------------------------
		</sequence>
		<sequence>
			<taxon idref="PM653_b1"/>
			------------------------------------------------CGTTCATCTCTGCCAGATCATGTTGTTCTTTCGGAGTAACCCCTACTTCCAGAATAAAGTGATTACCAAGGAATATCTCGTGAACGTCACAGGTGACAGGTGGCTCCCAGGATGGGTAGTGGAAGGAGGAAGGTGGGTGGATC--------AGTGCCAACGTGTTCCAGCCCCCTTACCAAAACA--TCCTCTGTCTGTAGAATACAGGGCTTCTCATTCCACTCCAATTCAGTGGTGTCAGGATTATGAAGTTGAGGCCTATCACCACAGAC---ACAACAGCAGACTTAACTTCTTCAACTGGTGTTCTGACCACAACTTTGCAAGAGGTAATAGGATTGCTGAGGTGGGTCCTCACTGGGAAA---CATCAGGAATGATGCCGATGTGTTCCCAACTGCTTGGGTCACCAGTCTGAGT-CCTGAGTCCTGATGAGGCCTCTCTGGATTGATTCCCCTGACAGATCCTATGTAAGGACCTGTGGCACAATC-------------------------------------------------------------------------------------------------
		</sequence>
		<sequence>
			<taxon idref="PM654_b1"/>
			------------------------------------------------CGTTCATCTCTGCCAGATCATGTTGTTCTTTCGGAGTAACCCCTACTTCCAGAATAAAGTGATTACCAAGGAATATCTCGTGAACGTCACAGGTGACAGGTGGCTCCCAGGATGGGTAGTGGAAGGAGGAAGGTGGGTGGATC--------AGTGCCAACGTGTTCCAGCCCCCTTACCAAAACA--TCCTCTGTCTGTAGAATACAGGGCTTCTCATTCCACTCCAATTCAGTGGTGTCAGGATTATGAAGTTGAGGCCTATCACCACAGAC---ACAACAGCAGACTTAACTTCTTCAACTGGTGTTCTGACCACAACTTTGCAAGAGGTAATAGGATTGCTGAGGTGGGTCCTCACTGGGAAA---CATCAGGAATGATGCCGATGTGTTCCCAACTGCTTGGGTCACCAGTCTGAGT-CCTGAGTCCTGATGAGGCCTCTCTGGATTGATTCCCCTGACAGATCCTATGTAAGGACCTGTGGCACAATC-------------------------------------------------------------------------------------------------
		</sequence>
		<sequence>
			<taxon idref="PM1008_b1"/>
			------------------------------------------------CGTTCATCTCTGCCAGATCATGTTGTTCTTTCGGAGTAACCCCTACTTCCAGAATAAAGTGATTACCAAGGAATATCTCGTGAACGTCACAGGTGACAGGTGGCTCCCAGGATGGGTAGTGGAAGGAGGAAGGTGGGTGGATC--------AGTGCCAACGTGTTCCAGCCCCCTTACCAAAACA--TCCTCTGTCTGTAGAATACAGGGCTTCTCATTCCACTCCAATTCAGTGGTGTCAGGATTATGAAGTTGAGGCCTATCACCACAGAC---ACAACAGCAGACTTAACTTCTTCAACTGGTGTTCTGACCACAACTTTGCAAGAGGTAATAGGATTGCTGAGGTGGGTCCTCACTGGGAAA---CATCAGGAATGATGCCGATGTGTTCCCAACTGCTTGGGTCACCAGTCTGAGT-CCTGAGTCCTGATGAGGCCTCTCTGGATTGATTCCCCTGACAGATCCTATGTAAGGACCTGTGGCACAATC-------------------------------------------------------------------------------------------------
		</sequence>
		<sequence>
			<taxon idref="PM1010_b1"/>
			------------------------------------------------CGTTCATCTCTGCCAGATCATGTTGTTCTTTCGGAGTAACCCCTACTTCCAGAATAAAGTGATTACCAAGGAATATCTCGTGAACGTCACAGGTGACAGGTGGCTCCCAGGATGGGTAGTGGAAGGAGGAAGGTGGGTGGATC--------AGTGCCAACGTGTTCCAGCCCCCTTACCAAAACA--TCCTCTGTCTGTAGAATACAGGGCTTCTCATTCCACTCCAATTCAGTGGTGTCAGGATTATGAAGTTGAGGCCTATCACCACAGAC---ACAACAGCAGACTTAACTTCTTCAACTGGTGTTCTGACCACAACTTTGCAAGAGGTAATAGGATTGCTGAGGTGGGTCCTCACTGGGAAA---CATCAGGAATGATGCCGATGTGTTCCCAACTGCTTGGGTCACCAGTCTGAGT-CCTGAGTCCTGATGAGGCCTCTCTGGATTGATTCCCCTGACAGATCCTATGTAAGGACCTGTGGCACAATC-------------------------------------------------------------------------------------------------
		</sequence>
		<sequence>
			<taxon idref="PM1011_b1"/>
			------------------------------------------------CGTTCATCTCTGCCAGATCATGTTGTTCTTTCGGAGTAACCCCTACTTCCAGAATAAAGTGATTACCAAGGAATATCTCGTGAACGTCACAGGTGACAGGTGGCTCCCAGGATGGGTAGTGGAAGGAGGAAGGTGGGTGGATC--------AGTGCCAACGTGTTCCAGCCCCCTTACCAAAACA--TCCTCTGTCTGTAGAATACAGGGCTTCTCATTCCACTCCAATTCAGTGGTGTCAGGATTATGAAGTTGAGGCCTATCACCACAGAC---ACAACAGCAGACTTAACTTCTTCAACTGGTGTTCTGACCACAACTTTGCAAGAGGTAATAGGATTGCTGAGGTGGGTCCTCACTGGGAAA---CATCAGGAATGATGCCGATGTGTTCCCAACTGCTTGGGTCACCAGTCTGAGT-CCTGAGTCCTGATGAGGCCTCTCTGGATTGATTCCCCTGACAGATCCTATGTAAGGACCTGTGGCACAATC-------------------------------------------------------------------------------------------------
		</sequence>
		<sequence>
			<taxon idref="&apos;Mnigra-AF284267.2&apos;"/>
			------------------------------------------------CGTTCATCTCTGCCAGATCGTGTTGTTCTTTCGGAGTAACCCCTACTTCCAGAATAAAGTGATTACCAAGGAATATCTCGTGAACGTCACAGGTGACAGGTGGCTCCCAGGATGGGTAGTGGAAGGAGGAAGGTGGGTGGATC--------AGTGCCAACGTGTTCCAGCCCCCTTACCAAAACA--TCCTCTGTCTGTAGAATACAGGGCTTCTCATTCCACTCCAATTCAGTGGTGTCAGGATTATGAAGTTGAGGCCTATCGCCGCAGACACAACAACAGCGGTCTTAACTTCTTCAACTGGTTTTCTGACCACAACTTCGCAGGATCCAATAGGATTGCTGAGGTGGGTCCTTGCTGGGAAA---CATGAGGAATGACCCCGGTGTGTTCCCAGCTGCTTGGGTCACCAGTCTGAGC-TCTCA-------TGAGGCCTTTTCCGGTTGATTCCCCTGACAGATCCTATGTAAGGACCTGTGGCGCGATCCCCTGCAATACTACAGGAGGATGAAGCCACCTGAAGAGGAAACAGAGATTTCAG-------------------------------------------
		</sequence>
		<sequence>
			<taxon idref="PM661_a1"/>
			------------------------------------------------CGTTCATCTCTGCCAGATCGTGTTGTTCTTTCGGAGTAACCCCTACTTCCAGAATAAAGTGATTACCAAGGAATATCTCGTGAACGTCACAGGTGACAGGTGGCTCCCAGGATGGGTAGTGGAAGGAGGAAGGTGGGTGGATC--------AGTGCCAACGTGTTCCAGCCCCCTTACCAAAACA--TCCTCTGTCTGTAGAATACAGGGCTTCTCATTCCACTCCAATTCAGTGGTGTCAGGATTATGAAGTTGAGGCCTATCGCCGCAGACACAACAACAGCGGTCTTAACTTCTTCAACTGGTTTTCTGACCACAACTTCGCAGGATCCAATAGGATTGCTGAGGTGGGTCCTTGCTGGGAAA---CATGAGGAATGACCCCGGTGTGTTCCCAGCTGCTTGGGTCACCAGTCTGAGC-TCTCA-------TGAGGCCTTTTCCGGTTGATTCCCCTGACAGATCCTATGTAAGGACCTGTGGCGCGATCCCCTGCAATACTACAGGAGGATGAAGCCACCTGAAGAGGAAACAGAGATTTCAGGTGAGCCGTACAGTTGGAACTGGA-------------------
		</sequence>
		<sequence>
			<taxon idref="PM1014_a1"/>
			------------------------------------------------CGTTCATCTCTGCCAGATCATGTTGTTCTTTCGGAGTAACCCCTACTTCCAGAATAAAGTGATTACCAAGGAATATCTCGTGAACGTCACAGGTGACAGGTGGCTCCCAGGATGGGTAGTGGAAGGAGGAAGGTGGGTGGATC--------AGTGCCAACGTGTTCCAGCCCCCTTACCAAAACA--TCCTCTGTCTGTAGAATACAGGGCTTCTCATTCCACTCCAATTCAGTGGTGTCAGGATTATGAAGTTGAGGCCTATCGCCGCAGACACAACAACAGCGGTCTTAACTTCTTCAACTGGTTTTCTGACCACAACTTCGCAGGATCCAATAGGATTGCTGAGGTGGGTCCTTGCTGGGAAA---CATGAGGAATGACCCCGGTGTGTTCCCAGCTGCTTGGGTCACCAGTCTGAGC-TCTCA-------TGAGGCCTTTTCCGGTTGATTCCCCTGACAGATCCTATGTAAGGACCTGTGGCGCGATCCCCTGCAATACTACAGGAGGATGAAGCCACCTGAAGAGGAAACAGAGATTTCAGGTGAGCCGTACAGTTGGAACTGGA-------------------
		</sequence>
		<sequence>
			<taxon idref="PM704_a1"/>
			------------------------------------------------CGTTCATCTCTGCCAGATCATGTTGTTCTTTCGGAGTAACCCCTACTTCCAGAATAAAGTGATTACCAAGGAATATCTCGTGAACGTCACAGGTGACAGGTGGCTCCCAGGATGGGTAGTGGAAGGAGGAAGGTGGGTGGATC--------AGTGCCAACGTGTTCCAGCCCCCTTACCAAAACA--TCCTCTGTCTGTAGAATACAGGGCTTCTCATTCCACTCCAATTCAGTGGTGTCAGGATTATGAAGTTGAGGCCTATCGCCGCAGACACAACAACAGCGGTCTTAACTTCTTCAACTGGTTTTCTGACCACAACTTCGCAGGATCCAATAGGATTGCTGAGGTGGGTCCTTGCTGGGAAA---CATGAGGAATGACCCCGGTGTGTTCCCAGCTGCTTGGGTCACCAGTCTGAGC-TCTCA-------TGAGGCCTTTTCCGGTTGATTCCCCTGACAGATCCTATGTAAGGACCTGTGGCGCGATCCCCTGCAATACTACAGGAGGATGAAGCCACCTGAAGAGGAAACAGAGATTTCAGGTGAGCCGTACAGTTGGAACTGGA-------------------
		</sequence>
		<sequence>
			<taxon idref="PM638_a1"/>
			------------------------------------------------CGTTCATCTCTGCCAGATCATGTTGTTCTTTCGGAGTAACCCCTACTTCCAGAATAAAGTGATTACCAAGGAATATCTCGTGAACGTCACAGGTGACAGGTGGCTCCCAGGATGGGTAGTGGAAGGAGGAAGGTGGGTGGATC--------AGTGCCAACGTGTTCCAGCCCCCTTACCAAAACA--TCCTCTGTCTGTAGAATACAGGGCTTCTCATTCCACTCCAATTCAGTGGTGTCAGGATTATGAAGTTGAGGCCTATCGCCGCAGACACAACAACAGCGGTCTTAACTTCTTCAACTGGTTTTCTGACCACAACTTCGCAGGATCCAATAGGATTGCTGAGGTGGGTCCTTGCTGGGAAA---CATGAGGAATGACCCCGGTGTGTTCCCAGCTGCTTGGGTCACCAGTCTGAGC-TCTCA-------TGAGGCCTTTTCCGGTTGATTCCCCTGACAGATCCTATGTAAGGACCTGTGGCGCGATCCCCTGCAATACTACAGGAGGATGAAGCCACCTGAAGAGGAAACAGAGATTTCAGGTGAGCCGTACAGTTGGAACTGGA-------------------
		</sequence>
		<sequence>
			<taxon idref="PM604_a1"/>
			------------------------------------------------CGTTCATCTCTGCCAGATCATGTTGTTCTTTCGGAGTAACCCCTACTTCCAGAATAAAGTGATTACCAAGGAATATCTCGTGAACGTCACAGGTGACAGGTGGCTCCCAGGATGGGTAGTGGAAGGAGGAAGGTGGGTGGATC--------AGTGCCAACGTGTTCCAGCCCCCTTACCAAAACA--TCCTCTGTCTGTAGAATACAGGGCTTCTCATTCCACTCCAATTCAGTGGTGTCAGGATTATGAAGTTGAGGCCTATCGCCGCAGACACAACAACAGCGGTCTTAACTTCTTCAACTGGTTTTCTGACCACAACTTCGCAGGATCCAATAGGATTGCTGAGGTGGGTCCTTGCTGGGAAA---CATGAGGAATGACCCCGGTGTGTTCCCAGCTGCTTGGGTCACCAGTCTGAGC-TCTCA-------TGAGGCCTTTTCCGGTTGATTCCCCTGACAGATCCTATGTAAGGACCTGTGGCGCGATCCCCTGCAATACTACAGGAGGATGAAGCCACCTGAAGAGGAAACAGAGATTTCAGGTGAGCCGTACAGTTGGAACTGGA-------------------
		</sequence>
		<sequence>
			<taxon idref="PM582_a1"/>
			------------------------------------------------CGTTCATCTCTGCCAGATCATGTTGTTCTTTCGGAGTAACCCCTACTTCCAGAATAAAGTGATTACCAAGGAATATCTCGTGAACGTCACAGGTGACAGGTGGCTCCCAGGATGGGTAGTGGAAGGAGGAAGGTGGGTGGATC--------AGTGCCAACGTGTTCCAGCCCCCTTACCAAAACA--TCCTCTGTCTGTAGAATACAGGGCTTCTCATTCCACTCCAATTCAGTGGTGTCAGGATTATGAAGTTGAGGCCTATCGCCGCAGACACAACAACAGCGGTCTTAACTTCTTCAACTGGTTTTCTGACCACAACTTCGCAGGATCCAATAGGATTGCTGAGGTGGGTCCTTGCTGGGAAA---CATGAGGAATGACCCCGGTGTGTTCCCAGCTGCTTGGGTCACCAGTCTGAGC-TCTCA-------TGAGGCCTTTTCCGGTTGATTCCCCTGACAGATCCTATGTAAGGACCTGTGGCGCGATCCCCTGCAATACTACAGGAGGATGAAGCCACCTGAAGAGGAAACAGAGATTTCAGGTGAGCCGTACAGTTGGAACTGGA-------------------
		</sequence>
		<sequence>
			<taxon idref="PM561_a1"/>
			------------------------------------------------CGTTCATCTCTGCCAGATCATGTTGTTCTTTCGGAGTAACCCCTACTTCCAGAATAAAGTGATTACCAAGGAATATCTCGTGAACGTCACAGGTGACAGGTGGCTCCCAGGATGGGTAGTGGAAGGAGGAAGGTGGGTGGATC--------AGTGCCAACGTGTTCCAGCCCCCTTACCAAAACA--TCCTCTGTCTGTAGAATACAGGGCTTCTCATTCCACTCCAATTCAGTGGTGTCAGGATTATGAAGTTGAGGCCTATCGCCGCAGACACAACAACAGCGGTCTTAACTTCTTCAACTGGTTTTCTGACCACAACTTCGCAGGATCCAATAGGATTGCTGAGGTGGGTCCTTGCTGGGAAA---CATGAGGAATGACCCCGGTGTGTTCCCAGCTGCTTGGGTCACCAGTCTGAGC-TCTCA-------TGAGGCCTTTTCCGGTTGATTCCCCTGACAGATCCTATGTAAGGACCTGTGGCGCGATCCCCTGCAATACTACAGGAGGATGAAGCCACCTGAAGAGGAAACAGAGATTTCAGGTGAGCCGTACAGTTGGAACTGGA-------------------
		</sequence>
		<sequence>
			<taxon idref="PM545_a1"/>
			------------------------------------------------CGTTCATCTCTGCCAGATCATGTTGTTCTTTCGGAGTAACCCCTACTTCCAGAATAAAGTGATTACCAAGGAATATCTCGTGAACGTCACAGGTGACAGGTGGCTCCCAGGATGGGTAGTGGAAGGAGGAAGGTGGGTGGATC--------AGTGCCAACGTGTTCCAGCCCCCTTACCAAAACA--TCCTCTGTCTGTAGAATACAGGGCTTCTCATTCCACTCCAATTCAGTGGTGTCAGGATTATGAAGTTGAGGCCTATCGCCGCAGACACAACAACAGCGGTCTTAACTTCTTCAACTGGTTTTCTGACCACAACTTCGCAGGATCCAATAGGATTGCTGAGGTGGGTCCTTGCTGGGAAA---CATGAGGAATGACCCCGGTGTGTTCCCAGCTGCTTGGGTCACCAGTCTGAGC-TCTCA-------TGAGGCCTTTTCCGGTTGATTCCCCTGACAGATCCTATGTAAGGACCTGTGGCGCGATCCCCTGCAATACTACAGGAGGATGAAGCCACCTGAAGAGGAAACAGAGATTTCAGGTGAGCCGTACAGTTGGAACTGGA-------------------
		</sequence>
		<sequence>
			<taxon idref="&apos;TSPYex3-5F/Ra1 P001&apos;"/>
			------------------------------------------------CGTTCATCTCTGCCAGATCATGTTGTTCTTTCGGAGTAACCCCTACTTCCAGAATAAAGTGATTACCAAGGAATATCTCGTGAACGTCACAGGTGACAGGTGGCTCCCAGGATGGGTAGTGGAAGGAGGAAGGTGGGTGGATC--------AGTGCCAACGTGTTCCAGCCCCCTTACCAAAACA--TCCTCTGTCTGTAGAATACAGGGCTTCTCATTCCACTCCAATTCAGTGGTGTCAGGATTATGAAGTTGAGGCCTATCGCCGCAGACACAACAACAGCGGTCTTAACTTCTTCAACTGGTTTTCTGACCACAACTTCGCAGGATCCAATAGGATTGCTGAGGTGGGTCCTTGCTGGGAAA---CATGAGGAATGACCCCGGTGTGTTCCCAGCTGCTTGGGTCACCAGTCTGAGC-TCTCA-------TGAGGCCTTTTCCGGTTGATTCCCCTGACAGATCCTATGTAAGGACCTGTGGCGCGATCCCCTGCAATACTACAGGAGGATGAAGCCACCTGAAGAGGAAACAGAGATTTCAGGTGAGCCGTACAGTTGGAACTGGA-------------------
		</sequence>
		<sequence>
			<taxon idref="&apos;Mochreata-AF284269.2&apos;"/>
			------------------------------------------------CGTTCATCTCTGCCAGATCATGTTGTTCTTTCGGAGTAACCCCTACTTCCAGAATAAAGTGATTACCAAGGAATATCTCGTGAACGTCACAGGTGACAGGTGGCTCCCAGGATGGGTAGTGGAAGGAGGAAGGTGGGTGGATC--------AGTGCCAACGTGTTCCAGCCCCCTTACCAAAACA--TCCTCTGTCTGTAGAATACAGGGCTTCTCATTCCACTCCAATTCAGTGGTGTCAGGATTATGAAGTTGAGGCCTATCGCCGCAGACACAACAACAGCGGTCTTAACTTCTTCAACTGGTTTTCTGACCACAACTTCGCAGGATCCAATAGGATTGCTGAGGTGGGTCCTTGCTGGGAAA---CATGAGGAATGACCCCGGTGTGTTCCCAGCTGCTTGGGTCACCAGTCTGAGC-TCTCA-------TGAGGCCTTTTCCGGTTGATTCCCCTGACAGATCCTATGTAAGGACCTGTGGCGCGATCCCCTGCAATACTACAGGAGGATGAAGCCACCTGAAGAGGAAACAGAGATTTCAG-------------------------------------------
		</sequence>
		<sequence>
			<taxon idref="&apos;Mhecki-AF284256.2&apos;"/>
			------------------------------------------------CGTTCATCTCTGCCAGATCATGTTGTTCTTTCGGAGTAACCCCTACTTCCAGAATAAAGTGATTACCAAGGAATATCTCGTGAACGTCACAGGTGACAGGTGGCTCCCAGGATGGGTAGTGGAAGGAGGAAGGTGGGTGGATC--------AGTGCCAACGTGTTCCAGCCCCCTTACCAAAACA--TCCTCTGTCTGTAGAATACAGGGCTTCTCATTCCACTCCAATTCAGTGGTGTCAGGATTATGAAGTTGAGGCCTATCGCCGCAGACACAACAACAGCGGTCTTAACTTCTTCAACTGGTTTTCTGACCACAACTTCGCAGGATCCAATAGGATTGCTGAGGTGGGTCCTTGCTGGGAAA---CATGAGGAATGACCCCGGTGTGTTCCCAGCTGCTTGGGTCACCAGTCTGAGC-TCTCA-------TGAGGCCTTTTCCGGTTGATTCCCCTGACAGATCCTATGTAAGGACCTGTGGCGCGATCCCCTGCAATACTACAGGAGGATGAAGCCACCTGAAGAGGAAACAGAGATTTCAG-------------------------------------------
		</sequence>
		<sequence>
			<taxon idref="&apos;Mtonkeana-AF284236.2&apos;"/>
			------------------------------------------------CGTTCATCTCTGCCAGATCATGTTGTTCTTTCGGAGTAACCCCTACTTCCAGAATAAAGTGATTACCAAGGAATATCTCGTGAACGTCACAGGTGACAGGTGGCTCCCAGGATGGGTAGTGGAAGGAGGAAGGTGGGTGGATC--------AGTGCCAACGTGTTCCAGCCCCCTTACCAAAACA--TCCTCTGTCTGTAGAATACAGGGCTTCTCATTCCACTCCAATTCAGTGGTGTCAGGATTATGAAGTTGAGGCCTATCGCCGCAGACACAACAACAGCGGTCTTAACTTCTTCAACTGGTTTTCTGACCACAACTTCGCAGGATCCAATAGGATTGCTGAGGTGGGTCCTTGCTGGGAAA---CATGAGGAATGACCCCGGTGTGTTCCCAGCTGCTTGGGTCACCAGTCTGAGC-TCTCA-------TGAGGCCTTTTCCGGTTGATTCCCCTGACAGATCCTATGTAAGGACCTGTGGCGCGATCCCCTGCAATACTACAGGAGGATGAAGCCACCTGAAGAGGAAACAGAGATTTCAG-------------------------------------------
		</sequence>
		<sequence>
			<taxon idref="&apos;Mtonkeana-AF284235.2&apos;"/>
			------------------------------------------------CGTTCATCTCTGCCAGATCATGTTGTTCTTTCGGAGTAACCCCTACTTCCAGAATAAAGTGATTACCAAGGAATATCTCGTGAACGTCACAGGTGACAGGTGGCTCCCAGGATGGGTAGTGGAAGGAGGAAGGTGGGTGGATC--------AGTGCCAACGTGTTCCAGCCCCCTTACCAAAACA--TCCTCTGTCTGTAGAATACAGGGCTTCTCATTCCACTCCAATTCAGTGGTGTCAGGATTATGAAGTTGAGGCCTATCGCCGCAGACACAACAACAGCGGTCTTAACTTCTTCAACTGGTTTTCTGACCACAACTTCGCAGGATCCAATAGGATTGCTGAGGTGGGTCCTTGCTGGGAAA---CATGAGGAATGACCCCGGTGTGTTCCCAGCTGCTTGGGTCACCAGTCTGAGC-TCTCA-------TGAGGCCTTTTCCGGTTGATTCCCCTGACAGATCCTATGTAAGGACCTGTGGCGCGATCCCCTGCAATACTACAGGAGGATGAAGCCACCTGAAGAGGAAACAGAGATTTCAG-------------------------------------------
		</sequence>
		<sequence>
			<taxon idref="&apos;Mmaura-AF284257.2&apos;"/>
			------------------------------------------------CGTTCATCTCTGCCAGATCATGTTGTTCTTTCGGAGTAACCCCTACTTCCAGAATAAAGTGATTACCAAGGAATATCTCGTGAACGTCACAGGTGACAGGTGGCTCCCAGGATGGGTAGTGGAAGGAGGAAGGTGGGTGGATC--------AGTGCCAACGTGTTCCAGCCCCCTTACCAAAACA--TCCTCTGTCTGTAGAATACAGGGCTTCTCATTCCACTCCAATTCAGTGGTGTCAGGATTATGAAGTTGAGGCCTATCGCCGCAGACACAACAACAGCGGTCTTAACTTCTTCAACTGGTTTTCTGACCACAACTTCGCAGGATCCAATAGGATTGCTGAGGTGGGTCCTTGCTGGGAAA---CATGAGGAATGACCCCGGTGTGTTCCCAGCTGCTTGGGTCACCAGTCTGAGC-TCTCA-------TGAGGCCTTTTCCGGTTGATTCCCCTGACAGATCCTATGTAAGGACCTGTGGCGCGATCCCCTGCAATACTACAGGAGGATGAAGCCACCTGAAGAGGAAACAGAGATTTCAG-------------------------------------------
		</sequence>
		<sequence>
			<taxon idref="PM665_a1"/>
			------------------------------------------------CGTTCATCTCTGCCAGATCATGTTGTTCTTTCGGAGTAACCCCTACTTCCAGAATAAAGTGATTACCAAGGAATATCTCGTGAACGTCACAGGTGACAGGTGGCTCCCAGGATGGGTAGTGGAAGGAGGAAGGTGGGTGGATC--------AGTGCCAACGTGTTCCAGCCCCCTTACCAAAACA--TCCTCTGTCTGTAGAATACAGGGCTTCTCATTCCACTCCAATTCAGTGGTGTCAGGATTATGAAGTTGAGGCCTATCGCCGCAGACACAACAACAGCGGTCTTAACTTCTTCAACTGGTTTTCTGACCACAACTTCGCAGGATCCAATAGGATTGCTGAGGTGGGTCCTTGCTGGGAAA---CATGAGGAATGACCCCGGTGTGTTCCCAGCTGCTTGGGTCACCAGTCTGAGC-TCTCA-------TGAGGCCTTTTCCGGTTGATTCCCCTGACAGATCCTATGTAAGGACCTGTGGCGCGATCCCCTGCAATACTACAGGAGGATGAAGCCACCTGAAGAGGAAACAGAGATTTCAGGTGAGCCGTACAGTGGGAACTGGA-------------------
		</sequence>
		<sequence>
			<taxon idref="&apos;BCN60982 -- TSPYex3-5Ra1 PM616&apos;"/>
			------------------------------------------------CGTTCATCTCTGCCAGATCATGTTGTTCTTTCGGAGTAACCCCTACTTCCAGAATAAAGTGATTACCAAGGAATATCTCGTGAACGTCACAGGTGACAGGTGGCTCCCAGGATGGGTAGTGGAAGGAGGAAGGTGGGTGGATC--------AGTGCCAACGTGTTCCAGCCCCCTTACCAAAACA--TCCTCTGTCTGTAGAATACAGGGCTTCTCATTCCACTCCAATTCAGTGGTGTCAGGATTATGAAGTTGAGGCCTATCGCCGCAGACACAACAACAGCGGTCTTAACTTCTTCAACTGGTTTTCTGACCACAACTTCGCAGGATCCAATAGGATTGCTGAGGTGGGTCCTTGCTGGGAAA---CATGAGGAATGACCCCGGTGTGTTCCCAGCTGCTTGGGTCACCAGTCTGAGC-TCTCA-------TGAGGCCTTTTCCGGTTGATTCCCCTGACAGATCCTATGTAAGGACCTGTGGCGCGATCCCCTGCAATACTACAGGAGGATGAAGCCACCTGAAGAGGAAACAGAGATTCA---------------------------------------------
		</sequence>
		<sequence>
			<taxon idref="PM1011_a1"/>
			------------------------------------------------CGTTCATCTCTGCCAGATCATGTTGTTCTTTCGGAGTAACCCCTACTTCCAGAATAAAGTGATTACCAAGGAATATCTCGTGAACGTCACAGGTGACAGGTGGCTCCCAGGATGGGTAGTGGAAGGAGGAAGGTGGGTGGATC--------AGTGCCAACGTGTTCCAGCCCCCTTACCAAAACA--TCCTCTGTCTGTAGAATACAGGGCTTCTCATTCCACTCCAATTCAGTGGTGTCAGGATTATGAAGTTGAGGCCTATCGCCGCAGACACAACAACAGCGGTCTTAACTTCTTCAACTGGTTTTCTGACCACAACTTCGCAGGATCCAATAGGATTGCTGAGGTGGGTCCTTGCTGGGAAA---CATGAGGAATGACCCCGGTGTGTTCCCAGCTGCTTGGGTCACCAGTCTGAGC-TCTCA-------TGAGGCCTTTTCCGGTTGATTCCCCTGGCAGATCCTATGTAAGGACCTGTGGCGCGATCCCCTGCAATACTACAGGAGGATGAAGCCACCTGAAGAGGAAACAGAGATTTCAGGTGAGCCGTACAGTTGGAACTGGA-------------------
		</sequence>
		<sequence>
			<taxon idref="PM1008_a1"/>
			------------------------------------------------CGTTCATCTCTGCCAGATCATGTTGTTCTTTCGGAGTAACCCCTACTTCCAGAATAAAGTGATTACCAAGGAATATCTCGTGAACGTCACAGGTGACAGGTGGCTCCCAGGATGGGTAGTGGAAGGAGGAAGGTGGGTGGATC--------AGTGCCAACGTGTTCCAGCCCCCTTACCAAAACA--TCCTCTGTCTGTAGAATACAGGGCTTCTCATTCCACTCCAATTCAGTGGTGTCAGGATTATGAAGTTGAGGCCTATCGCCGCAGACACAACAACAGCGGTCTTAACTTCTTCAACTGGTTTTCTGACCACAACTTCGCAGGATCCAATAGGATTGCTGAGGTGGGTCCTTGCTGGGAAA---CATGAGGAATGACCCCGGTGTGTTCCCAGCTGCTTGGGTCACCAGTCTGAGC-TCTCA-------TGAGGCCTTTTCCGGTTGATTCCCCTGGCAGATCCTATGTAAGGACCTGTGGCGCGATCCCCTGCAATACTACAGGAGGATGAAGCCACCTGAAGAGGAAACAGAGATTTCAGGTGAGCCGTACAGTTGGAACTGGA-------------------
		</sequence>
		<sequence>
			<taxon idref="PM654_a1"/>
			------------------------------------------------CGTTCATCTCTGCCAGATCATGTTGTTCTTTCGGAGTAACCCCTACTTCCAGAATAAAGTGATTACCAAGGAATATCTCGTGAACGTCACAGGTGACAGGTGGCTCCCAGGATGGGTAGTGGAAGGAGGAAGGTGGGTGGATC--------AGTGCCAACGTGTTCCAGCCCCCTTACCAAAACA--TCCTCTGTCTGTAGAATACAGGGCTTCTCATTCCACTCCAATTCAGTGGTGTCAGGATTATGAAGTTGAGGCCTATCGCCGCAGACACAACAACAGCGGTCTTAACTTCTTCAACTGGTTTTCTGACCACAACTTCGCAGGATCCAATAGGATTGCTGAGGTGGGTCCTTGCTGGGAAA---CATGAGGAATGACCCCGGTGTGTTCCCAGCTGCTTGGGTCACCAGTCTGAGC-TCTCA-------TGAGGCCTTTTCCGGTTGATTCCCCTGGCAGATCCTATGTAAGGACCTGTGGCGCGATCCCCTGCAATACTACAGGAGGATGAAGCCACCTGAAGAGGAAACAGAGATTTCAGGTGAGCCGTACAGTTGGAACTGGA-------------------
		</sequence>
		<sequence>
			<taxon idref="PM653_a1"/>
			------------------------------------------------CGTTCATCTCTGCCAGATCATGTTGTTCTTTCGGAGTAACCCCTACTTCCAGAATAAAGTGATTACCAAGGAATATCTCGTGAACGTCACAGGTGACAGGTGGCTCCCAGGATGGGTAGTGGAAGGAGGAAGGTGGGTGGATC--------AGTGCCAACGTGTTCCAGCCCCCTTACCAAAACA--TCCTCTGTCTGTAGAATACAGGGCTTCTCATTCCACTCCAATTCAGTGGTGTCAGGATTATGAAGTTGAGGCCTATCGCCGCAGACACAACAACAGCGGTCTTAACTTCTTCAACTGGTTTTCTGACCACAACTTCGCAGGATCCAATAGGATTGCTGAGGTGGGTCCTTGCTGGGAAA---CATGAGGAATGACCCCGGTGTGTTCCCAGCTGCTTGGGTCACCAGTCTGAGC-TCTCA-------TGAGGCCTTTTCCGGTTGATTCCCCTGGCAGATCCTATGTAAGGACCTGTGGCGCGATCCCCTGCAATACTACAGGAGGATGAAGCCACCTGAAGAGGAAACAGAGATTTCAGGTGAGCCGTACAGTTGGAACTGGA-------------------
		</sequence>
		<sequence>
			<taxon idref="PM652_a1"/>
			------------------------------------------------CGTTCATCTCTGCCAGATCATGTTGTTCTTTCGGAGTAACCCCTACTTCCAGAATAAAGTGATTACCAAGGAATATCTCGTGAACGTCACAGGTGACAGGTGGCTCCCAGGATGGGTAGTGGAAGGAGGAAGGTGGGTGGATC--------AGTGCCAACGTGTTCCAGCCCCCTTACCAAAACA--TCCTCTGTCTGTAGAATACAGGGCTTCTCATTCCACTCCAATTCAGTGGTGTCAGGATTATGAAGTTGAGGCCTATCGCCGCAGACACAACAACAGCGGTCTTAACTTCTTCAACTGGTTTTCTGACCACAACTTCGCAGGATCCAATAGGATTGCTGAGGTGGGTCCTTGCTGGGAAA---CATGAGGAATGACCCCGGTGTGTTCCCAGCTGCTTGGGTCACCAGTCTGAGC-TCTCA-------TGAGGCCTTTTCCGGTTGATTCCCCTGGCAGATCCTATGTAAGGACCTGTGGCGCGATCCCCTGCAATACTACAGGAGGATGAAGCCACCTGAAGAGGAAACAGAGATTTCAGGTGAGCCGTACAGTTGGAACTGGA-------------------
		</sequence>
		<sequence>
			<taxon idref="PM655_a1"/>
			------------------------------------------------CGTTCATCTCTGCCAGATCATGTTGTTCTTTCGGAGTAACCCCTACTTCCAGAATAAAGTGATTACCAAGGAATATCTCGTGAACGTCACAGGTGACAGGTGGCTCCCAGGATGGGTAGTGGAAGGAGGAAGGTGGGTGGATC--------AGTGCCAACGTGTTCCAGCCCCCTTACCAAAACA--TCCTCTGTCTGTAGAATACAGGGCTTCTCATTCCACTCCAATTCAGTGGTGTCAGGATTATGAAGTTGAGGCCTATCGCCGCAGACACAACAACAGCGGTCTTAACTTCTTCAACTGGTTTTCTGACCACAACTTCGCAGGATCCAATAGGATTGCTGAGGTGGGTCCTTGCTGGGAAA---CATGAGGAATGACCCCGGTGTGTTCCCAGCTGCTTGGGTCACCAGTCTGAGC-TCTCA-------TGAGGCCTTTTCCGGTTGATTCCCCTGGCAGATCCTATGTAAGGACCTGTGGCGCGATCCCCTGCAATACTACAGGAGGATGAAGCCACCTGAAGAGGAAACAGAGATTTCAGGTGAGCCGTACAGTTGGAACTGGA-------------------
		</sequence>
		<sequence>
			<taxon idref="&apos;Mnigrescens-AF284268.2&apos;"/>
			------------------------------------------------CGTTCATCTCTGCCAGATCATGTTGTTCTTTCGGAGTAACCCCTACTTCCAGAATAAAGTGATTACCAAGGAATATCTCGTGAACGTCACAGGTGACAGGTGGCTCCCAGGATGGGTAGTGGAAGGAGGAAGGTGGGTGGATC--------AGTGCCAACGTGTTCCAGCCCCCTTACCAAAACA--TCCTCTGTCTGTAGAATACAGGGCTTCTCATTCCACTCCAATTCAGTGGTGTCAGGATTATGAAGTTGAGGCCTATCGCCGCAGACACAACAACAGCGGTCTTAACTTCTTCAACTGGTTTTCTGACCACAACTTCGCAGGATCCAATAGGATTGCTGAGGTGGGTCCTTGCTGGGAAA---CATGAGGAATGACCCCGGTGTGTTCCCAGCTGCTTGGGTCACCAGTCTGAGC-TCTCA-------TGAGGCCTTTTCCGGTTGATTCCCCTGGCAGATCCTATGTAAGGACCTGTGGCGCGATCCCCTGCAATACTACAGGAGGATGAAGCCACCTGAAGAGGAAACAGAGATTTCAG-------------------------------------------
		</sequence>
		<sequence>
			<taxon idref="&apos;Zoo Rhesus-a&apos;"/>
			------------------------------------------------CGTTCATCTCTGCCAGATCATGTTGTTCTTTCGGAGTAACCCCTACTTCCAGAATAAAGTGATTACCAAGGAATATCTCGTGAACGTCACAGGTGACAGGTGGCTCCCAGGATGGGTAGTGGAAGGAGGAAGGTGGGTGGATC--------AGTGCCAACGTGTTCCAGCCCCCTTACCAAAACA--TCCTCTGTCTGTAGAATACAGGGCTTCTCATTCCACTCCAATTCAGTGGTGTCAGGATTATGAAGTTGAGGCCTATCGCCGCAGACACAACAACAGCGGTCTTAACTTCTTCAACTGGTTTTCTGACCACAACTTCGCAGGATCCAATAGGATTGCTGAGGTGGGTCCTTGCTGGGAAA---CATGAGGAATGACCCCGGTGTGTTCCCAGCTGCTTGGGTCACCAGTCTGAGC-TCTCA-------TGAGGCCTTTTCCGGTTGATTCCCCTGACAGATCCTATGTAAGGACCTGTGGCGCAATCCCCTGCAATACTACAGGAG------------------------------------------------------------------------------
		</sequence>
		<sequence>
			<taxon idref="&apos;rhesusFUNCTIONAL:9931099-9929373&apos;"/>
			TTAAGCTTTCTCCACCTTGTCCGGACAGGTGAAAGAAGCGAAGCATCCCGTTCATCTCTGCCAGATCATGTTGTTCTTTCGGAGTAACCCCTACTTCCAGAATAAAGTGATTACCAAGGAATATCTCGTGAACGTCACAGGTGACAGGTGGCTCCCAGGATGGGTAGTGGAAGGAGGAAGGTGGGTGGATC--------AGTGCCAACGTGTTCCAGCCCCCTTACCAAAACA--TCCTCTGTCTGTAGAATACAGGGCTTCTCATTCCACTCCAATTCAGTGGTGTCAGGATTATGAAGTTGAGGCCTATCGCCGCAGACACAACAACAGCGGTCTTAACTTCTTCAACTGGTTTTCTGACCACAACTTCGCAGGATCCAATAGGATTGCTGAGGTGGGTCCTTGCTGGGAAA---CATGAGGAATGACCCCGGTGTGTTCCCAGCTGCTTGGGTCACCAGTCTGAGC-TCTCA-------TGAGGCCTTTTCCGGTTGATTCCCCTGACAGATCCTATGTAAGGACCTGTGGCGCAATCCCCTGCAATACTACAGGAGGATGAAGCCACCTGAAGAGGAAACAGAGATTTCAGGTGAGGCGTACAGTTGGAACTGGAGCTGTCTGATACCCGGGAT
		</sequence>
		<sequence>
			<taxon idref="&apos;rhesusFUNCTIONAL:9914702-9912976&apos;"/>
			TTAAGCTTTCTCCACCTTGTCCGGACAGGTGAAAGAAGCGAAGCATCCCGTTCATCTCTGCCAGATCATGTTGTTCTTTCGGAGTAACCCCTACTTCCAGAATAAAGTGATTACCAAGGAATATCTCGTGAACGTCACAGGTGACAGGTGGCTCCCAGGATGGGTAGTGGAAGGAGGAAGGTGGGTGGATC--------AGTGCCAACGTGTTCCAGCCCCCTTACCAAAACA--TCCTCTGTCTGTAGAATACAGGGCTTCTCATTCCACTCCAATTCAGTGGTGTCAGGATTATGAAGTTGAGGCCTATCGCCGCAGACACAACAACAGCGGTCTTAACTTCTTCAACTGGTTTTCTGACCACAACTTCGCAGGATCCAATAGGATTGCTGAGGTGGGTCCTTGCTGGGAAA---CATGAGGAATGACCCCGGTGTGTTCCCAGCTGCTTGGGTCACCAGTCTGAGC-TCTCA-------TGAGGCCTTTTCCGGTTGATTCCCCTGACAGATCCTATGTAAGGACCTGTGGCGCAATCCCCTGCAATACTACAGGAGGATGAAGCCACCTGAAGAGGAAACAGAGATTTCAGGTGAGGCGTACAGTTGGAACTGGAGCTGTCTGATACCCGGGAT
		</sequence>
		<sequence>
			<taxon idref="&apos;rhesusFUNCTIONAL:9898301-9896575&apos;"/>
			TTAAGCTTTCTCCACCTTGTCCGGACAGGTGAAAGAAGCGAAGCATCCCGTTCATCTCTGCCAGATCATGTTGTTCTTTCGGAGTAACCCCTACTTCCAGAATAAAGTGATTACCAAGGAATATCTCGTGAACGTCACAGGTGACAGGTGGCTCCCAGGATGGGTAGTGGAAGGAGGAAGGTGGGTGGATC--------AGTGCCAACGTGTTCCAGCCCCCTTACCAAAACA--TCCTCTGTCTGTAGAATACAGGGCTTCTCATTCCACTCCAATTCAGTGGTGTCAGGATTATGAAGTTGAGGCCTATCGCCGCAGACACAACAACAGCGGTCTTAACTTCTTCAACTGGTTTTCTGACCACAACTTCGCAGGATCCAATAGGATTGCTGAGGTGGGTCCTTGCTGGGAAA---CATGAGGAATGACCCCGGTGTGTTCCCAGCTGCTTGGGTCACCAGTCTGAGC-TCTCA-------TGAGGCCTTTTCCGGTTGATTCCCCTGACAGATCCTATGTAAGGACCTGTGGCGCAATCCCCTGCAATACTACAGGAGGATGAAGCCACCTGAAGAGGAAACAGAGATTTCAGGTGAGGCGTACAGTTGGAACTGGAGCTGTCTGATACCCGGGAT
		</sequence>
		<sequence>
			<taxon idref="&apos;rhesusFUNCTIONAL:9881925-9880199&apos;"/>
			TTAAGCTTTCTCCACCTTGTCCGGACAGGTGAAAGAAGCGAAGCATCCCGTTCATCTCTGCCAGATCATGTTGTTCTTTCGGAGTAACCCCTACTTCCAGAATAAAGTGATTACCAAGGAATATCTCGTGAACGTCACAGGTGACAGGTGGCTCCCAGGATGGGTAGTGGAAGGAGGAAGGTGGGTGGATC--------AGTGCCAACGTGTTCCAGCCCCCTTACCAAAACA--TCCTCTGTCTGTAGAATACAGGGCTTCTCATTCCACTCCAATTCAGTGGTGTCAGGATTATGAAGTTGAGGCCTATCGCCGCAGACACAACAACAGCGGTCTTAACTTCTTCAACTGGTTTTCTGACCACAACTTCGCAGGATCCAATAGGATTGCTGAGGTGGGTCCTTGCTGGGAAA---CATGAGGAATGACCCCGGTGTGTTCCCAGCTGCTTGGGTCACCAGTCTGAGC-TCTCA-------TGAGGCCTTTTCCGGTTGATTCCCCTGACAGATCCTATGTAAGGACCTGTGGCGCAATCCCCTGCAATACTACAGGAGGATGAAGCCACCTGAAGAGGAAACAGAGATTTCAGGTGAGGCGTACAGTTGGAACTGGAGCTGTCTGATACCCGGGAT
		</sequence>
		<sequence>
			<taxon idref="&apos;TSPYex3-5F/Ra1 Mfascicularis242&apos;"/>
			------------------------------------------------CGTTCATCTCTGCCAGATCATGTTGTTCTTTCGGAGTAACCCCTACTTCCAGAATAAAGTGATTACCAAGGAATATCTCGTGAACGTCACAGGTGACAGGTGGCTCCCAGGATGGGTAGTGGAAGGAGGAAGGTGGGTGGATC--------AGTGCCARCGTGTTCCAGCCCCCTTACCAAAACA--TCCTCTGTCTGTAGAATACAGGGCTTCTCATTCCACTCCAATTCAGTGGTGTCAGGATTATGAAGTTGAGGCCTATCGCCGCAGACACAACAACAGCGGTCTTAACTTCTTCAACTGGTTTTCTGACCACAACTTCGCAGGATCCAATAGGATTGCTGAGGTGGGTCCTTGCTGGGAAA---CATGAGGAATGACCCCGGTGTGTTCCCAGCTGCTTGGGTCACCAGTCTGAGC-TCTCA-------TGAGGCCTTTTCCGGTTGATTCCCCTGACAGATCCTATGTAAGGACCTGTGGCGCAATCCCCTGCAATACTACAGGAGGATGAAGCCACCTGAAGAGGAAACAGAGATTTCAGGTGAGGCGTACAGTTGGAACTGGA-------------------
		</sequence>
		<sequence>
			<taxon idref="&apos;TSPYex3-5F/Ra1 Marctoids143&apos;"/>
			------------------------------------------------CGTTCATCTCTGCCAGATCATGTTGTTCTTTCGGAGTAACCCCTACTTCCAGAATAAAGTGATTACCAAGGAATATCTCGTGAACGTCACAGGTGACAGGTGGCTCCCAGGATGGGTAGTGGAAGGAGGAAGGTGGGTGGATC--------AGTGCCAACGTGTTCCAGCCCCCTTACCAAAACA--TCCTCTGTCTGTAGAATACAGGGCTTCTCATTCCACTCCAATTCAGTGGTGTCAGGATTATGAAGTTGAGGCCTATCGCCGCAGACACAACAACAGCGGTCTTAACTTCTTCAACTGGTTTTCTGACCACAACTTCGCAGGATCCAGTAGGATTGCTGAGGTGGGTCCTTGCTGGGAAA---CATGAGGAATGACCCCGGTGTGTTCCCAGCTGCTTGGGTCACCAGTCTGAGC-TCTCA-------TGAGGCCTTTTCCGGTTGATTCCCCTGACAGATCCTATGTAAGGACCTGTGGCGCAATCCCCTGCAGTACTACAGGAGGATGAAGCCACCTGAAGAGGAAACAGAGATTTCAGGTGAGCCGTACAGTTGGAACTGGA-------------------
		</sequence>
		<sequence>
			<taxon idref="Panubis_a1"/>
			------------------------------------------------CGTTCATCTCTGCCAGATCATGTTGTTCTTTCGGAGTAACCCCTACTTCCAGAATAAAGTGATTACCAAGGAATATCTCGTGAACGTCACAGGTGACAGGTGGCTCCCAGGATGGGTAGTGGAAGGAGGAAGGTGGGTGGATC--------AGTGCCAACGTGTTCCAGCCCCCTTACCAAAACA--TCCTCTGTCTGTAGAATACAGGGCTTCTCATTCCACTCCAATTCAGTGGTGTCAGGATTATGAAGTCGAGGCCTATCGCCGCAGACACAACAACAGCGGTCTTAACTTCTTCAACTGGTTTTCTGACCACAACTTCGCAGGATCCAATAGGATTGCTGAGGTGGGTCCTTGCTGGGAAA---CATGAGGAATGACCCCGGTGTGTTCCCAGCTGCTTGGGTCACCAGTCTGAGC-TCTCA-------TGAGGCCTTTTCCGATTGATTCCCCTGACAGATCCTATGTAAGGACCTGTGGCGCAATCCCCTGCAATACTACAGGAGGATGAAGCCACCTGAAGAGGAAACAGAGATTTCAGGTGAGCCGTACAGTTGGAACTGGA-------------------
		</sequence>
		<sequence>
			<taxon idref="Msphinx_a1"/>
			------------------------------------------------CGTTCATCTCTGCCAGATCATGTTGTTCTTTCGGAGTAACCCCTACTTCCAGAATAAAGTGATTACCAAGGAATATCTCGTGAACGTCACAGGTGACAGGTGGCTCCCAGGATGGGTAGTGGAAGGAGGAAGGTGGGTGGATC--------AGTGCCAACGTGTTCCAGCCCCCTTACCAAAACA--TCCTCTGTCTGTAGAATACAGGGCTTCTCATTCCACTCCAATTCAGTGGTGTCAGGATTATGAAGTCGAGGCCTATCGCCGCAGACACAACAGCAGCGGTCTTAACTTCTTCAACTGGTTTTCTGACCACAACTTCGCAGGATCCAGTAGGATTGCTGAGGTGGGTCCTTGCTGGGAAA---CATGAGGAATGACGCCGGTGTGTTCCCAGCTGCTTGGGTCACCAGTCTGAGC-TCTCA-------TGAGGCCTTTTCCGATTGATTCCCCTGACAGATCCTATGTAAGGACCTGTGGCGCAATCCCCTGCAATACTACAGGAGGATGAAGCCACCTGAAGAGGAAACAGAGACTTCAGGTGAGCCGTACAGTTGGAACTGGA-------------------
		</sequence>
		<sequence>
			<taxon idref="&apos;TSPYex3-5Fb2/Rb2 Marctoids143&apos;"/>
			TTAAGCTTTCTCCACCTTGTCCGGACAGGTGAAAGAAGCGAAGCATCCCGTTCATCTCTGCCAGATCATGTTGTTCTTTCGGAGTAACCCCTACTTCCAGAATAAAGTGATTACCAAGGAATATCTCGTGAACGTCACAGGTGACAGGTGGCTCCCAGGATGGGTAGTGGAAGGAGGAAGGTGGGTGGATC--------AGTGCCAACGTGTTCCAGCCCCCTTACCAAAACA--TCCTCTGTCTGTAGAATACAGGGCTTCTCATTCCACTCCAATTCAGTGGTGTCAGGATTATGAAGTTGAGGCCTATCGCCACAGAC---ACAACAGCAGACTTAACTTCTTCAACTGGTTTTCTGACCACAACTTTGCAAGAGGTAATAGGATTGCTGAGGTGGGTCCTCACTGGGAAA---CATCAGGAATGATGCCGATGTGTTCCCAACTGCTTGGGTCACCAGTCTGAGT-CCTGAGTCCTGATGAGGCCTCTCTCGATTGATTCCCC-----------------------------------------------------------------------------------------------------------------------------------
		</sequence>
		<sequence>
			<taxon idref="&apos;Zoo Rhesus-b&apos;"/>
			------------------------------------------------CGTTCATCTCTGCCAGATCATGTTGTTCTTTCGGAGTAACCCCTACTTCCAGAATAAAGTGATTACCAAGGAATATCTCGTGAACGTCACAGGTGACAGGTGGCTCCCAGGATGGGTAGTGGAAGGAGGAAGGTGGGTGGATC--------AGTGCCAACGTGTTCCAGCCCCCTTACCAAAACA--TCCTCTGTCTGTAGAATACAGGGCTTCTCATTCCACTCCAATTCAGTGGTGTCAGGATTATGAAGTTGAGGCCTATCGCCACAGAC---ACAACAGCAGACTTAACTTCTTCAACTGGTGTTCTGACCACAACTTTGCAAGAGGTAATAGGATTGCTGAGGTGGGTCCTCACTGGGAAA---CATCAAGAATGATGCCGATGTGTTCCCAACTGCTTGGGTCACCAGTCTGAGT-CCTGAGTCCTGATGAGGCCTCTCTCGATTGATTCCCCTGACAGATCCTATGTAAGGACCTGTGGCACAATC-------------------------------------------------------------------------------------------------
		</sequence>
		<sequence>
			<taxon idref="Msphinx_b1"/>
			------------------------------------------------CGTTCATCTCTGCCAGATCATGTTGTTCTTTCGGAGTAACCCCTACTTCCAGAATAAAGTGATTACCAAGGAATATCTCGTGAACGTCACAGGTGACAGGTGGCTCCCAGGATGGGTAGTGGAAGGAGGAAGGTGGGTGGATC--------ATT-CCAAAGTGATCCAGCCCTCTTCCCACAAAA--TTCTCTCTCTGTAGAACACAGGGCTTCTCATTCTACTCCAATTCAGTGGTGTCAGGATTATGAAGTTGAGGCCTATCGCCACAGAC---ACAACAGCAGCCTTAACTTCTTCAACTGGTTTTCTGACCACAACTTTGCAAGAGGTAATAGGATTGCTGAGGTGGATCCTCACTGGGAAA---CATCAGGAATGATGCCGATGTGTTCCCAACTGCTTGGGTCACCAGTCTGAGT-CCTGA-------TGAGGCCTCTCTAGATTGATTCCCCTGACAGATCCTATGTAAGGACCTGTGGCACAATC-------------------------------------------------------------------------------------------------
		</sequence>
		<sequence>
			<taxon idref="&apos;rhesusPSEUDO:10066914-10068378&apos;"/>
			TTAAGCTTTCTCCACCTTGTCCGGACAGGTGAAAGAAGCGAAGCATCCCGTTCATCTCTGCCAGATCATGTTGTTCTTTCGGAGTAACCCCTACTTCCAGAATAAAGTGATTACCAAGGAATATCTCGTGAACGTCACAGGTGAC-------------------------------------------------------------------------------------------------------------------------------------------------------------------------------------------------------------------------------------------------------------------------------------------------------------------------------------------------------------------------------------------------------------------------------------------------------------------------------------------------------------
		</sequence>
		<sequence>
			<taxon idref="&apos;TSPYex3-5Fb2/Rb2 Mfascicularis242&apos;"/>
			TTAAGCTTTCTCCACCTTGTCCGGACAGGTGAAAGAAGCGAAGCATCCCGTTCATCTCTGCAAGATCATGTTTTTCTTTTGGAGTAATCCCTACTTCCAGAATAAAGTGTTTACCAAGGAGTATCTTGTGAATGTCACTGGTGACAGTTGGCTCTCAGGATAGGTAGTGGAAGGAAGATGGTGGGTGGATC--------ATT-CCAAGGTGATCCAGCCGCCTTCCCACAAAA--TCCTCTGTCTGTAGAACACAGGGCTTCTCATTCCACTCCAATTCAGTGGTGTCAGGATTATGAAGTTGAGGCCTATCGCCACAGAC---ACAACAGCATACTTAACTTCTTCAACTAGTGTTCTGACCACAACTTTGCAAGAGGTAATAGGATTGCTGAGGTGGGTCCTCACTGGGAAA---CATCAAGAATGATGCCGATGTGTTCCCAACTGCTTGGGTCACCAGTCTGAGT-CCTGAGTCCTGATGAGGCCTCTCTCGATTGATTCCCCTGACAGATCCTATGTAAGGACCTGTGGCACAATC-------------------------------------------------------------------------------------------------
		</sequence>
		<sequence>
			<taxon idref="&apos;TSPYex3-5F/Rb1 Mfascicularis1929&apos;"/>
			TTAAGCTTTCTCCACCTTGTCCGGACAGGTGAAAGAAGCGAAGCATCCCGTTCATCTCTGCAAGATCATGTTTTTCTTTTGGAGTAATCCCTACTTCCAGAATAAAGTGTTTACCAAGGAGTATCTTGTGAATGTCACTGGTGACAGTTGGCTCTCAGGATAGGTAGTGGAAGGAAGATGGTGGGTGGATC--------ATT-CCAAGGTGATCCAGCCGCCTTCCCACAAAA--TCCTCTGTCTGTAGAACACAGGGCTTCTCATTCCACTCCAATTCAGTGGTGTCAGGATTATGAAGTTGAGGCCTATCGCCACAGAC---ACAACAGCATACTTAACTTCTTCAACTAGTGTTCTGACCACAACTTTGCAAGAGATAATAGGATTGCTGAGGTGGGTCCTCACTGGGAAA---CATCAAGAATGATGCCGATGTGTTCCCAACTGCTTGGGTCACCAGTCTGAGT-CCTGAGTCCTGATGAGGCCTCTCTCGATTGATTCCCCTGACAGATCCTATGTAAKGACCTGTGGCACAATC-------------------------------------------------------------------------------------------------
		</sequence>
		<sequence>
			<taxon idref="PM665_b1"/>
			------------------------------------------------CATTCATCTCTGCAAGATCATGTTTTTCTTTTGGAGTAATCCCTACTTCCAGAATAAAGTGTTTACCAAGGAATATCTTGTGAATGTCACTGGTGACAATTGGCTCTCAGGATAGGTAGTGGAAGGAAGATGGTGGGTGGATC--------ATT-CCAAGGTGATCCAGCCCCCTTACCAAAACA--TCCTCTGTCTGTAGAACACAGGGCTTCTCATTCCACTCCAATTCAGTGGTGTCAGGATTATGAAGTTGAGGCCTATCGCCACAGAC---ACAACAGCAGACTTAACTTCTTCAACTGGTGTTCTGACCACAACTTTGCAAGAGGTAATAGGATTGCTGAGGTGGGTCCTCACTGGGAAA---CATCAGGAATGATGCCAATGTGTTCCCAACTGCTTGGGTCACCAGTCTGAGT-CCTGAGTCCTGATGAGGCCTCTCTCGATTGATTCCCCTGACAGATCCTATGTAAGGACCTGTGGCACAATC-------------------------------------------------------------------------------------------------
		</sequence>
		<sequence>
			<taxon idref="PM561_b1"/>
			------------------------------------------------CATTCATCTCTGCAAGATCATGTTTTTCTTTTGGAGTAATCCCTACTTCCAGAATAAAGTGTTTACCAAGGAATATCTTGTGAATGTCACTGGTGACAGTTGGCTCTCAGGATAGGTAGTGGAAGGAAGATGGTGGGTGGATC--------ATT-CCAAGGTGATCCAGCCCCCTTCCCACAAAA--TCCTCTCTCTGTAGAACACAGGGCTTCTCATTCCACTCCAATTCAGTGGTGTCAGGATTATGAAGTTGAGGCCTATCACCACAGAC---ACAACAGCAGACTTAACTTCTTCAACTGGTGTTCTGACCACAACTTTGCAAGAGGTAATAGGATTGCTGAGGTGGGTCCTCACTGGGAAA---CATCAGGAATGATGCCGATGTGTTCCCAACTGCTTGGGTCACCAGTCTGAGT-CCTGAGTCCTGATGAGGCCTCTCTCGATTGATTCCCCTGACAGATCCTATGTAAGGACCTGTGGCACAATC-------------------------------------------------------------------------------------------------
		</sequence>
		<sequence>
			<taxon idref="PM582_b1"/>
			------------------------------------------------CATTCATCTCTGCAAGATCATGTTTTTCTTTTGGAGTAATCCCTACTTCCAGAATAAAGTGTTTACCAAGGAATATCTTGTGAATGTCACTGGTGACAGTTGGCTCTCAGGATAGGTAGTGGAAGGAAGATGGTGGGTGGATC--------ATT-CCAAGGTGATCCAGCCCCCTTCCCACAAAA--TCCTCTCTCTGTAGAACACAGGGCTTCTCATTCCACTCCAATTCAGTGGTGTCAGGATTATGAAGTTGAGGCCTATCACCACAGAC---ACAACAGCAGACTTAACTTCTTCAACTGGTGTTCTGACCACAACTTTGCAAGAGGTAATAGGATTGCTGAGGTGGGTCCTCACTGGGAAA---CATCAGGAATGATGCCGATGTGTTCCCAACTGCTTGGGTCACCAGTCTGAGT-CCTGAGTCCTGATGAGGCCTCTCTCGATTGATTCCCCTGACAGATCCTATGTAAGGACCTGTGGCACAATC-------------------------------------------------------------------------------------------------
		</sequence>
		<sequence>
			<taxon idref="PM604_b1"/>
			------------------------------------------------CATTCATCTCTGCAAGATCATGTTTTTCTTTTGGAGTAATCCCTACTTCCAGAATAAAGTGTTTACCAAGGAATATCTTGTGAATGTCACTGGTGACAGTTGGCTCTCAGGATAGGTAGTGGAAGGAAGATGGTGGGTGGATC--------ATT-CCAAGGTGATCCAGCCCCCTTCCCACAAAA--TCCTCTCTCTGTAGAACACAGGGCTTCTCATTCCACTCCAATTCAGTGGTGTCAGGATTATGAAGTTGAGGCCTATCACCACAGAC---ACAACAGCAGACTTAACTTCTTCAACTGGTGTTCTGACCACAACTTTGCAAGAGGTAATAGGATTGCTGAGGTGGGTCCTCACTGGGAAA---CATCAGGAATGATGCCGATGTGTTCCCAACTGCTTGGGTCACCAGTCTGAGT-CCTGAGTCCTGATGAGGCCTCTCTCGATTGATTCCCCTGACAGATCCTATGTAAGGACCTGTGGCACAATC-------------------------------------------------------------------------------------------------
		</sequence>
		<sequence>
			<taxon idref="PM661_b1"/>
			------------------------------------------------CATTCATCTCTGCAAGATCATGTTTTTCTTTTGGAGTAATCCCTACTTCCAGAATAAAGTGTTTACCAAGGAATATCTTGTGAATGTCACTGGTGACAGTTGGCTCTCAGGATAGGTAGTGGAAGGAAGATGGTGGGTGGATC--------ATT-CCAAGGTGATCCAGCCCCCTTCCCACAAAA--TCCTCTCTCTGTAGAACACAGGGCTTCTCATTCCACTCCAATTCAGTGGTGTCAGGATTATGAAGTTGAGGCCTATCACCACAGAC---ACAACAGCAGACTTAACTTCTTCAACTGGTGTTCTGACCACAACTTTGCAAGAGGTAATAGGATTGCTGAGGTGGGTCCTCACTGGGAAA---CATCAGGAATGATGCCGATGTGTTCCCAACTGCTTGGGTCACCAGTCTGAGT-CCTGAGTCCTGATGAGGCCTCTCTCGATTGATTCCCCTGACAGATCCTATGTAAGGACCTGTGGCACAATC-------------------------------------------------------------------------------------------------
		</sequence>
		<sequence>
			<taxon idref="PM704_b1"/>
			------------------------------------------------CATTCATCTCTGCAAGATCATGTTTTTCTTTTGGAGTAATCCCTACTTCCAGAATAAAGTGTTTACCAAGGAATATCTTGTGAATGTCACTGGTGACAGTTGGCTCTCAGGATAGGTAGTGGAAGGAAGATGGTGGGTGGATC--------ATT-CCAAGGTGATCCAGCCCCCTTCCCACAAAA--TCCTCTCTCTGTAGAACACAGGGCTTCTCATTCCACTCCAATTCAGTGGTGTCAGGATTATGAAGTTGAGGCCTATCACCACAGAC---ACAACAGCAGACTTAACTTCTTCAACTGGTGTTCTGACCACAACTTTGCAAGAGGTAATAGGATTGCTGAGGTGGGTCCTCACTGGGAAA---CATCAGGAATGATGCCGATGTGTTCCCAACTGCTTGGGTCACCAGTCTGAGT-CCTGAGTCCTGATGAGGCCTCTCTCGATTGATTCCCCTGACAGATCCTATGTAAGGACCTGTGGCACAATC-------------------------------------------------------------------------------------------------
		</sequence>
		<sequence>
			<taxon idref="&apos;TSPYex3-5Fb2/Rb2 P001&apos;"/>
			TTAAGCTTTCTCCACCTTGTCCTGACAGGTGAAAGAAGTGAAGCATCCCATTCATCTCTGCAAGATCATGTTTTTCTTTTGGAGTAATCCCTACTTCCAGAATAAAGTGTTTACCAAGGAATATCTTGTGAATGTCACTGGTGACAGTTGGCTCTCAGGATAGGTAGTGGAAGGAAGATGGTGGGTGGATC--------ATT-CCAAGGTGATCCAGCCCCCTTCCCACAAAA--TCCTCTCTCTGTAGAACACAGGGCTTCTCATTCCACTCCAATTCAGTGGTGTCAGGATTATGAAGTTGAGGCCTATCACCACAGAC---ACAACAGCAGACTTAACTTCTTCAACTGGTGTTCTGACCACAACTTTGCAAGAGGTAATAGGATTGCTGAGGTGGGTCCTCACTGGGAAA---CATCAGGAATGATGCCGATGTGTTCCCAACTGCTTGGGTCACCAGTCTGAGT-CCTGAGTCCTGATGAGGCCTCTCTCGATTGATTCCCCTGACAGATCCTATGTAAGGACCTGTGGCACAATC-------------------------------------------------------------------------------------------------
		</sequence>
		<sequence>
			<taxon idref="&apos;TSPYex3-5F/Rb1 PM616&apos;"/>
			TTAAGCTTTCTCCACCTTGTCCTGACAGGTGAAAGAAGTGAAGCATCCCATTCATCTCTGCAAGATCATGTTTTTCTTTTGGAGTAATCCCTACTTCCAGAATAAAGTGTTTACCAAGGAATATCTTGTGAATGTCACTGGTGACAGTTGGCTCTCAGGATAGGTAGTGGAAGGAAGATGGTGGGTGGATC--------ATT-CCAAGGTGATCCAGCCCCCTTCCCACAAAA--TCCTCTCTCTGTAGAACACAGGGCTTCTCATTCCACTCCAATTCAGTGGTGTCAGGATTATGAAGTTGAGGCCTATCACCACAGAC---ACAACAGCAGACTTAACTTCTTCAACTGGTGTTCTGACCACAACTTTGCAAGAGGTAATAGGATTGCTGAGGTGGGTCCTCACTGGGAAA---CATCAGGAATGATGCCGATGTGTTCCCAACTGCTTGGGTCACCAGTCTGAGT-CCTGAGTCCTGATGAGGCCTCTCTCGATTGATTCCCCTGACAGATCCTATGTAAGGACCTGTGGCACAATC-------------------------------------------------------------------------------------------------
		</sequence>
		<sequence>
			<taxon idref="PM638_b1"/>
			------------------------------------------------CATTCATCTCTGCAAGATCATGTTTTTCTTTTGGAGTAATCCCTACTTCCAGAATAAAGTGTTTACCAAGGAATATCTTGTGAATGTCACTGGTGACAGTTGGCTCTCAGGATAGGTAGTGGAAGGAAGATGGTGGGTGGATC--------ATT-CCAAGGTGATCCAGCCCCCTTCCCACAAAA--TCCTCTCTCTGTAGAACACAGGGCTTCTCATTCCACTCCAATTCAGTGGTGTCAGGATTATGAAGTTGAGGCCTATCACCACAGAC---ACAACAGCAGACTTAACTTCTTCAACTGGTGTTCTGACCACAACTTTGCAAGAGGTAATAGGATTGCTGAGGTGGGTCCTCACTGGGAAA---CATCAGGAATGATGCCGATGTGTTCCCAACTGCTTGGGTCACCAGTCTGAGT-CCTGAGTCCTGATGAGGCCTCTCTCGATTGATTCCCCTGACAGATCCTATGTAACGACCTGTGGCACAATC-------------------------------------------------------------------------------------------------
		</sequence>
		<sequence>
			<taxon idref="&apos;BLASTchimpY:10851818-10855053&apos;"/>
			TTAAGCTTTCTCCACCTTGTCCTGACAGGTGGAAGAAGAGAAGCATCCTGTTCATCTCTGCAAGATCATGTTGTTCTTTTGGAGTAACCCCTACTTCCAGAATAAAGTGATTACCCAGGAATAGCTGGTGAACATCACAGGTGACAGGTGGCTCCCAGGATGGGTAGTGGAAGGAAGACGGTGGGTGGATC--------ATTGCCAACGTGATCCAGCCCCCTTTCCACATAAACTCCTGTCTCTGTAGAATACAGGGCCTCTCATTCCACTCCAGTTGAGTGGTATCCG-ATTATGAAGTGGAGGCCTATCGCCGCAGACACCACAACAGCAGCCTTAACTTCTTCAACTGGATCTCTGACCACAACTTCGCAGGATCTAGCAAGATTGCTGAGGTGAGTCCTCACTGGGAAA---CATGAGAAATGACCCCG-TGTGTTCCCAGCTGCTTGGGTCACCTTTCTGAGC-CCTGA-------TGAGGCCTTTCCCGATTGAGTCCCCTGACAGAT-CTATGTAAGGACCTGTGGCGCAATCCCCTGCAATACTACAAGAGGATGAAGCCACCTGAAGAGGGAACAGAGACGTCAGGTGAGCCGCT-AGTTGGAACTGGAGCTGTTTGATGCCCAGTAT
		</sequence>
		<sequence>
			<taxon idref="&apos;BLASThumanY:50069443-50066199&apos;"/>
			CTAAGCTTTCTCCACCTTGTCCTGACAGGTGGGAGAAGAGAAGCATCCTGTTCATCTCTGCAAGATCATGTTGTTCTTTCGGAGTAACCCCTACTTCCAGAATAAAGTGATTACCAAGGAATATCTGGTGAACATCACAGGTGACAGGTGGCTCCCAGGATGGGTAGTGGAAGGAAGATGGTGGGTGGATC--------ATTGCCAACGGGATCCAGCCCCCTTCCCACAAAAACTCCTGTCTCTGTAGAATACAGGGCTTCTCATTCCACTCCAATTGAGTGGTATCCGGATTATGAAGTGGAGGCCTATCGCCGCAGACACCACAACAGCAGCCTTAACTTCTTCAACTGGTTCTCTGACCACAACTTCGCAGGATCTAACAAGATTGCTGAGGTGAGTCCTCACTGGGAAA---CATGAGGAATGACCCCG-TGTGTTCCCAGCTGCTTGGGTCACCTTTCTGAGC-CCTGA-------TGAGGCCTTTCCCGATTGAGTCCCCTGACAGATCCTATGTAAGGACCTGTGGCGCAATCCCCTGCAATACTACAAGAGGATGAAGCCACCTGAAGAGGGAACAGAGACGTCAGGTGAGCCGTT-AGTTGGCACTGGAGCTGTTTGATGCGCAGTAT
		</sequence>
		<sequence>
			<taxon idref="&apos;BLASThumanY:50008517-50005272&apos;"/>
			CTAAGCTTTCTCCACCTTGTCCTGACAGGTGGAAGAAGAGAAGCATCCTGTTCATCTCTGCAAGATCATGTTGTTCTTTCGGAGTAACCCCTACTTCCAGAATAAAGTGATTACCAAGGAATATCTGGTGAACATCACAGGTGACAGGTGGCTCCCAGGATGGGTAGTGGAAGGAAGATGGTGGGTGGATC--------ATTGCCAACGGGATCCAGCCCCCTTCCCACAAAAACTCCTGTCTCTGTAGAATACAGGGCTTCTCATTCCACTCCAATTGAGTGGTATCCGGATTATGAAGTGGAGGCCTATCGCCGCAGACACCACAACAGCAGCCTTAACTTCTTCAACTGGTTCTCTGACCACAACTTCGCAGGATCTAACAAGATTGCTGAGGTGAGTCCTCACTGGGAAA---CATGAGGAATGACCCCG-TGTGTTCCCAGCTGCTTGGGTCACCTTTCTGAGC-CCTGA-------TGAGGCCTTTCCCGATTGAGTCCCCTGACAGATCCTATGTAAGGACCTGTGGCGCAATCCCCTGCAATACTACAAGAGGATGAAGCCACCTGAAGAGGGAACAGAGACGTCAGGTGAGCCGTT-AGTTGGCACTGGAGCTGTTTGATGCCCAGTAT
		</sequence>
		<sequence>
			<taxon idref="&apos;BLASThumanY:50158322-50155077&apos;"/>
			CTAAGCTTTCTCCACCTTGTCCTGACAGGTGGAAGAAGAGAAGCATCCTGTTCATCTCTGCAAGATCATGTTGTTCTTTCGGAGTAACCCCTACTTCCAGAATAAAGTGATTACCAAGGAATATCTGGTGAACATCACAGGTGACAGGTGGCTCCCAGGATGGGTAGTGGAAGGAAGATGGTGGGTGGATC--------ATTGCCAACGGGATCCAGCCCCCTTCCCACAAAAACTCCTGTCTCTGTAGAATACAGGGCTTCTCATTCCACTCCAATTGAGTGGTATCCGGATTATGAAGTGGAGGCCTATCGCCGCAGACACCACAACAGCAGCCTTAACTTCTTCAACTGGTTCTCTGACCACAACTTCGCAGGATCTAACAAGATTGCTGAGGTGAGTCCTCACTGGGAAA---CATGAGGAATGACCCCG-TGTGTTCCCAGCTGCTTGGGTCACCTTTCTGAGC-CCTGA-------TGAGGCCTTTCCCGATTGAGTCCCCTGACAGATCCTATGTAAGGACCTGTGGCGCAATCCCCTGCAATACTACAAGAGGATGAAGCCACCTGAAGAGGGAACAGAGACGTCAGGTGAGCCGTT-AGTTGGCACTGGAGCTGTTTGATGCCCAGTAT
		</sequence>
		<sequence>
			<taxon idref="&apos;humanFUNCTIONAL:53259745-53256503&apos;"/>
			CTAAGCTTTCTCCACCTTGTCCTGACAGGTGGAAGAAGAGAAGCATCGTGTTCATCTCTGCAAGATCATGTTGTTCTTTCGGAGTAACCCCTACTTCCAGAATAAAGTGATTACCAAGGAATATCTGGTGAACATCACAGGTGACAGGTGGCTCCCAGGATGGGTAGTGGAAGGAAGATGGTGGGTGGATC--------ATTGCCAACGGGATCCAGCCCCCTTCCCACAAAAACTCCTGTCTCTGTAGAATACAGGGCTTCTCATTCCACTCCAATTGAGTGGTATCCGGATTATGAAGTGGAGGCCTATCGCCGCAGACACCACAACAGCAGCCTTAACTTCTTCAACTGGTTCTCTGACCACAACTTCGCAGGATCTAACAAGATTGCTGAGGTGAGTCCTCACTGGGAAA---CATGAGGAATGACCCCG-TGTGTTCCCAGCTGCTTGGGTCACCTTTCTGAGC-CCTGA-------TGAGGCCTTTCCCGATTGAGTCCCCTGACAGATCCTATGTAAGGACCTGTGGCGCAATCCCCTGCAATACTACAAGAGGATGAAGCCACCTGAAGAGGGAACAGAGACGTCAGGTGAGCCGTT-AGTTGGCACTGGAGCTGTTTGATGCCCAGTAT
		</sequence>
		<sequence>
			<taxon idref="&apos;BLASThumanY:50028847-50025585&apos;"/>
			CTAAGCTTTCTCCACCTTGTCCTGACAGGTGGAAGAAGAGAAGCATCCTGTTCATCTCTGCAAGATCATGTTGTTCTTTCGGAGTAACCCCTACTTCCAGAATAAAGTGATTACCAAGGAATATCTGGTGAACATCACAGGTGACAGGTGGCTCCCAGGATGGGTAGTGGAAGGAAGATGGTGGGTGGATC--------ATTGCCAACGGGATCCAGCCCCCTTCCCACAAAAACTCCTGTCTCTGTAGAATACAGGGCTTCTCATTCCACTCCAATTGAGTGGTATCCGGATTATGAAGTGGAGGCCTATCGCCGCAGACACCACAACAGCAGCCTTAACTTCTTCAACTGGTTCTCTGACCACAACTTCGCAGGATCTAACAAGATTGCTGAGGTGAGTCCTCACTGGGAAA---CATGAGGAATGACCCCG-TGTGTTCCCAGCTGCTTGGGTCACCTTTCTGAGC-CCTGA-------TGAGGCCTTTCCCGATTGAGTCCCCTGACAGATCCTATGTAAGGACCTGTGGCGCAATCCCCTGCAATACTACAAGAGGATGAAGCCACCTGAAGAGGGAACAGAGACGTCAGGTGAGCCGTT-AGTTGGCACTGGAGCTGTTTGATGCCCAGTAT
		</sequence>
		<sequence>
			<taxon idref="&apos;BLASThumanY:50198933-50195670&apos;"/>
			CTAAGCTTTCTCCACCTTGTCCTGACAGGTGGAAGAAGAGAAGCATCCTGTTCATCTCTGCAAGATCATGTTGTTCTTTCGGAGTAACCCCTACTTCCAGAATAAAGTGATTACCAAGGAATATCTGGTGAACATCACAGGTGACAGGTGGCTCCCAGGATGGGTAGTGGAAGGAAGATGGTGGGTGGATC--------ATTGCCAACGGGATCCAGCCCCCTTCCCACAAAAACTCCTGTCTCTGTAGAATACAGGGCTTCTCATTCCACTCCAATTGAGTGGTATCCGGATTATGAAGTGGAGGCCTATCGCCGCAGACACCACAACAGCAGCCTTAACTTCTTCAACTGGTTCTCTGACCACAACTTCGCAGGATCTAACAAGATTGCTGAGGTGAGTCCTCACTGGGAAA---CATGAGGAATGACCCCA-TGTGTTCCCAGCTGCTTGGGTCACCTTTCTGAGC-CCTGA-------TGAGGCCTTTCCCGATTGAGTCCCCTGACAGATCCTATGTAAGGACCTGTGGCGCAATCCCCTGCAATACTACAAGAGGATGAAGCCACCTGAAGAGGGAACAGAGACGTCAGGTGAGCCGTT-AGTTGGCACTGGAGCTGTTTGATGCCCAGTAT
		</sequence>
		<sequence>
			<taxon idref="&apos;BLASThumanY:50049130-50045867&apos;"/>
			CTAAGCTTTCTCCACCTTGTCCTGACAGGTGGAAGAAGAGAAGCATCCTGTTCATCTCTGCAAGATCATGTTGTTCTTTCGGAGTAACCCCTACTTCCAGAATAAAGTGATTACCAAGGAATATCTGGTGAACATCACAGGTGACAGGTGGCTCCCAGGATGGGTAGTGGAAGGAAGATGGTGGGTGGATC--------ATTGCCAACGGGATCCAGCCCCCTTCCCACAAAAACTCCTGTCTCTGTAGAATACAGGGCTTCTCATTCCACTCCAATTGAGTGGTATCCGGATTATGAAGTGGAGGCCTATCGCCGCAGACACCACAACAGCAGCCTTAACTTCTTCAACTGGTTCTCTGACCACAACTTCGCAGGATCTAACAAGATTGCTGAGGTGAGTCCTCACTGGGAAA---CATGAGGAATGACCCCA-TGTGTTCCCAGCTGCTTGGGTCACCTTTCTGAGC-CCTGA-------TGAGGCCTTTCCCGATTGAGTCCCCTGACAGATCCTATGTAAGGACCTGTGGCGCAATCCCCTGCAATACTACAAGAGGATGAAGCCACCTGAAGAGGGAACAGAGACGTCAGGTGAGCCGTT-AGTTGGCACTGGAGCTGTTTGATGCCCAGTAT
		</sequence>
		<sequence>
			<taxon idref="&apos;BLASThumanY:50178600-50175355&apos;"/>
			CTAAGCTTTCTCCACCTTGTCCTGACAGGTGGAAGAAGAGAAGCATCCTGTTCATCTCTGCAAGATCATGTTGTTCTTTCGGAGTAACCCCTACTTCCAGAATAAAGTGATTACCAAGGAATATCTGGTGAACATCACAGGTGACAGGTGGCTCCCAGGATGGGTAGTGGAAGGAAGATGGTGGGTGGATC--------ATTGCCAACGGGATCCAGCCCCCTTCCCACAAAAACTCCTGTCTCTGTAGAATACAGGGCTTCTCATTCCACTCCAATTGAGTGGTATCTGGATTATGAAGTGGAGGCCTATCGCCGCAGACACCACAACAGCAGCCTTAACTTCTTCAACTGGTTCTCTGACCACAACTTCGCAGGATCTAACAAGATTGCTGAGGTGAGTCCTCACTGGGAAA---CATGAGGAATGACCCCG-TGTGTTCCCAGCTGCTTGGGTCACCTTTCTGAGC-CCTGA-------TGAGGCCTTTCCCGATTGAGTCCCCTGACAGATCCTATGTAAGGACCTGTGGCGCAATCCCCTGCAATACTACAAGAGGATGAAGCCACCTGAAGAGGGAACAGAGACGTCAGGTGAGCCGTT-AGTTGGCACTGGAGCTGTTTGATGCCCAGTAT
		</sequence>
		<sequence>
			<taxon idref="&apos;BLASThumanY:50137976-50134731&apos;"/>
			CTAAGCTTTCTCCACCTTGTCCTGACAGGTGGAAGAAGAGAAGCATCCTGTTCATCTCTGCAAGATCATGTTGTTCTTTCGGAGTAACCCCTACTTCCAGAATAAAGTGATTACCAAGGAATATCTGGTGAACATCACAGGTGACAGGTGGCTCCCAGGATGGGTAGTGGAAGGAAGATGGTGGGTGGATC--------ATTGCCAACGGGATCCAGCCCCCTTCCCACAAAAACTCCTGTCTCTGTAGAATACAGGGCTTCTCATTCCACTCCAATTGAGTGGTATCCGGATTATGAAGTGGAGGCGTATCGCCGCAGACACCACAACAGCAGCCTTAACTTCTTCAACTGGTTCTCTGACCACAACTTCGCAGGATCTAACAAGATTGCTGAGGTGAGTCCTCACTGGGAAA---CATGAGGAATGACCCCG-TGTGTTCCCAGCTGCTTGGGTCACCTTTCTGAGC-CCTGA-------TGAGGCCTTTCCCGATTGAGTCCCCTGACAGATCCTATGTAAGGACCTGTGGCGCAATCCCCTGCAATACTACAAGAGGATGAAGCCACCTGAAGAGGGAACAGAGACGTCAGGTGAGCCGTT-AGTTGGCACTGGAGCTGTTTGATGCCCAGTAT
		</sequence>
		<sequence>
			<taxon idref="&apos;BLASTchimpY:2069791-2073141&apos;"/>
			TTAAGCTTTCTCCACCTTGTCCTGACAGGTGGAAGAAGAGAAGCATCCTGTTCATCTCTGCAAGATCATGTTGTTCTTTCGGAGTAACCCCTACTTCCAGAATGAAGTGATTACCAAGGAATATCTGGTGAACATCACAGGTGACAGGTGGCTCCCAGGATGGGTAGTGGAAGGAAGATGGCGGGTGGATC--------ATTGCCGACGTGATCCAGCCCCCTTCCCACAAAAACTCCTGTCTCTGTAGAATACAGGGCTTCTCATTCCACTCCAATTGAGTGGTATCCGTATTATGAAGTGGAGGCCTATCGCCGCAGACACCACAGCAGCAGCCTTAACTTCTTCAACTGGTTCTCTGACCACAACTTCGCAGGATCTAACAAGATTGCTGAGGTGAGTCCTCACTGGGAAA---CATGAGAAATGACCCCA-TGTGTTCCCAGCTGCTTGGGTCACCTTTCTGAGC-CCTGA-------TGAGGCCTTTCCCGATTGAGTCCCCTGACAGATCCTATGTAAGGAGCTGTGGCGCAATCCCCTGCAATACTACAAGAGGATGAAGCCACCTGAAGAGGGAACAGAGACGTCAGGTGAGCCGTT-AGTTGGGACTGGAGCTGTTTGATGCCTAGTAT
		</sequence>
		<sequence>
			<taxon idref="&apos;BLASTchimpY:2080553-2083903&apos;"/>
			TTAAGCTTTCTCCACCTTGTCCTGACAGGTGGAAGAAGAGAAGCATCCTGTTCATCTCTGCAAGATCATGTTGTTCTTTCGGAGTAACCCCTACTTCCAGAATGAAGTGATTACCAAGGAATATCTGGTGAACATCACAGGTGACAGGTGGCTCCCAGGATGGGTAGTGGAAGGAAGATGGCGGGTGGATC--------ATTGCCGACGTGATCCAGCCCCCTTCCCACAAAAACTCCTGTCTCTGTAGAATACAGGGCTTCTCATTCCACTCCAATTGAGTGGTATCCGTATTATGAAGTGGAGGCCTATCGCCGCAGACACCACAGCAGCAGCCTTAACTTCTTCAACTGGTTCTCTGACCACAACTTCGCAGGATCTAACAAGATTGCTGAGGTGAGTCCTCACTGGGAAA---CATGAGAAATGACCCCG-TGTGTTCCCAGCTGCTTGGGTCACCTTTCTGAGC-CCTGA-------TGAGGCCTTTCCCGATTGAGTCCCCTGACAGATCCTATGTAAGGAGCTGTGGCGCAATCCCCTGCAATACTACAAGAGGATGAAGCCACCTGAAGAGGGAACAGAGACGTCAGGTGAGCCGTT-AGTTGGGACTGGAGCTGTTTGATGCCTAGTAT
		</sequence>
		<sequence>
			<taxon idref="&apos;BLASTchimpY:15039538-15042888&apos;"/>
			TTAAGCTTTCTCCACCTTGTCCTGACAGGTGGAAGAAGAGAAGCATCCTGTTCATCTCTGCAAGATCATGTTGTTCTTTCGGAGTAACCCCTACTTCCAGAATGAAGTGATTACCAAGGAATATCTGGTGAACATCACAGGTGACAGGTGGCTCCCAGGATGGGTAGTGGAAGGAAGATGGCGGGTGGATC--------ATTGCCGACGTGATCCAGCCCCCTTCCCACAAAAACTCCTGTCTCTGTAGAATACAGGGCTTCTCATTCCACTCCAATTGAGTGGTATCCGTATTATGAAGTGGAGGCCTATCGCCGCAGACACCACAGCAGCAGCCTTAACTTCTTCAACTGGTTCTCTGACCACAACTTCGCAGGATCTAACAAGATTGCTGAGGTGAGTCCTCACTGGGAAA---CATGAGAAATGACCCCG-TGTGTTCCCAGCTGCTTGGGTCACCTTTCTGAGC-CCTGA-------TGAGGCCTTTCCCGATTGAGTCCCCTGACAGATCCTATGTAAGGAGCTGTGGCGCAATCCCCTGCAATACTACAAGAGGATGAAGCCACCTGAAGAGGGAACAGAGACGTCAGGTGAGCCGTT-AGTTGGGACTGGAGCTGTTTGATGCCTAGTAT
		</sequence>
		<sequence>
			<taxon idref="&apos;BLASTchimpY:2091315-2094665&apos;"/>
			TTAAACTTTCTCCACCTTGTCCTGACAGGTGGAAGAAGAGAAGCATCCTGTTCATCTCTGCAAGATCATGTTGTTCTTTCGGAGTAACCCCTACTTCCAGAATGAAGTGATTACCAAGGAATATCTGGTGAACATCACAGGTGACAGGTGGCTCCCAGGATGGGTAGTGGAAGGAAGATGGCGGGTGGATC--------ATTGCCGACGTGATCCAGCCCCCTTCCCACAAAAACTCCTGTCTCTGTAGAATACAGGGCTTCTCATTCCACTCCAATTGAGTGGTATCCGTATTATGAAGTGGAGGCCTATCGCCGCAGACACCACAGCAGCAGCCTTAACTTCTTCAACTGGTTCTCTGACCACAACTTCGCAGGATCTAACAAGATTGCTGAGGTGAGTCCTCACTGGGAAA---CATGAGAAATGACCCCA-TGTGTTCCCAGCTGCTTGGGTCACCTTTCTGAGC-CCTGA-------TGAGGCCTTTCCCGATTGAGTCCCCTGACAGATCCTATGTAAGGAGCTGTGGCGCAATCCCCTGCAATACTACAAGAGGATGAAGCCACCTGAAGAGGGAACAGAGACGTCAGGTGAGCCGTT-AGTTGGGACTGGAGCTGTTTGATGCCTAGTAT
		</sequence>
		<sequence>
			<taxon idref="&apos;chimpFUNCTIONAL:10862558-10865908&apos;"/>
			TTAAGCTTTCTCCACCTTGTCCTGACAGGTGGAAGAAGAGAAGCATCCTGTTCATCTCTGCAAGATCATGTTGTTCTTTCGGAGTAACCCCTACTTCCAGAATGAAGTGATTACCAAGGAATATCTGGTGAACATCACAGGTGACAGGTGGCTCCCAGGATGGGTAGTGGAAGGAAGATGGCGGGTGGATC--------ATTGCCGACGTGATCCAGCCCTCTTCCCACGAAAACTCCTGTCTCTGTAGAATACAGGGCTTCTCATTCCACTCCAATTGAGTGGTATCCGTATTATGAAGTGGAGGCCTATCGCCGCAGACACCACAGCAGCAGCCTTAACTTCTTCAACTGGTTCTCTGACCACAACTTCGCAGGATCTAACAAGATTGCTGAGGTGAGTCCTCACTGGGAAA---CATGAGAAATGACCCCA-TGTGTTCCCAGCTGCTTGGGTCACCTTTCTGAGC-CCTGA-------TGAGGCCTTTCCCGATTGAGTCCCCTGACAGATCCTATGTAAGGACCTGTGGCGCAATCCCCTGCAATACTACAAGAGGATGAAGCCACCTGAAGAGGGAACAGAGACGTCAGGTGAGCCGTT-AGTTGGGACTGGAGCTGTTTGATGCCTAGTAT
		</sequence>
		<sequence>
			<taxon idref="&apos;BLASThumanY:49988332-49985075&apos;"/>
			TTAAGCTTTCTCCACCTTGCCCTGACAGGTGGAAGAAGTGAAGCATCCAGTTCACCTGTGCAAGATCATGTTGTTGTTTCAGAGTAACCCTTACTTCCAGAATAAAGTGATTACCAAGGAATATCTGGTGAACATCACAGGTGACAGGTGGCTCCCAGGATGGGTGGTGGAAGGAAGATGGTGGGTGGATC--------ATTGCCAATGTGATCCAATCCCCTTCCCGCAAAAATTCCTGTCTCTGTAGAATACAGGGCTTCTCATTCCACTCCAATTGATTGGTATCCAGATTATGAAGTGGAGGCCTATCGCCGCAACCACCACAACAGGAGCCTGAA-TTCTTCAACTGGTTCTCTGACCACAACTTCGCAGGATCTAACAGGATTGCTGAGGTGAGTCCTCACTGGGAAA---CATGAGGAATGACCCCA-TGTGTTCCCAGCTGCTTGGGTCACCATTCTGAGT-CCTGA-------TGAGGCCTTTCCCGATGGATTCCCCTGACAGATCCTATGTAAGGACCTGTGGTGCAATCCCCTGCAATCCTACAAGAGGATGAAGCCACCTGAAGAGGGAACAGAGATTTCAGGTGAGCTGTTCAGTTGGAACTGAAGCTTTTTGATCCCCAGGAT
		</sequence>
		<sequence>
			<taxon idref="&apos;BLASTchimpY:2123582-2126848&apos;"/>
			TTAAGCTTTCTCCACCTTGCCCTGACAGGTGGAAGAAGTGAAGCATCCAGTTCATCTGTGCAAGATCATGTTGTTGTTTCAGAGTAACCCTTACTTCCAGAATAAAGTGATTACCAAGGAATATCTGGTGAACATCACAGGTGAAAGGTGGCTCCCAGGATGGGTAGTGGAAGGAAGATGGTGGGTGGATC--------ATTGCCAATGTGATCCAGCCCCCTTCCCGCAAAAATTCCTGTCTCTGTAGAATACAGGGCTTCTCATTCCACTCCAATTGATTGGTATCCGGATTATGAAGTGGAGGCCTATCACTGCAGACACCACAACAGGAGCCTGAA-TTCTTCAACTGGTTCTCTGACCACAACTTCGCAGGATCTAACAGGACTGCTGAGGTAAGTCCTCACTGGGAAA---CATGAGGAATGACCCCG-TGTGTTCCCAGCTGCTTGGGTCACCATTCTGAGT-CCTGA-------TGAGGCCTTTCCTGATGGATTCCCCTGACAGATCCTATGTAAGGACCTGTGGCGCAATCCCCTGCAATACTACAAGAGGATGAAGCCACCTGAAGAGGGAACAGAGATTTCAGGTGAGCTGTTCAGTTGGAAGTGAAGCTTTTTGATGCCCAGGAT
		</sequence>
		<sequence>
			<taxon idref="&apos;BLASTchimpY:16449789-16446523&apos;"/>
			TTAAGCTTTCTCCACCTTGCCCTGACAGGTGGAAGAAGTGAAGCATCCAGTTCATCTGTGCAAGATCATGTTGTTGTTTCAGAGTAACCCTTACTTCCAGAATAAAGTGATTACCAAGGAATATCTGGTGAACATCACAGGTGAAAGGTGGCTCCCAGGATGGGTAGTGGAAGGAAGACGGTGGGTGGATC--------ATTGCCAATGTGATCCAGCCCCCTTCCCGCAAAAATTCCTGTCTCTGTAGAATACAGGGCTTCTCATTCCACTCCAATTGATTGGTATCCGGATTATGAAGTGGAGGCCTATCACTGCAGACACCACAACAGGAGCCTGAA-TTCTTCAACTGGTTCTCTGACCACAACTTCGCAGGATCTAACAGGACTGCTGAGGTAAGTCCTCACTGGGAAA---CATGAGGAATGACCCCG-TGTGTTCCCAGCTGCTTGGGTCACCATTCTGAGT-CCTGA-------TGAGGCCTTTCCTGATGGATTCCCCTGACAGATCCTATGTAAGGACCTGTGGCGCAATCCCCTGCAATACTACAAGAGGATGAAGCCACCTGAAGAGGGAACAGAGATTTCAGGTGAGCTGTTCAGTTGGAAGTGAAGCTTTTTGATGCCCAGGAT
		</sequence>
		<sequence>
			<taxon idref="&apos;BLASTchimpY:15072061-15075327&apos;"/>
			TTAAGCTTTCTCCACCTTGCCCTGACAGGTGGAAGAAGTGAAGCATCCAGTTCATCTGTGCAAGATCATGTTGTTGTTTCAGAGTAACCCTTACTTCCAGAATAAAGTGATTACCAAGGAATATCTGGTGAACATCACAGGTGAAAGGTGGCTCCCAGGATGGGTAGTGGAAGGAAGATGGTGGGTGGATC--------ATTGCCAATGTGATCCAGCCCCCTTCCCGCAAAAATTCCTGTCTCTGTAGAATACAGGGCTTCTCATTCCACTCCAATTGATTGGTATCCGGATTATGAAGTGGAGGCCTATCACTGCAGACACCACAACAGGAGCCTGAA-TTCTTCAACTGGTTCTCTGACCACAACTTCGCAGGATCTAACAGGACTGCTGAGGTAAGTCCTCACTGGGAAA---CATGAGGAATGACCCCG-TGTGTTCCCAGCTGCTTGGGTCACCATTCTGAGT-CCTGA-------TGAGGCCTTTCCTGATGGATTCCCCTGACAGATCCTATGTAAGGACCTGTGGCGCAATCCCCTGCAATACTACAAGAGGATGAAGCCACCTGAAGAGGGAACAGAGATTTCAGGTGAGCTGTTCAGTTGGAAGTGAAGCTTTTTGATGCCCAGGAT
		</sequence>
		<sequence>
			<taxon idref="&apos;BLASTchimpY:10894849-10898115&apos;"/>
			TTAAGCTTTCTCCACCTTGCCCTGACAGGTGGAAGAAGTGAAGCATCCAGTTCATCTGTGCAAGATCATGTTGTTGTTTCAGAGTAACCCTTACTTCCAGAATAAAGTGATTACCAAGGAATATCTGGTGAACATCACAGGTGAAAGGTGGCTCCCAGGATGGGTAGTGGAAGGAAGATGGTGGGTGGATC--------ATTGCCAATGTGATCCAGCCCCCTTCCCGCAAAAATTCCTGTCTCTGTAGAATACAGGGCTTCTCATTCCACTCCAATTGATTGGTATCCGGATTATGAAGTGGAGGCCTATCACTGCAGACACCACAACAGGAGCCTGAA-TTCTTCAACTGGTTCTCTGACCACAACTTCGCAGGATCTAACAGGACTGCTGAGGTAAGTCCTCACTGGGAAA---CATGAGGAATGACCCCG-TGTGTTCCCAGCTGCTTGGGTCACCATTCTGAGT-CCTGA-------TGAGGCCTTTCCTGATGGATTCCCCTGACAGATCCTATGTAAGGACCTGTGGCGCAATCCCCTGCAATACTACAAGAGGATGAAGCCACCTGAAGAGGGAACAGAGATTTCAGGTGAGCTGTTCAGTTGGAAGTGAAGCTTTTTGATGCCCAGGAT
		</sequence>
		<sequence>
			<taxon idref="&apos;marmoset TSPY(AC234250.2:144526-143951)&apos;"/>
			--AAGCTTTCTCCACTTTGTCCTGACAGGTGAAAGAAACAAAGCAACCTATTCACGTCTGCAAGATCATGTTGTTCTTTCGGAGCAACCCCTACTTCCAGAATAACGTGGTTACCAAGGAGTATCTCGTGAACCTCACAGGTGACTGGTGGCTCCCAGGAGGGGCAGTGGAAGGAAGGTGGTGGGTAGGTGGATGGATCATTGCCAACGTGATCCAGCCCACTTCCCACAAAA--TCCCCTCTCTGTAGAATACAGGCCTTCTCATTCCACTCCAGTTCAGTGGCATCAGCGTTATGAACGTGTGGCCTACCGCCGCAGACACCAGAACAGCAGCCTTAACTTCTTCAACTGGTTTTCTGACCACAACTTCGCAGGATCTAACAGGATCGCTGAGGTGGGTCCTCGCTGGAAAA---CATCAGGAATGACCCCGGTGTGTTCCCAGCTGCTTGGCTCACCAGTCTCAGC-CCTGA-------TGAGGCCTTTCCCAATTGATTCCTGTGATAGATCCTAAGTAAGGACCTGTGGCGCAATCCCCTGCAATACTACACGAGGACCAGGCCACCCGAAGAGGGAACAGAGAT------------------------------------------------
		</sequence>
	</alignment>

	<!-- The unique patterns from 1 to end                                       -->
	<!-- npatterns=328                                                           -->
	<patterns id="patterns" from="1" strip="false">
		<alignment idref="alignment"/>
	</patterns>

	<!-- A prior assumption that the population size has remained constant       -->
	<!-- throughout the time spanned by the genealogy.                           -->
	<constantSize id="constant" units="substitutions">
		<populationSize>
			<parameter id="constant.popSize" value="4.9E7" lower="0.0"/>
		</populationSize>
	</constantSize>

	<!-- Generate a random starting tree under the coalescent process            -->
	<coalescentSimulator id="startingTree">
		<taxa idref="taxa"/>
		<constantSize idref="constant"/>
	</coalescentSimulator>

	<!-- Generate a tree model                                                   -->
	<treeModel id="treeModel">
		<coalescentTree idref="startingTree"/>
		<rootHeight>
			<parameter id="treeModel.rootHeight"/>
		</rootHeight>
		<nodeHeights internalNodes="true">
			<parameter id="treeModel.internalNodeHeights"/>
		</nodeHeights>
		<nodeHeights internalNodes="true" rootNode="true">
			<parameter id="treeModel.allInternalNodeHeights"/>
		</nodeHeights>
	</treeModel>

	<!-- Taxon Sets                                                              -->
	<tmrcaStatistic id="tmrca(papionins-a)" includeStem="false">
		<mrca>
			<taxa idref="papionins-a"/>
		</mrca>
		<treeModel idref="treeModel"/>
	</tmrcaStatistic>
	<tmrcaStatistic id="tmrca(papionins-b)" includeStem="false">
		<mrca>
			<taxa idref="papionins-b"/>
		</mrca>
		<treeModel idref="treeModel"/>
	</tmrcaStatistic>
	<tmrcaStatistic id="tmrca(human-chimp)" includeStem="false">
		<mrca>
			<taxa idref="human-chimp"/>
		</mrca>
		<treeModel idref="treeModel"/>
	</tmrcaStatistic>
	<tmrcaStatistic id="tmrca(OWprimates)" includeStem="false">
		<mrca>
			<taxa idref="OWprimates"/>
		</mrca>
		<treeModel idref="treeModel"/>
	</tmrcaStatistic>

	<!-- Generate a coalescent likelihood                                        -->
	<coalescentLikelihood id="coalescent">
		<model>
			<constantSize idref="constant"/>
		</model>
		<populationTree>
			<treeModel idref="treeModel"/>
		</populationTree>
	</coalescentLikelihood>

	<!-- The uncorrelated relaxed clock (Drummond, Ho, Phillips & Rambaut (2006) PLoS Biology 4, e88 )-->
	<discretizedBranchRates id="branchRates">
		<treeModel idref="treeModel"/>
		<distribution>
			<logNormalDistributionModel meanInRealSpace="true">
				<mean>
					<parameter id="ucld.mean" value="1.0" lower="0.0"/>
				</mean>
				<stdev>
					<parameter id="ucld.stdev" value="0.3333333333333333" lower="0.0"/>
				</stdev>
			</logNormalDistributionModel>
		</distribution>
		<rateCategories>
			<parameter id="branchRates.categories"/>
		</rateCategories>
	</discretizedBranchRates>
	<rateStatistic id="meanRate" name="meanRate" mode="mean" internal="true" external="true">
		<treeModel idref="treeModel"/>
		<discretizedBranchRates idref="branchRates"/>
	</rateStatistic>
	<rateStatistic id="coefficientOfVariation" name="coefficientOfVariation" mode="coefficientOfVariation" internal="true" external="true">
		<treeModel idref="treeModel"/>
		<discretizedBranchRates idref="branchRates"/>
	</rateStatistic>
	<rateCovarianceStatistic id="covariance" name="covariance">
		<treeModel idref="treeModel"/>
		<discretizedBranchRates idref="branchRates"/>
	</rateCovarianceStatistic>

	<!-- TPM3 substitution model                    -->
	<gtrModel id="gtr">
		<frequencies>
			<frequencyModel dataType="nucleotide">
				<frequencies>
					<parameter id="frequencies" value="0.25 0.25 0.25 0.25"/>
				</frequencies>
			</frequencyModel>
		</frequencies>
		<rateAC>
			<parameter id="ac=cg" value="1.0" lower="0.0"/>
		</rateAC>
		<rateAT>
			<parameter id="at=gt" value="1.0" lower="0.0"/>
		</rateAT>
		<rateCG>
			<parameter idref="ac=cg"/>
		</rateCG>
		<rateGT>
			<parameter idref="at=gt"/>
		</rateGT>
		<rateAG>
			<parameter id="ag" value="1.0" lower="0.0"/>
		</rateAG>
	</gtrModel>

	<!-- site model                                                              -->
	<siteModel id="siteModel">
		<substitutionModel>
			<gtrModel idref="gtr"/>
		</substitutionModel>
		<gammaShape gammaCategories="4">
			<parameter id="alpha" value="0.5" lower="0.0"/>
		</gammaShape>
	</siteModel>

	<!-- Likelihood for tree given sequence data                                 -->
	<treeLikelihood id="treeLikelihood" useAmbiguities="false" stateTagName="states">
		<patterns idref="patterns"/>
		<treeModel idref="treeModel"/>
		<siteModel idref="siteModel"/>
		<discretizedBranchRates idref="branchRates"/>
	</treeLikelihood>

	<!-- Define operators                                                        -->
	<operators id="operators">
		<scaleOperator scaleFactor="0.75" weight="0.1">
			<parameter idref="ac=cg"/>
		</scaleOperator>
		<scaleOperator scaleFactor="0.75" weight="0.1">
			<parameter idref="at=gt"/>
		</scaleOperator>
		<scaleOperator scaleFactor="0.75" weight="0.1">
			<parameter idref="alpha"/>
		</scaleOperator>
		<scaleOperator scaleFactor="0.75" weight="3">
			<parameter idref="ucld.mean"/>
		</scaleOperator>
		<scaleOperator scaleFactor="0.75" weight="3">
			<parameter idref="ucld.stdev"/>
		</scaleOperator>
		<subtreeSlide size="4900000.0" gaussian="true" weight="15">
			<treeModel idref="treeModel"/>
		</subtreeSlide>
		<narrowExchange weight="15">
			<treeModel idref="treeModel"/>
		</narrowExchange>
		<wideExchange weight="3">
			<treeModel idref="treeModel"/>
		</wideExchange>
		<wilsonBalding weight="3">
			<treeModel idref="treeModel"/>
		</wilsonBalding>
		<scaleOperator scaleFactor="0.75" weight="3">
			<parameter idref="treeModel.rootHeight"/>
		</scaleOperator>
		<uniformOperator weight="30">
			<parameter idref="treeModel.internalNodeHeights"/>
		</uniformOperator>
		<scaleOperator scaleFactor="0.75" weight="3">
			<parameter idref="constant.popSize"/>
		</scaleOperator>
		<upDownOperator scaleFactor="0.75" weight="3">
			<up>
				<parameter idref="ucld.mean"/>
			</up>
			<down>
				<parameter idref="treeModel.allInternalNodeHeights"/>
			</down>
		</upDownOperator>
		<swapOperator size="1" weight="10" autoOptimize="false">
			<parameter idref="branchRates.categories"/>
		</swapOperator>
		<uniformIntegerOperator weight="10">
			<parameter idref="branchRates.categories"/>
		</uniformIntegerOperator>
	</operators>

	<!-- Define MCMC                                                             -->
	<mcmc id="mcmc" chainLength="100000000" autoOptimize="true" operatorAnalysis="completeTSPY_tree-3Dec14.ops">
		<posterior id="posterior">
			<prior id="prior">
				<normalPrior mean="8500000.0" stdev="425000.0">
					<statistic idref="tmrca(papionins-a)"/>
				</normalPrior>
				<normalPrior mean="8500000.0" stdev="425000.0">
					<statistic idref="tmrca(papionins-b)"/>
				</normalPrior>
				<normalPrior mean="6000000.0" stdev="300000.0">
					<statistic idref="tmrca(human-chimp)"/>
				</normalPrior>
				<normalPrior mean="3.0E7" stdev="1500000.0">
					<statistic idref="tmrca(OWprimates)"/>
				</normalPrior>
				<gammaPrior shape="0.05" scale="10.0" offset="0.0">
					<parameter idref="ac=cg"/>
				</gammaPrior>
				<gammaPrior shape="0.05" scale="10.0" offset="0.0">
					<parameter idref="at=gt"/>
				</gammaPrior>
				<exponentialPrior mean="0.5" offset="0.0">
					<parameter idref="alpha"/>
				</exponentialPrior>
				<exponentialPrior mean="0.3333333333333333" offset="0.0">
					<parameter idref="ucld.stdev"/>
				</exponentialPrior>
				<exponentialPrior mean="1.0" offset="0.0">
					<parameter idref="ucld.mean"/>
				</exponentialPrior>
				<oneOnXPrior>
					<parameter idref="constant.popSize"/>
				</oneOnXPrior>
				<coalescentLikelihood idref="coalescent"/>
			</prior>
			<likelihood id="likelihood">
				<treeLikelihood idref="treeLikelihood"/>
			</likelihood>
		</posterior>
		<operators idref="operators"/>

		<!-- write log to screen                                                     -->
		<log id="screenLog" logEvery="1000">
			<column label="Posterior" dp="4" width="12">
				<posterior idref="posterior"/>
			</column>
			<column label="Prior" dp="4" width="12">
				<prior idref="prior"/>
			</column>
			<column label="Likelihood" dp="4" width="12">
				<likelihood idref="likelihood"/>
			</column>
			<column label="rootHeight" sf="6" width="12">
				<parameter idref="treeModel.rootHeight"/>
			</column>
			<column label="ucld.mean" sf="6" width="12">
				<parameter idref="ucld.mean"/>
			</column>
		</log>

		<!-- write log to file                                                       -->
		<log id="fileLog" logEvery="1000" fileName="completeTSPY_tree-3Dec14.log" overwrite="false">
			<posterior idref="posterior"/>
			<prior idref="prior"/>
			<likelihood idref="likelihood"/>
			<parameter idref="treeModel.rootHeight"/>
			<tmrcaStatistic idref="tmrca(papionins-a)"/>
			<tmrcaStatistic idref="tmrca(papionins-b)"/>
			<tmrcaStatistic idref="tmrca(human-chimp)"/>
			<tmrcaStatistic idref="tmrca(OWprimates)"/>
			<parameter idref="constant.popSize"/>
			<parameter idref="ac=cg"/>
			<parameter idref="at=gt"/>
			<parameter idref="ag"/>
			<parameter idref="alpha"/>
			<parameter idref="ucld.mean"/>
			<parameter idref="ucld.stdev"/>
			<rateStatistic idref="meanRate"/>
			<rateStatistic idref="coefficientOfVariation"/>
			<rateCovarianceStatistic idref="covariance"/>
			<treeLikelihood idref="treeLikelihood"/>
			<coalescentLikelihood idref="coalescent"/>
		</log>

		<!-- write tree log to file                                                  -->
		<logTree id="treeFileLog" logEvery="1000" nexusFormat="true" fileName="completeTSPY_tree-3Dec14.trees" sortTranslationTable="true">
			<treeModel idref="treeModel"/>
			<trait name="rate" tag="rate">
				<discretizedBranchRates idref="branchRates"/>
			</trait>
			<posterior idref="posterior"/>
		</logTree>
	</mcmc>
	<report>
		<property name="timer">
			<mcmc idref="mcmc"/>
		</property>
	</report>
</beast>
