# Supplementary material for: Multicopy gene family evolution on primate Y chromosomes
Source: BMC Genomics. 2016 Feb 29;17:157. doi: 10.1186/s12864-015-2187-8 (PMC4772468; doi:10.1186/s12864-015-2187-8)
Supplement: Additional file 10 — XKRY BEAST input file. Alignment, calibration nodes, nucleotide substitution model, and specification of priors for tree shown in Additional file 1: Figure S7. (XML 33 kb) [file 12864_2015_2187_MOESM10_ESM.xml]

<?xml version="1.0" encoding="UTF-8"?>
<!-- Generated by BEAUTi v1.7.5                                              --><!--       by Alexei J. Drummond, Andrew Rambaut and Marc A. Suchard         --><!--       Department of Computer Science, University of Auckland and        --><!--       Institute of Evolutionary Biology, University of Edinburgh        --><!--       David Geffen School of Medicine, University of California, Los Angeles--><!--       http://beast.bio.ed.ac.uk/                                        --><beast>

	<!-- The list of taxa to be analysed (can also include dates/ages).          -->
	<!-- ntax=49                                                                 -->
	<taxa id="taxa">
		<taxon id="&apos;humanFUNCTIONAL:39076025-39074651&apos;"/>
		<taxon id="&apos;humanFUNCTIONAL:39491334-39492708&apos;"/>
		<taxon id="Hsapiens_XKR3_chr22_ENSE00001305313"/>
		<taxon id="&apos;humanPSEUDO:33510242-33511633&apos;"/>
		<taxon id="&apos;humanPSEUDO:31274523-31273133&apos;"/>
		<taxon id="&apos;humanPSEUDO:38399397-38400783&apos;"/>
		<taxon id="&apos;humanPSEUDO:38703559-38702173&apos;"/>
		<taxon id="&apos;humanPSEUDO:33309238-33310624&apos;"/>
		<taxon id="&apos;humanPSEUDO:31475491-31474105&apos;"/>
		<taxon id="&apos;rhesusFUNCTIONAL:7642747-7641554&apos;"/>
		<taxon id="Zoo_Rhesus"/>
		<taxon id="PM545"/>
		<taxon id="PM561"/>
		<taxon id="PM582"/>
		<taxon id="PM604"/>
		<taxon id="PM638"/>
		<taxon id="PM661"/>
		<taxon id="PM665"/>
		<taxon id="PM704"/>
		<taxon id="PM1014"/>
		<taxon id="Panubis"/>
		<taxon id="Msphinx"/>
		<taxon id="Marctoids143"/>
		<taxon id="Mfascicularis242"/>
		<taxon id="Mfascicularis1929"/>
		<taxon id="P001"/>
		<taxon id="PM616"/>
		<taxon id="&apos;rhesusPSEUDO:9011715-9012910&apos;"/>
		<taxon id="&apos;Zoo Rhesus-ps&apos;"/>
		<taxon id="&apos;PM545-ps&apos;"/>
		<taxon id="&apos;PM582-ps&apos;"/>
		<taxon id="&apos;PM604-ps&apos;"/>
		<taxon id="&apos;PM638-ps&apos;"/>
		<taxon id="&apos;PM655-ps&apos;"/>
		<taxon id="&apos;PM661-ps&apos;"/>
		<taxon id="&apos;PM665-ps&apos;"/>
		<taxon id="&apos;PM704-ps&apos;"/>
		<taxon id="&apos;PM1014-ps&apos;"/>
		<taxon id="&apos;Msphinx-ps&apos;"/>
		<taxon id="&apos;chimpPSEUDO:4859717-4858349&apos;"/>
		<taxon id="&apos;chimpPSEUDO:5249979-5251347&apos;"/>
		<taxon id="&apos;chimpPSEUDO:13505429-13504061&apos;"/>
		<taxon id="&apos;chimpPSEUDO:13870418-13871786&apos;"/>
		<taxon id="&apos;chimpPSEUDO:882325-883693&apos;"/>
		<taxon id="&apos;chimpPSEUDO:8186362-8187559&apos;"/>
		<taxon id="&apos;chimpPSEUDO:3419631-3421022&apos;"/>
		<taxon id="&apos;chimpPSEUDO:4461086-4459695&apos;"/>
		<taxon id="&apos;chimpPSEUDO:12092717-12094108&apos;"/>
		<taxon id="&apos;chimpPSEUDO:13106880-13105490&apos;"/>
	</taxa>
	<taxa id="cercopith">
		<taxon idref="&apos;rhesusFUNCTIONAL:7642747-7641554&apos;"/>
		<taxon idref="Msphinx"/>
	</taxa>
	<taxa id="OWprimates">
		<taxon idref="&apos;rhesusFUNCTIONAL:7642747-7641554&apos;"/>
		<taxon idref="&apos;humanFUNCTIONAL:39076025-39074651&apos;"/>
		<taxon idref="&apos;humanFUNCTIONAL:39491334-39492708&apos;"/>
	</taxa>


	<!-- The sequence alignment (each sequence refers to a taxon above).         -->
	<!-- ntax=49 nchar=356                                                       -->
	<alignment id="alignment" dataType="nucleotide">
		<sequence>
			<taxon idref="&apos;humanFUNCTIONAL:39076025-39074651&apos;"/>
			ATGTTTATCTTTAATAGCATTGCTGATGACATATTCCCTCTTATCAGTTGTGTA-GGTGCCATTCACTGCAATATACTGGCCATCCGCACTGGCAACGACTTTGCTGCCATTAAGCTACAGGTGATAAAATTGATCTATCTCATGATATGGCATTCGTTGGTGATTATCTCACCTGTAGTGACTCTGGCATTCTTCCCTGCATCTCTGAAACAGGGGAGCTTACACTTTCTATTAATCATATATTTTGTATTATTGTTGACACCATGGCTGGAGTTTTCGAAAAGTGGAACTCATCTTCCTAGCAACACAAAAAATAATTCCAGCATGGTGGGTA-AGTATGGATGCTTATCTTAA
		</sequence>
		<sequence>
			<taxon idref="&apos;humanFUNCTIONAL:39491334-39492708&apos;"/>
			ATGTTTATCTTTAATAGCATTGCTGATGACATATTCCCTCTTATCAGTTGTGTA-GGTGCCATTCACTGCAATATACTGGCCATCCGCACTGGCAACGACTTTGCTGCCATTAAGCTACAGGTGATAAAATTGATCTATCTCATGATATGGCATTCGTTGGTGATTATCTCACCTGTAGTGACTCTGGCATTCTTCCCTGCATCTCTGAAACAGGGGAGCTTACACTTTCTATTAATCATATATTTTGTATTATTGTTGACACCATGGCTGGAGTTTTCGAAAAGTGGAACTCATCTTCCTAGCAACACAAAAAATAATTCCAGCATGGTGGGTA-AGTATGGATGCTTATCTTAA
		</sequence>
		<sequence>
			<taxon idref="Hsapiens_XKR3_chr22_ENSE00001305313"/>
			TTTCATGTCTTTAATAGCATTGCTGATGACATTTTCCCTGTTATCAGTTACTTATGGGGCCATTCGCTGCAATATACTGGCCATCCAGATCAGCAATGATGATACTACCATTAAGCTACCGCCGATAGAATTCTTCTGTGTCGTGATGTGGCGTTTTTTGGAGGTTATCTCACGTGTAGTGACTCTGGCATTTTTCATTGCATCTCTGAAACTGAAGAGCCTACCCGTTTTGTTAATCATATATTTTGTATCATTGTTGGCACCGTGGCTGGAGTTTTGGAAAAGTGGAGCTCATCTTCCTGGCAACAAAGAAAATAATTCCAATATGGTGGGTACAGTACTGATGCTTTTCTTGA
		</sequence>
		<sequence>
			<taxon idref="&apos;humanPSEUDO:33510242-33511633&apos;"/>
			TTGTTTATCTTTAGTAGCATTGCTGATGACATGTTCCTTCTTACCACTTGTGTATGCGGCCATTCACTGCAATACACTGGCCATCCATACCAGCAACGACTTTCCTGACATTAAGCTACAAGCGATAAAATTCATC--TGTCATGATACGGTGTTCCTTGGTGATTATCTCACGTGTAGTGACTCTGGAATTTTTTCCTGCATCTCTGAAACAGAGGAGCCTACCCTTACTATTAATCATATATTTTGTATTATTGTTGGCACCATGGCTGGAGTTTTGGAAAAGTGGAGCTCATCTTCATAACAACACAGAAAATAATTCCAGCATGGTGGGTACA-TACGGATGCTTACCTTAA
		</sequence>
		<sequence>
			<taxon idref="&apos;humanPSEUDO:31274523-31273133&apos;"/>
			TTGTTTATCTTTAGTAGCATTGCTGATGACATGTTCCTTCTTACCACTTGTGTATGCGGCCATTCACTGCAATACACTGGCCATCCATACCAGCAACGACTTTCCTGACATTAAGCTACAAGCGATAAAATTCATC--TGTCATGATACGGTGTTCCTTGGTGATTATCTCACGTGTAGTGACTCTGGAATTTTTTCCTGCATCTCTGAAACAGAGGAGCCTACCATTACTATTAATCATATATTTTGTATTATTGTTGGCACCATGGCTGGAGTTTTGGAAAAGTGGAGCTCATCTTCATAACAACACAGAAAATAATTCCAGCATGGTGGGTACA-TACGGATGCTTACCTTAA
		</sequence>
		<sequence>
			<taxon idref="&apos;humanPSEUDO:38399397-38400783&apos;"/>
			ATATTTACCGTTAATAGCATCGCTGATTATATGTTCCCTCTTATCAGTTGTGTATGGGGCCATTCACCGCAACATACTAGCAATCCACACCTGCAACAACTTTGCTGCCATTAAGCTATGGGTAATAAAATTCATCTTTGTCATGATATGGCATTCCTTGGTGACTATCTCACGTGTAGTGACTCTGGCATTTTTCCCTGCATCTCTGAAACTGAGGACCCTACACTTTCTATTAATCATATATTTTGTATTATTTTTGGCATCATGGCCGGAGATTTGGAAAACTGGAGTTCATTTTCATAGCAACACAGAAAATAATTCCAGCATGGCGGGTACAGTATGGATGCTTATCTTAA
		</sequence>
		<sequence>
			<taxon idref="&apos;humanPSEUDO:38703559-38702173&apos;"/>
			ATATTTACCGTTAATAGCATCGCTGATTATATGTTCCCTCTTATCAGTTGTGTATGGGGCCATTCACCGCAACATACTAGCAATCCACACCTGCAACAACTTTGCTGCCATTAAGCTATGGGTAATAAAATTCATCTTTGTCATGATATGGCATTCCTTGGTGACTATCTCACGTGTAGTGACTCTGGCATTTTTCCCTGCATCTCTGAAACTGAGGACCCTACACTTTCTATTAATCATATATTTTGTATTATTTTTGGCATCATGGCCGGAGATTTGGAAAACTGGAGTTCATTTTCATAGCAACACAGAAAATAATTCCAGCATGGCGGGTACAGTATGGATGCTTATCTTAA
		</sequence>
		<sequence>
			<taxon idref="&apos;humanPSEUDO:33309238-33310624&apos;"/>
			ATGTTTATC--TAATAGCATTGCTGATGACATTTTCCCTTTTATCAGCTGTGTATGGGGCCATTCACTGCAATATACTGGCCATCCACACCAGCAACGACTTTGCTGCCATTAAGCTACAGGTGATAAAATTCATCCGTGTCGTGGTATTGCGTTCCTTGGTGGTAATCTCATGTGTAATGGCTCTGGCATTTTTGCCTGCATCTCTGAAACTGAGGAGCCTACCCTTTCTATTAATCATGTATTTTGTATTATTGTTGGCACCATGGCTGGAGTTTTGGAAAAGTGGAGCTCATCCTCCCAGCAACACAGAAAATAATTCTAGCATGGTGGGTACAGTACGGATGCTTATTTTAA
		</sequence>
		<sequence>
			<taxon idref="&apos;humanPSEUDO:31475491-31474105&apos;"/>
			ATGTTTATC--TAATAGCATTGCTGATGACATTTTCCCTTTTATCAGCTGTGTATGGGGCCATTCACTGCAATATACTGGCCATCCACACCAGCAACGACTTTGCTGCCATTAAGCTACAGGTGATAAAATTCATCCGTGTCGTGGTATTGCGTTCCTTGGTGGTAATCTCATGTGTAATGGCTCTGGCATTTTTGCCTGCATCTCTGAAACTGAGGAGCCTACCCTTTCTATTAATCATGTATTTTGTATTATTGTTGGCACCATGGCTGGAGTTTTGGAAAAGTGGAGCTCATCCTCCCAGCAACACAGAAAATAATTCTAGCATGGTGGGTACAGTACGGATGCTTATTTTAA
		</sequence>
		<sequence>
			<taxon idref="&apos;rhesusFUNCTIONAL:7642747-7641554&apos;"/>
			ATGTTTGTCTTTAATAGCATTCCTGATGACATGTTCCCTGTTATCAGTTACTTATGGGGCCATTCACTGCAATATACTGGCCATCCAGATCAGCAACGATGATACTACCATTAAGCTACAGCCAATAGAATTCATCTGTGTCATGATATGGCGTTTTCTGGAGGTTATCTCACGTGTAGTGACTCTGGCATTTTTTGCTGCATCTCTGAAACTGAAGTGCCTACCCTTTTTCTTAATCATATATTGTGTACCATTGTTGGCACCATGGCTGGAGTTTTGGAAAAGTGGAGCTCATCTTCCTAACAACACAGAAAATAATTCCAATATGGTGGGTACAGTACTGATGCTTATCTTGA
		</sequence>
		<sequence>
			<taxon idref="Zoo_Rhesus"/>
			------------------------------------------ATCAGTTACTTATGGGGCCATTCACTGCAATATACTGGCCATCCAGATCAGCAACGATGATACTACCATTAAGCTACAGCCAATAGAATTCATCTGTGTCATGATATGGCGTTTTCTGGAGGTTATCTCACGTGTAGTGACTCTGGCATTTTTTGCTGCATCTCTGAAACTGAAGTGCCTACCCTTTTTCTTAATCATATATTGTGTACCATTGTTGGCACCATGGCTGGAGTTTTGGAAAAGTGGAGCTCATCTTCCTAACAACACAGAAAATAATTCCAATA------------------------------
		</sequence>
		<sequence>
			<taxon idref="PM545"/>
			------------------------------------------ATCAGTTACTTATGGGGCCATTCACTGCAATATACTGGCCATCCAGATCAGCAACGATGATACTACCATTAAGCTACAGCCAATAGAATTCATCTGTGTCATGATATGGCGTTTTCTGGAGGTTATCTCACGTGTAGTGACTCTGGCATTTTTTGCTGCATCTCTGAAACTGAAGTGCCTACCCTTTTTCTTAATCATATATTGTGTACCATTGTTGGCACCATGGCTGGAGTTTTGGAAAAGTGGAGCTCATCTTCCTAACAACACAGAAAATAATTCCAATA------------------------------
		</sequence>
		<sequence>
			<taxon idref="PM561"/>
			------------------------------------------ATCAGTTACTTATGGGGCCATTCACTGCAATATACTGGCCATCCAGATCAGCAACGATGATACTACCATTAAGCTACAGCCAATAGAATTCATCTGTGTCATGATATGGCGTTTTCTGGAGGTTATCTCACGTGTAGTGACTCTGGCATTTTTTGCTGCATCTCTGAAACTGAAGTGCCTACCCTTTTTCTTAATCATATATTGTGTACCATTGTTGGCACCATGGCTGGAGTTTTGGAAAAGTGGAGCTCATCTTCCTAACAACACAGAAAATAATTCCAATA------------------------------
		</sequence>
		<sequence>
			<taxon idref="PM582"/>
			------------------------------------------ATCAGTTACTTATGGGGCCATTCACTGCAATATACTGGCCATCCAGATCAGCAACGATGATACTACCATTAAGCTACAGCCAATAGAATTCATCTGTGTCATGATATGGCGTTTTCTGGAGGTTATCTCACGTGTAGTGACTCTGGCATTTTTTGCTGCATCTCTGAAACTGAAGTGCCTACCCTTTTTCTTAATCATATATTGTGTACCATTGTTGGCACCATGGCTGGAGTTTTGGAAAAGTGGAGCTCATCTTCCTAACAACACAGAAAATAATTCCAATA------------------------------
		</sequence>
		<sequence>
			<taxon idref="PM604"/>
			------------------------------------------ATCAGTTACTTATGGGGCCATTCACTGCAATATACTGGCCATCCAGATCAGCAACGATGATACTACCATTAAGCTACAGCCAATAGAATTCATCTGTGTCATGATATGGCGTTTTCTGGAGGTTATCTCACGTGTAGTGACTCTGGCATTTTTTGCTGCATCTCTGAAACTGAAGTGCCTACCCTTTTTCTTAATCATATATTGTGTACCATTGTTGGCACCATGGCTGGAGTTTTGGAAAAGTGGAGCTCATCTTCCTAACAACACAGAAAATAATTCCAATA------------------------------
		</sequence>
		<sequence>
			<taxon idref="PM638"/>
			------------------------------------------ATCAGTTACTTATGGGGCCATTCACTGCAATATACTGGCCATCCAGATCAGCAACGATGATACTACCATTAAGCTACAGCCAATAGAATTCATCTGTGTCATGATATGGCGTTTTCTGGAGGTTATCTCACGTGTAGTGACTCTGGCATTTTTTGCTGCATCTCTGAAACTGAAGTGCCTACCCTTTTTCTTAATCATATATTGTGTACCATTGTTGGCACCATGGCTGGAGTTTTGGAAAAGTGGAGCTCATCTTCCTAACAACACAGAAAATAATTCCAATA------------------------------
		</sequence>
		<sequence>
			<taxon idref="PM661"/>
			------------------------------------------ATCAGTTACTTATGGGGCCATTCACTGCAATATACTGGCCATCCAGATCAGCAACGATGATACTACCATTAAGCTACAGCCAATAGAATTCATCTGTGTCATGATATGGCGTTTTCTGGAGGTTATCTCACGTGTAGTGACTCTGGCATTTTTTGCTGCATCTCTGAAACTGAAGTGCCTACCCTTTTTCTTAATCATATATTGTGTACCATTGTTGGCACCATGGCTGGAGTTTTGGAAAAGTGGAGCTCATCTTCCTAACAACACAGAAAATAATTCCAATA------------------------------
		</sequence>
		<sequence>
			<taxon idref="PM665"/>
			------------------------------------------ATCAGTTACTTATGGGGCCATTCACTGCAATATACTGGCCATCCAGGTCAGCAACGATGATACTACCATTAAGCTACAGCCAATAGAATTCATCTGTGTCATGATATGGCGTTTTCTGGAGGTTATCTCACGTGTAGTGACTCTGGCATTTTTTGCTGCATCTCTGAAACTGAAGTGCCTACCCTTTTTCTTAATCATATATTGTGTACCATTGTTGGCACCATGGCTGGAGTTTTGGAAAAGTGGAGCTCATCTTCCTAACAACACAGAAAATAATTCCCATA------------------------------
		</sequence>
		<sequence>
			<taxon idref="PM704"/>
			------------------------------------------ATCAGTTACTTATGGGGCCATTCACTGCAATATACTGGCCATCCAGATCAGCAACGATGATACTACCATTAAGCTACAGCCAATAGAATTCATCTGTGTCATGATATGGCGTTTTCTGGAGGTTATCTCACGTGTAGTGACTCTGGCATTTTTTGCTGCATCTCTGAAACTGAAGTGCCTACCCTTTTTCTTAATCATATATTGTGTACCATTGTTGGCACCATGGCTAGAGTTTTGGAAAAGTGGAGCTCATCTTCCTAACAACACAGAAAATAATTCCAATA------------------------------
		</sequence>
		<sequence>
			<taxon idref="PM1014"/>
			------------------------------------------ATCAGTTACTTATGGGGCCATTCACTGCAATATACTGGCCATCCAGATCAGCAACGATGATACTACCATTAAGCTACAGCCAATAGAATTCATCTGTGTCATGATATGGCGTTTTCTGGAGGTTATCTCACGTGTAGTGACTCTGGCATTTTTTGCTGCATCTCTGAAACTGAAGTGCCTACCCTTTTTCTTAATCATATATTGTGTACCATTGTTGGCACCATGGCTGGAGTTTTGGAAAAGTGGAGCTCATCTTCCTAACAACACAGAAAATAATTCCAATA------------------------------
		</sequence>
		<sequence>
			<taxon idref="Panubis"/>
			------------------------------------------ATCAGTTACTTATGGGGCCATTCACTGCAATATACTGGCCATCCAGATCAGCAACGATGATACTACCATTAAGCTACAGCCAATAGAATTCATCTGTGTCATGATATGGCGTTTTCTGGAGGTTATCTCACGTGTAGTGACTCTGGCATTTTTTGCTGCATCTCTGAAACTGAAGAGCCTTCCCTTTTTCTTAATCATATATTGTGTACCATTGTTGGCACCATGGCTGGAGTTTTGGAAAAGTGGAGCTCATCTTCCTAACAACACAGAANATAATTCCWATA------------------------------
		</sequence>
		<sequence>
			<taxon idref="Msphinx"/>
			------------------------------------------ATCAGTTACTTATGGGGCCATTCACTGCAATATACTGGCCATCCAGATCAGCAACGATGATACTACCATTAAGCTACAGCCAATAGAATTCATCTGTGTCATGATATGGCGTTTTCTGGAGGTTATCTCACGTGTAGTGACTCTGGCATTTTTTGCTGCATCTCTGAAACTGAAGAGCCTACCCTTTTTCTTAATCATATATTGTGTACCATTGTTGGCACCATGGCTGGAGTTTTGGAAAAGTGGAGCTCATCTTCCTAACAACACAGAACATAATTCCAATA------------------------------
		</sequence>
		<sequence>
			<taxon idref="Marctoids143"/>
			------------------------------------------ATCAGTTACTTATGGGGCCATTCACTGCAATATACTGGCCATCCAGATCAGCAACGATGATACTACTATTAAGCTACAGCCAATAGAATTCATCTGTGTCATGATATGGCGTTTTCTGGAGGTTATCTCACGTGTAGTGACTCTGGCATTTTTTGCTGCATCTCTGAAACTGAAGTGCCTACCCTTTTTCTTAATCATATATTGTGTACCATTGTTGGCACCATGGCTGGAGTTTTGGAAAAGTGGAGCTCATCTTCCTAACAACACAGAAAATAATTCCAATA------------------------------
		</sequence>
		<sequence>
			<taxon idref="Mfascicularis242"/>
			------------------------------------------ATCAGTTACTTATGGGGCCATTCACTGCAATATACTGGCCATCCAGATCAGCAACGATGATACTACCATTAAGCTACAGCCAATAGAATTCATCTGTGTCATGATATGGCGTTTTCTGGAGGTTATCTCACGTGTAGTGACTCTGGCATTTTTTGCTGCATCTCTGAAACTGAAGTGCCTACCCTTTTTCTTAATCATATATTGTGTACCATTGTTGGCACCATGGCTGGAGTTTTGGAAAAGTGGAGCTCATCTTCCTAACAACACAGAAAATAATTCCAATA------------------------------
		</sequence>
		<sequence>
			<taxon idref="Mfascicularis1929"/>
			------------------------------------------ATCAGTTACTTATGGGGCCATTCACTGCAATATACTGGCCATCCAGATCAGCAACGATGATACTACCATTAAGCTACAGCCAATAGAATTCATCTGTGTCATGATATGGCGTTTTCTGGAGGTTATCTCACGTGTAGTGACTCTGGCATTTTTTGCTGCATCTCTGAAACTGAAGTGCCTACCCTTTTTCTTAATCATATATTGTGTACCATTGTTGGCACCATGGCTGGAGTTTTGGAAAAGTGGAGCTCATCTTCCTAACAACACAGAAAATAATTCCAATA------------------------------
		</sequence>
		<sequence>
			<taxon idref="P001"/>
			------------------------------------------ATCAGTTACTTATGGGGCCATTCAGTGCAATATACTGGCCATCCAGATCAGCAACGATGATACTACCATTAAGCTACAGCCAATAGAATTCATCTGTGTCATGATATGGCGTTTTCTGGAGGTTATCTCACGTGTAGTGACTCTGGCATTTTTTGCTGCATCTCTGAAACTGAAGTGCCTACCCTTTTTCTTAATCATATATTGTGTACCATTGTTGGCACCATGGCTGGAGTTTTGGAAAAGTGGAGCTCATCTTCCTAACAACACAGAAAATAATTCCAATA------------------------------
		</sequence>
		<sequence>
			<taxon idref="PM616"/>
			------------------------------------------ATCAGTTACTTATGGGGCCATTCAGTGCAATATACTGGCCATCCAGATCAGCAACGATGATACTACCATTAAGCTACAGCCAATAGAATTCATCTGTGTCATGATATGGCGTTTTCTGGAGGTTATCTCACGTGTAGTGACTCTGGCATTTTTTGCTGCATCTCTGAAACTGAAGTGCCTACCCTTTTTCTTAATCATATATTGTGTACCATTGTTGGCACCATGGCTGGAGTTTTGGAAAAGTGGAGCTCATCTTCCTAACAACACAGAAAATAATTCCAATA------------------------------
		</sequence>
		<sequence>
			<taxon idref="&apos;rhesusPSEUDO:9011715-9012910&apos;"/>
			ATGTTTATTTTTAATAGCATTGCTGATGACATGTTCTCTCTTATCAGTTGTGTCTGGGGCCATTCACTGCAATATACTGGCCATCCACACAAGCC-CGACTTTGCTGCCATTAAGCTACAGATGATAAAATTCATCTAAGTAATGATATGGCATTCTTTGGTGATTATCTCACATGTAGTGA--CTGACATTTTTCCCTGCATCTCTGAAACTGAGGTGCCTATCCTTTCTATTAATCATATATTTTACATTATTGTTGGAACCATGGGTGGAGTTTTGGAAAAGTGGAACTCATCTTCCTAGCAATACAGAAAATAATTCCAGCATGTTGGGTACAGTACTGATGCTTATCTTAA
		</sequence>
		<sequence>
			<taxon idref="&apos;Zoo Rhesus-ps&apos;"/>
			----------------------------------------TTATCAGTTGTGTCTGGGGCCATTCACTGCAATATACTGGCCATCCACACAAGCC-CGACTTTGCTGCCATTAAGCTACAGATGATAAAATTCATCTAAGTAATGATATGGCATTCTTTGGTGATTATCTCACATGTAGTGA--CTGACATTTTTCCCTGCATCTCTGAAACTGAGGTGCCTATCCTTTCTATTAATCATATATTTTACATTATTGTTGGAACCATGGGTGGAGTTTTGGAAAAGTGGAACTCATCTTCCTAGCAATACAGA--------------------------------------------
		</sequence>
		<sequence>
			<taxon idref="&apos;PM545-ps&apos;"/>
			----------------------------------------TTATCAGTTGTGTCTGGGGCCATTCACTGCAATATACTGGCCATCCACACAAGCC-CGACTTTGCTGCCATTAAGCTACAGATGATAAAATTCATCTAAGTAATGATATGGCATTCTTTGGTGATTATCTCACATGTAGTGA--CTGACATTTTTCCCTGCATCTCTGAAACTGAGGTGCCTATCCTTTCTATTAATCATATATTTTACATTATTGTTGGAACCATGGGTGGAGTTTTGGAAAAGTGGAACTCATCTTCCTAGCAATACAGA--------------------------------------------
		</sequence>
		<sequence>
			<taxon idref="&apos;PM582-ps&apos;"/>
			----------------------------------------TTATCAGTTGTGTCTGGGGCCATTCACTGCAATATACTGGCCATCCACACAAGCC-CGACTTTGCTGCCATTAAGCTACAGATGATAAAATTCATCTAAGTAATGATATGGCATTCTTTGGTGATTATCTCACATGTAGTGA--CTGACATTTTTCCCTGCATCTCTGAAACTGAGGTGCCTATCCTTTCTATTAATCATATATTTTACATTATTGTTGGAACCATGGGTGGAGTTTTGGAAAAGTGGAACTCATCTTCCTAGCAATACAGA--------------------------------------------
		</sequence>
		<sequence>
			<taxon idref="&apos;PM604-ps&apos;"/>
			----------------------------------------TTATCAGTTGTGTCTGGGGCCATTCACTGCAATATACTGGCCATCCACACAAGCC-CGACTTTGCTGCCATTAAGCTACAGATGATAAAATTCATCTAAGTAATGATATGGCATTCTTTGGTGATTATCTCACATGTAGTGA--CTGACATTTTTCCCTGCATCTCTGAAACTGAGGTGCCTATCCTTTCTATTAATCATATATTTTACATTATTGTTGGAACCATGGGTGGAGTTTTGGAAAAGTGGAACTCATCTTCCTAGCAATACAGA--------------------------------------------
		</sequence>
		<sequence>
			<taxon idref="&apos;PM638-ps&apos;"/>
			----------------------------------------TTATCAGTTGTGTCTGGGGCCATTCACTGCAATATACTGGCCATCCACACAAGCC-CGACTTTGCTGCCATTAAGCTACAGATGATAAAATTCATCTAAGTAATGATATGGCATTCTTTGGTGATTATCTCACATGTAGTGA--CTGACATTTTTCCCTGCATCTCTGAAACTGAGGTGCCTATCCTTTCTATTAATCATATATTTTACATTATTGTTGGAACCATGGGTGGAGTTTTGGAAAAGTGGAACTCATCTTCCTAGCAATACAGA--------------------------------------------
		</sequence>
		<sequence>
			<taxon idref="&apos;PM655-ps&apos;"/>
			----------------------------------------TTATCAGTTGTGTCTGGGGCCATTCACTGCAATATACTGGCCATCCACACAAGCC-CGACTTTGCTGCCATTAAGCTACAGATGATAAAATTCATCTAAGTAATGATATGGCATTCTTTGGTGATTATCTCACATGTAGTGA--CTGACATTTTTCCCTGCATCTCTGAAACTGAGGTGCCTATCCTTTCTATTAATCATATATTTTACATTATTGTTGGAACCATGGGTGGAGTTTTGGAAAAGTAGAACTCATCTTCCTAGCAATACAGA--------------------------------------------
		</sequence>
		<sequence>
			<taxon idref="&apos;PM661-ps&apos;"/>
			----------------------------------------TTATCAGTTGTGTCTGGGGCCATTCACTGCAATATACTGGCCATCCACACAAGCC-CGAC--TGCTGCCATTAAGCTACAGATGATAAAATTCATCTAAGTAATGATATGGCATTCTTTGGTGATTATCTCACATGTAGTGA--CTGACATTTTTCCC-GCATCTCTGAAACTGAGGTGCCTATCCTTTCTATTAATCATATATTTTACATTATTGTTGGAACCATGGGTGGAGTTTTGGAAAAGTGGAACTCATCTTCCTAGCAATACAGA--------------------------------------------
		</sequence>
		<sequence>
			<taxon idref="&apos;PM665-ps&apos;"/>
			----------------------------------------TTATCAGTTGTGTCTGGGGCCATTCACTGCAATATACTGGCCATCCACACAAGCC-CTACTTTGCTGCCATTAAGCTACAGATGATAAAATTCATCTAAGTAATGATATGGCATTCTTTGGTGATTATCTCACATGTAGTGA--CTGACATTTTTCCCTGCATCTCTGAAACTGAGGTGCCTATCCTTTCTATTAATCATGTATTTTACATTATTGTTGGAACCATGGGTGGAGTTTTGGAAAAGTGGAACTCATCTTCCTAGCAATACAGA--------------------------------------------
		</sequence>
		<sequence>
			<taxon idref="&apos;PM704-ps&apos;"/>
			----------------------------------------TTATCAGTTGTGTCTGGGGCCATTCACTGCAATATACTGGCCATCCACACAAGCC-CGACTTTGCTGCCATTAAGCTACAGATGATAAAATTCATCTAAGTAATGATATGGCATTCTTTGGTGATTATCTCACATGTAGTGA--CTGACATTTTTT-TTGCATCTCTGAAACTGAGGTGCCTATCCTTTCTATTAATCATATATTTTACATTATTGTTGGAACCATGGGTGGAGTTTTGGAAAAGTGGAACTCATCTTCCTAGCAATACAGA--------------------------------------------
		</sequence>
		<sequence>
			<taxon idref="&apos;PM1014-ps&apos;"/>
			----------------------------------------TTATCAGTTGTGTCTGGGGCCATTCACTGCAATATACTGGCCATCCACACAAGCC-CGACTTTGCTGCCATTAAGCTACAGATGATAAAATTCATCTAAGTAATGATATGGCATTCTTTGGTGATTATCTCACATGTAGTGA--CTGACATTTTTCCCTGCATCTCTGAAACTGAGGTGCCTATCCTTTCTATTAATCATATATTTTACATTATTGTTGGAACCATGGGTGGAGTTTTGGAAAAGTGGAACTCATCTTCCTAGCAATACAGA--------------------------------------------
		</sequence>
		<sequence>
			<taxon idref="&apos;Msphinx-ps&apos;"/>
			----------------------------------------TTATCAGTTGTGTTTGGGGCCATTCACTGCAATATACTGGCCATCCACACAAGCC-CGACTTTGCTGCCATTAAGCTACAGATGATAAAATTCATCTAAGTAATGATATGGCATTCTTTGGTGATTATCTCACATGTAGTGA--CTGACATTTTTCCCTGCATCTCTGAAACTGAGGTGCCTATCCTTTCTATTAATCATATATTTTACATTATTGTTGGAACCATGGCTGGAGTTTTGGAAAAGTGGAACTCATCTTCCTAGCAACACAGA--------------------------------------------
		</sequence>
		<sequence>
			<taxon idref="&apos;chimpPSEUDO:4859717-4858349&apos;"/>
			ATGTTTATCTTTAATAGCATTGCTGATGACATATTCCCTCTTATCAGTTGTGTA-GCTGCCATTCACTGCAATATACTGGCCATCCACACTGGCAACGACTTTGC-GCCATTAAGCTACAGGTGATAAAATTGATCTATGTCATGATATGGCATTCGTTGGTGATTATCTCACCTGTAGTGACTCTGGCATTCTTCCCTGCATCTCTGAAACAGGGGAGTTTACACTTTCTATTAATCATATATTTTGTATTATTGTTGACACCATGGCTGGAGTTTTGGAAAAGTGGAACTCATCTTCCTAGCAACACAGAAAATAATTCCAGCATGGTGGGTA-AGTATGGATGCTTATCTTAA
		</sequence>
		<sequence>
			<taxon idref="&apos;chimpPSEUDO:5249979-5251347&apos;"/>
			ATGTTTATCTTTAATAGCATTGCTGATGACATATTCCCTCTTATCAGTTGTGTA-GCTGCCATTCACTGCAATATACTGGCCATCCACACTGGCAACGACTTTGC-GCCATTAAGCTACAGGTGATAAAATTGATCTATGTCATGATATGGCATTCGTTGGTGATTATCTCACCTGTAGTGACTCTGGCATTCTTCCCTGCATCTCTGAAACAGGGGAGTTTACACTTTCTATTAATCATATATTTTGTATTATTGTTGACACCATGGCTGGAGTTTTGGAAAAGTGGAACTCATCTTCCTAGCAACACAGAAAATAATTCCAGCATGGTGGGTA-AGTATGGATGCTTATCTTAA
		</sequence>
		<sequence>
			<taxon idref="&apos;chimpPSEUDO:13505429-13504061&apos;"/>
			ATGTTTATCTTTAATAGCATTGCTGATGACATATTCCCTCTTATCAGTTGTGTA-GCTGCCATTCACTGCAATATACTGGCCATCCACACTGGCAACGACTTTGC-GCCATTAAGCTACAGGTGATAAAATTGATCTATGTCATGATATGGCATTCGTTGGTGATTATCTCACCTGTAGTGACTCTGGCATTCTTCCCTGCATCTCTGAAACAGGGGAGTTTACACTTTCTATTAATCATATATTTTGTATTATTGTTGACACCATGGCTGGAGTTTTGGAAAAGTGGAACTCATCTTCCTAGCAACACAGAAAATAATTCCAGCATGGTGGGTA-AGTATGGATGCTTATCTTAA
		</sequence>
		<sequence>
			<taxon idref="&apos;chimpPSEUDO:13870418-13871786&apos;"/>
			ATGTTTATCTTTAATAGCATTGCTGATGACATATTCCCTCTTATCAGTTGTGTA-GCTGCCATTCACTGCAATATACTGGCCATCCACACTGGCAACGACTTTGC-GCCATTAAGCTACAGGTGATAAAATTGATCTATGTCATGATATGGCATTCGTTGGTGATTATCTCACCTGTAGTGACTCTGGCATTCTTCCCTGCATCTCTGAAACAGGGGAGTTTACACTTTCTATTAATCATATATTTTGTATTATTGTTGACACCATGGCTGGAGTTTTGGAAAAGTGGAACTCATCTTCCTAGCAACACAGAAAATAATTCCAGCATGGTGGGTA-AGTATGGATGCTTATCTTAA
		</sequence>
		<sequence>
			<taxon idref="&apos;chimpPSEUDO:882325-883693&apos;"/>
			ATGTTTATCTTTAATAGCATTGCTGATGACATATTCCCTCTTATCAGTTGTGTA-GCTGCCATTCACTGCAATATACTGGCCATCCACACTGGCAACGACTTTGC-GCCATTAAGCTACAGGTGATAAAATTGATCTATGTCATGATATGGCATTCGTTGGTGATTATCTCACCTGTAGTGACTCTGGCATTCTTCCCTGCATCTCTGAAACAGGGGAGTTTACACTTTCTATTAATCATATATTTTGTATTATTGTTGACACCATGGCTGGAGTTTTGGAAAAGTGGAACTCATCTTCCTAGCAACACAGAAAATAATTCCAGCATGGTGGGTA-AGTATGGATGCTTATCTTAA
		</sequence>
		<sequence>
			<taxon idref="&apos;chimpPSEUDO:8186362-8187559&apos;"/>
			ATGTTTGTCTTTAATAGCATTGCTGATGACATGTTCCCTGTTATCAGTTACTTATGGGGCCATTCACTGCAATATACTGGCCATCCAGATCAGCAATGATGATACTACCATTAAGCTACAGCCTATAGAATTCATCTGTGTCATGATATGACATTTTTTGGAGGTTATCTCACGTGTAGTGACTCTGGCATTTTTCACTGCATCTCTGAAACTGAAGAGCCTACCCTTTTTGTTAATCATATATTTTGTATCATTCTTGGCACCATGGCTGGAGTTTTGGAAAAGTGGAGCTCATCTTCCTAGCAACACAGAAAATAATTCCAGCATGGTGGGTACAGCACTGATGCTTGTCTTGA
		</sequence>
		<sequence>
			<taxon idref="&apos;chimpPSEUDO:3419631-3421022&apos;"/>
			TTGTTTATCTTTAGTAGCATTGCTGATGACATGTTTCCTCTTACCACTTGTGTATGCGGCCATTCACTGCAATACACTGGCCATCCATACCAGCAACGACTTTGCTGACATTAAGCTACAAGCGATAAAATTCATC--TGTCATGATACAGTGTTCCTTGGTGATTATCTCACGTGTAGTGACTCTGGAATTTTTTCCTGCATCTCTGAAACAGAGGAGCCTACCATTACTATTAATCATATATTTTGTATTATTGTTGGCACCATGGCTGGAGTTTTGGAAAAGTGGAGCTCATCTTCATAACAACACAGAAAATAATTCCAGCATGGTGGGTACA-TACGGATGCTTACCTTAA
		</sequence>
		<sequence>
			<taxon idref="&apos;chimpPSEUDO:4461086-4459695&apos;"/>
			TTGTTTATCTTTAGTAGCATTGCTGATGACATGTTTCCTCTTACCACTTGTGTATGCGGCCATTCACTGCAATACACTGGCCATCCATACCAGCAACGACTTTGCTGACATTAAGCTACAAGCGATAAAATTCATC--TGTCATGATACAGTGTTCCTTGGTGATTATCTCACGTGTAGTGACTCTGGAATTTTTTCCTGCATCTCTGAAACAGAGGAGCCTACCATTACTATTAATCATATATTTTGTATTATTGTTGGCACCATGGCTGGAGTTTTGGAAAAGTGGAGCTCATCTTCATAACAACACAGAAAATAATTCCAGCATGGTGGGTACA-TACGGATGCTTACCTTAA
		</sequence>
		<sequence>
			<taxon idref="&apos;chimpPSEUDO:12092717-12094108&apos;"/>
			TTGTTTATCTTTAGTAGCATTGCTGATGACATGTTTCCTCTTACCACTTGTGTATGCGGCCATTCACTGCAATACACTGGCCATCCATACCAGCAACGACTTTGCTGACATTAAGCTACAAGCGATAAAATTCATC--TGTCATGATACAGTGTTCCTTGGTGATTATCTCACGTGTAGTGACTCTGGAATTTTTTCCTGCATCTCTGAAACAGAGGAGCCTACCATTACTATTAATCATATATTTTGTATTATTGTTGGCACCATGGCTGGAGTTTTGGAAAAGTGGAGCTCATCTTCATAACAACACAGAAAATAATTCCAGCATGGTGGGTACA-TACGGATGCTTACCTTAA
		</sequence>
		<sequence>
			<taxon idref="&apos;chimpPSEUDO:13106880-13105490&apos;"/>
			TTGTTTATCTTTAGTAGCATTGCTGATGACATGTTTCCTCTTACCACTTGTGTATGCGGCCATTCACTGCAATACACTGGCCATCCATACCAGCAACGACTTTGCTGACATTAAGCTACAAGCGATAAAATTCATC--TGTCATGATACAGTGTTCCTTGGTGATTATCTCACGTGTAGTGACTCTGGAATTTTTTCCTGCATCTCTGAAACAGAGGAGCCTACCATTACTATTAATCATATATTTTGTATTATTGTTGGCACCATGGCTGGAGTTTTGGAAAAGTGGAGCTCATCTTCATAACAACACAGAAAATAATTCCAGCATGGTGGGTACA-TACGGATGCTTACCTTAA
		</sequence>
	</alignment>

	<!-- The unique patterns from 1 to end                                       -->
	<!-- npatterns=138                                                           -->
	<patterns id="patterns" from="1" strip="false">
		<alignment idref="alignment"/>
	</patterns>

	<!-- A prior assumption that the population size has remained constant       -->
	<!-- throughout the time spanned by the genealogy.                           -->
	<constantSize id="constant" units="substitutions">
		<populationSize>
			<parameter id="constant.popSize" value="1.8E8" lower="0.0"/>
		</populationSize>
	</constantSize>

	<!-- Generate a random starting tree under the coalescent process            -->
	<coalescentSimulator id="startingTree">
		<taxa idref="taxa"/>
		<constantSize idref="constant"/>
	</coalescentSimulator>

	<!-- Generate a tree model                                                   -->
	<treeModel id="treeModel">
		<coalescentTree idref="startingTree"/>
		<rootHeight>
			<parameter id="treeModel.rootHeight"/>
		</rootHeight>
		<nodeHeights internalNodes="true">
			<parameter id="treeModel.internalNodeHeights"/>
		</nodeHeights>
		<nodeHeights internalNodes="true" rootNode="true">
			<parameter id="treeModel.allInternalNodeHeights"/>
		</nodeHeights>
	</treeModel>

	<!-- Taxon Sets                                                              -->
	<tmrcaStatistic id="tmrca(cercopith)" includeStem="false">
		<mrca>
			<taxa idref="cercopith"/>
		</mrca>
		<treeModel idref="treeModel"/>
	</tmrcaStatistic>
	<tmrcaStatistic id="tmrca(OWprimates)" includeStem="false">
		<mrca>
			<taxa idref="OWprimates"/>
		</mrca>
		<treeModel idref="treeModel"/>
	</tmrcaStatistic>

	<!-- Generate a coalescent likelihood                                        -->
	<coalescentLikelihood id="coalescent">
		<model>
			<constantSize idref="constant"/>
		</model>
		<populationTree>
			<treeModel idref="treeModel"/>
		</populationTree>
	</coalescentLikelihood>

	<!-- The uncorrelated relaxed clock (Drummond, Ho, Phillips & Rambaut (2006) PLoS Biology 4, e88 )-->
	<discretizedBranchRates id="branchRates">
		<treeModel idref="treeModel"/>
		<distribution>
			<logNormalDistributionModel meanInRealSpace="true">
				<mean>
					<parameter id="ucld.mean" value="1.0" lower="0.0"/>
				</mean>
				<stdev>
					<parameter id="ucld.stdev" value="0.3333333333333333" lower="0.0"/>
				</stdev>
			</logNormalDistributionModel>
		</distribution>
		<rateCategories>
			<parameter id="branchRates.categories"/>
		</rateCategories>
	</discretizedBranchRates>
	<rateStatistic id="meanRate" name="meanRate" mode="mean" internal="true" external="true">
		<treeModel idref="treeModel"/>
		<discretizedBranchRates idref="branchRates"/>
	</rateStatistic>
	<rateStatistic id="coefficientOfVariation" name="coefficientOfVariation" mode="coefficientOfVariation" internal="true" external="true">
		<treeModel idref="treeModel"/>
		<discretizedBranchRates idref="branchRates"/>
	</rateStatistic>
	<rateCovarianceStatistic id="covariance" name="covariance">
		<treeModel idref="treeModel"/>
		<discretizedBranchRates idref="branchRates"/>
	</rateCovarianceStatistic>

	<!-- The HKY substitution model (Hasegawa, Kishino & Yano, 1985)             -->
	<HKYModel id="hky">
		<frequencies>
			<frequencyModel dataType="nucleotide">
				<frequencies>
					<parameter id="frequencies" value="0.25 0.25 0.25 0.25"/>
				</frequencies>
			</frequencyModel>
		</frequencies>
		<kappa>
			<parameter id="kappa" value="2.0" lower="0.0"/>
		</kappa>
	</HKYModel>

	<!-- site model                                                              -->
	<siteModel id="siteModel">
		<substitutionModel>
			<HKYModel idref="hky"/>
		</substitutionModel>
	</siteModel>

	<!-- Likelihood for tree given sequence data                                 -->
	<treeLikelihood id="treeLikelihood" useAmbiguities="false" stateTagName="states">
		<patterns idref="patterns"/>
		<treeModel idref="treeModel"/>
		<siteModel idref="siteModel"/>
		<discretizedBranchRates idref="branchRates"/>
	</treeLikelihood>

	<!-- Define operators                                                        -->
	<operators id="operators">
		<scaleOperator scaleFactor="0.75" weight="0.1">
			<parameter idref="kappa"/>
		</scaleOperator>
		<deltaExchange delta="0.01" weight="0.1">
			<parameter idref="frequencies"/>
		</deltaExchange>
		<scaleOperator scaleFactor="0.75" weight="3">
			<parameter idref="ucld.mean"/>
		</scaleOperator>
		<scaleOperator scaleFactor="0.75" weight="3">
			<parameter idref="ucld.stdev"/>
		</scaleOperator>
		<subtreeSlide size="1.8E7" gaussian="true" weight="15">
			<treeModel idref="treeModel"/>
		</subtreeSlide>
		<narrowExchange weight="15">
			<treeModel idref="treeModel"/>
		</narrowExchange>
		<wideExchange weight="3">
			<treeModel idref="treeModel"/>
		</wideExchange>
		<wilsonBalding weight="3">
			<treeModel idref="treeModel"/>
		</wilsonBalding>
		<scaleOperator scaleFactor="0.75" weight="3">
			<parameter idref="treeModel.rootHeight"/>
		</scaleOperator>
		<uniformOperator weight="30">
			<parameter idref="treeModel.internalNodeHeights"/>
		</uniformOperator>
		<scaleOperator scaleFactor="0.75" weight="3">
			<parameter idref="constant.popSize"/>
		</scaleOperator>
		<upDownOperator scaleFactor="0.75" weight="3">
			<up>
				<parameter idref="ucld.mean"/>
			</up>
			<down>
				<parameter idref="treeModel.allInternalNodeHeights"/>
			</down>
		</upDownOperator>
		<swapOperator size="1" weight="10" autoOptimize="false">
			<parameter idref="branchRates.categories"/>
		</swapOperator>
		<uniformIntegerOperator weight="10">
			<parameter idref="branchRates.categories"/>
		</uniformIntegerOperator>
	</operators>

	<!-- Define MCMC                                                             -->
	<mcmc id="mcmc" chainLength="100000000" autoOptimize="true" operatorAnalysis="XKRY_tree-20Jan15.ops">
		<posterior id="posterior">
			<prior id="prior">
				<normalPrior mean="8500000.0" stdev="425000.0">
					<statistic idref="tmrca(cercopith)"/>
				</normalPrior>
				<normalPrior mean="3.0E7" stdev="1500000.0">
					<statistic idref="tmrca(OWprimates)"/>
				</normalPrior>
				<logNormalPrior mean="1.0" stdev="1.25" offset="0.0" meanInRealSpace="false">
					<parameter idref="kappa"/>
				</logNormalPrior>
				<uniformPrior lower="0.0" upper="1.0">
					<parameter idref="frequencies"/>
				</uniformPrior>
				<exponentialPrior mean="0.3333333333333333" offset="0.0">
					<parameter idref="ucld.stdev"/>
				</exponentialPrior>
				<exponentialPrior mean="1.0" offset="0.0">
					<parameter idref="ucld.mean"/>
				</exponentialPrior>
				<oneOnXPrior>
					<parameter idref="constant.popSize"/>
				</oneOnXPrior>
				<coalescentLikelihood idref="coalescent"/>
			</prior>
			<likelihood id="likelihood">
				<treeLikelihood idref="treeLikelihood"/>
			</likelihood>
		</posterior>
		<operators idref="operators"/>

		<!-- write log to screen                                                     -->
		<log id="screenLog" logEvery="1000">
			<column label="Posterior" dp="4" width="12">
				<posterior idref="posterior"/>
			</column>
			<column label="Prior" dp="4" width="12">
				<prior idref="prior"/>
			</column>
			<column label="Likelihood" dp="4" width="12">
				<likelihood idref="likelihood"/>
			</column>
			<column label="rootHeight" sf="6" width="12">
				<parameter idref="treeModel.rootHeight"/>
			</column>
			<column label="ucld.mean" sf="6" width="12">
				<parameter idref="ucld.mean"/>
			</column>
		</log>

		<!-- write log to file                                                       -->
		<log id="fileLog" logEvery="1000" fileName="XKRY_tree-20Jan15.log" overwrite="false">
			<posterior idref="posterior"/>
			<prior idref="prior"/>
			<likelihood idref="likelihood"/>
			<parameter idref="treeModel.rootHeight"/>
			<tmrcaStatistic idref="tmrca(cercopith)"/>
			<tmrcaStatistic idref="tmrca(OWprimates)"/>
			<parameter idref="constant.popSize"/>
			<parameter idref="kappa"/>
			<parameter idref="frequencies"/>
			<parameter idref="ucld.mean"/>
			<parameter idref="ucld.stdev"/>
			<rateStatistic idref="meanRate"/>
			<rateStatistic idref="coefficientOfVariation"/>
			<rateCovarianceStatistic idref="covariance"/>
			<treeLikelihood idref="treeLikelihood"/>
			<coalescentLikelihood idref="coalescent"/>
		</log>

		<!-- write tree log to file                                                  -->
		<logTree id="treeFileLog" logEvery="1000" nexusFormat="true" fileName="XKRY_tree-20Jan15.trees" sortTranslationTable="true">
			<treeModel idref="treeModel"/>
			<trait name="rate" tag="rate">
				<discretizedBranchRates idref="branchRates"/>
			</trait>
			<posterior idref="posterior"/>
		</logTree>
	</mcmc>
	<report>
		<property name="timer">
			<mcmc idref="mcmc"/>
		</property>
	</report>
</beast>
