# Supplementary material for: Multicopy gene family evolution on primate Y chromosomes
Source: BMC Genomics. 2016 Feb 29;17:157. doi: 10.1186/s12864-015-2187-8 (PMC4772468; doi:10.1186/s12864-015-2187-8)
Supplement: Additional file 11 — Nine concatenated msrY-linked singleton genes maximum clade credibility tree. Summary of 95 % high posterior density interval information for tree shown in Fig. 1. (TREE 14.5 KB) [file 12864_2015_2187_MOESM11_ESM.tree]

#NEXUS

Begin taxa;
	Dimensions ntax=19;
	Taxlabels
		'M.arctoids'
		'M.fasc_1929'
		'M.fasc_242'
		'M.hecki_1014'
		'M.hecki_638'
		'M.maura_P001'
		'M.maura_PM616'
		'M.mulatta'
		'M.nemest'
		'M.nigra'
		'M.nigrescens'
		'M.ochreata'
		'M.tonkW_561'
		'M.tonkW_582'
		'M.tonkW_604'
		'M.tonk_E'
		chimp
		human
		marmoset
		;
End;

Begin trees;
	Translate
		1 'M.arctoids',
		2 'M.fasc_1929',
		3 'M.fasc_242',
		4 'M.hecki_1014',
		5 'M.hecki_638',
		6 'M.maura_P001',
		7 'M.maura_PM616',
		8 'M.mulatta',
		9 'M.nemest',
		10 'M.nigra',
		11 'M.nigrescens',
		12 'M.ochreata',
		13 'M.tonkW_561',
		14 'M.tonkW_582',
		15 'M.tonkW_604',
		16 'M.tonk_E',
		17 chimp,
		18 human,
		19 marmoset
		;
tree TREE1 = [&R] (19[&height_95%_HPD={0.0,1.3877787807814457E-17},length_range={0.04732572276061049,0.06600500929968599},height_median=6.938893903907228E-18,length_95%_HPD={0.0512613561901335,0.06124485849880957},height=5.0987495034376634E-18,rate=1.0,height_range={0.0,2.7755575615628914E-17},length=0.05637791807113671,length_median=0.05631199962769198]:0.05631199962769198,(((9[&height_95%_HPD={0.0,1.3877787807814457E-17},length_range={0.001194056050680704,0.003125717836977901},height_median=6.938893903907228E-18,length_95%_HPD={0.0015232249775108738,0.0025282159379133333},height=5.087185965102078E-18,rate=1.0,height_range={0.0,2.7755575615628914E-17},length=0.0019987708241431977,length_median=0.0019844255221057087]:0.001984425522105704,(((6[&height_95%_HPD={0.0,1.3877787807814457E-17},length_range={1.3166785722101878E-4,0.0014374535545052783},height_median=6.938893903907228E-18,length_95%_HPD={2.481175260169301E-4,9.67749588746684E-4},height=5.157338097671299E-18,rate=1.0,height_range={0.0,2.7755575615628914E-17},length=5.96987629743423E-4,length_median=5.82890645414837E-4]:5.828906454148353E-4,7[&height_95%_HPD={0.0,1.3877787807814457E-17},length_range={1.3166785722101878E-4,0.0014374535545052783},height_median=6.938893903907228E-18,length_95%_HPD={2.481175260169301E-4,9.67749588746684E-4},height=5.157338097671299E-18,rate=1.0,height_range={0.0,2.7755575615628914E-17},length=5.96987629743423E-4,length_median=5.82890645414837E-4]:5.828906454148353E-4)[&height_95%_HPD={2.4811752601693743E-4,9.677495887466872E-4},length_range={2.221299560198457E-4,0.0019170776971669562},height_median=5.828906454148422E-4,length_95%_HPD={4.326891682856414E-4,0.0013205591723063174},height=5.969876297434273E-4,rate=1.0,posterior=1.0,height_range={1.3166785722101837E-4,0.0014374535545052872},length=8.828231960857355E-4,length_median=8.770887856481056E-4]:8.637055292714801E-4,(((5[&height_95%_HPD={0.0,1.3877787807814457E-17},length_range={1.166049144315393E-9,6.350971179237217E-4},height_median=6.938893903907228E-18,length_95%_HPD={1.166049144315393E-9,2.382784725019091E-4},height=5.246762794133163E-18,rate=1.0,height_range={0.0,2.7755575615628914E-17},length=7.92624921406611E-5,length_median=5.505711592421877E-5]:5.505711592421192E-5,4[&height_95%_HPD={0.0,1.3877787807814457E-17},length_range={1.166049144315393E-9,6.350971179237217E-4},height_median=6.938893903907228E-18,length_95%_HPD={1.166049144315393E-9,2.382784725019091E-4},height=5.246762794133163E-18,rate=1.0,height_range={0.0,2.7755575615628914E-17},length=7.92624921406611E-5,length_median=5.505711592421877E-5]:5.505711592421192E-5)[&height_95%_HPD={1.1660491461285005E-9,2.3827847250190715E-4},length_range={2.7039639244956395E-4,0.001880111800869585},height_median=5.505711592421886E-5,length_95%_HPD={5.15154187982408E-4,0.0014260640417226352},height=7.926249214066626E-5,rate=1.0,posterior=1.0,height_range={1.1660491461285005E-9,6.350971179237344E-4},length=9.605661927578011E-4,length_median=9.537297604215321E-4]:0.0010096671626465062,12[&height_95%_HPD={0.0,1.3877787807814457E-17},length_range={4.443596093017017E-4,0.0020088779801038033},height_median=6.938893903907228E-18,length_95%_HPD={7.285193181289335E-4,0.0015311826112407452},height=5.206675861236465E-18,rate=1.0,height_range={0.0,2.7755575615628914E-17},length=0.0011547595507792616,length_median=0.0011523826824542303]:0.001064724278570718)[&height_95%_HPD={6.934501052818995E-4,0.0014558884188838744},length_range={5.323599954745392E-9,0.0010693045407344224},height_median=0.001064724278570725,length_95%_HPD={2.456907587692573E-7,5.29281273593553E-4},height=0.001067803086837957,rate=1.0,posterior=0.29830018886790355,height_range={4.443596093017116E-4,0.00200887798010381},length=1.9697681434801528E-4,length_median=1.5900604887649568E-4]:2.0218820083558325E-4,((16[&height_95%_HPD={0.0,1.3877787807814457E-17},length_range={4.610622896309077E-5,0.0011630773095367458},height_median=6.938893903907228E-18,length_95%_HPD={2.1096412881710575E-4,7.656182522878763E-4},height=5.182777882009587E-18,rate=1.0,height_range={0.0,2.7755575615628914E-17},length=4.806635463014504E-4,length_median=4.667669250668162E-4]:4.6676692506682216E-4,(15[&height_95%_HPD={0.0,1.3877787807814457E-17},length_range={4.291896403279652E-6,7.046903779075331E-4},height_median=6.938893903907228E-18,length_95%_HPD={2.0570989785791896E-5,3.1060268872287717E-4},height=5.1820069794538815E-18,rate=1.0,height_range={0.0,2.7755575615628914E-17},length=1.4911757230235133E-4,length_median=1.3550078075234297E-4]:1.5339078161281938E-4,(13[&height_95%_HPD={0.0,1.3877787807814457E-17},length_range={1.0425214945021423E-9,5.21332241259137E-4},height_median=6.938893903907228E-18,length_95%_HPD={1.0425214945021423E-9,2.1869872065090343E-4},height=5.19125781012235E-18,rate=1.0,height_range={0.0,4.163336342344337E-17},length=8.64660005062628E-5,length_median=7.187314853192825E-5]:5.078576315918626E-5,14[&height_95%_HPD={0.0,1.3877787807814457E-17},length_range={1.0425214945021423E-9,4.7676056498281185E-4},height_median=6.938893903907228E-18,length_95%_HPD={1.0425214945021423E-9,2.2152083741375225E-4},height=5.12650199544307E-18,rate=1.0,height_range={0.0,4.163336342344337E-17},length=8.668011370359125E-5,length_median=7.18925752129227E-5]:5.078576315918626E-5)[&height_95%_HPD={1.0425215066223181E-9,1.716240773659075E-4},length_range={4.760368272358276E-8,6.328976111405218E-4},height_median=5.07857631591932E-5,length_95%_HPD={4.760368272358276E-8,2.525221545857775E-4},height=6.459467267795216E-5,rate=1.0,posterior=0.6742584157315854,height_range={1.0425215066223181E-9,3.585636821587246E-4},length=1.0454303031453543E-4,length_median=8.812298717783285E-5]:1.0260501845363312E-4)[&height_95%_HPD={2.9650561246541418E-5,3.2207138608902897E-4},length_range={1.6407316454804297E-5,0.001023540603110433},height_median=1.5339078161282632E-4,length_95%_HPD={7.719271038333637E-5,5.722287823232127E-4},height=1.650065778988241E-4,rate=1.0,posterior=1.0,height_range={8.038781973196407E-6,7.046903779075395E-4},length=3.1565696840263146E-4,length_median=2.9863408007353264E-4]:3.133761434540028E-4)[&height_95%_HPD={2.1096412881711074E-4,7.656182522878807E-4},length_range={1.4772475950300358E-4,0.001471719740326853},height_median=4.667669250668291E-4,length_95%_HPD={2.9339218794948195E-4,0.0010538228199370894},height=4.8066354630145534E-4,rate=1.0,posterior=1.0,height_range={4.610622896310257E-5,0.0011630773095367558},length=6.485391873058827E-4,length_median=6.34946002097049E-4]:5.723638879030421E-4,11[&height_95%_HPD={0.0,1.3877787807814457E-17},length_range={3.377897550883809E-4,0.001787940602245251},height_median=6.938893903907228E-18,length_95%_HPD={6.005567395760554E-4,0.0013805782474839263},height=5.2336574506861656E-18,rate=1.0,height_range={0.0,2.7755575615628914E-17},length=9.879489086215304E-4,length_median=9.846620697680733E-4]:0.0010391308129698643)[&height_95%_HPD={7.098311941637556E-4,0.0014207904845707914},length_range={2.428988530658654E-6,8.104633512375043E-4},height_median=0.0010391308129698712,length_95%_HPD={1.3381976601168667E-5,4.2136948174378874E-4},height=0.001044560396852259,rate=1.0,posterior=0.5389401177646929,height_range={5.118628987444002E-4,0.0017879406022452624},length=1.8366698107125004E-4,length_median=1.6000858404243356E-4]:2.277816664364371E-4)[&height_95%_HPD={9.293225406731623E-4,0.0016344924709789863},length_range={1.2660184548094963E-6,0.0012436057131881598},height_median=0.0012669124794063083,length_95%_HPD={8.783562849921456E-6,4.89004411205723E-4},height=0.0012732806337814823,rate=1.0,posterior=0.9957782468614599,height_range={6.851498237086043E-4,0.0020328909975466936},length=2.2087208450128403E-4,length_median=1.9550271631689486E-4]:1.7968369528001404E-4)[&height_95%_HPD={0.0011206939047605849,0.0018394856299973755},length_range={1.219414667006681E-8,0.0010645778280554247},height_median=0.0014465961746863223,length_95%_HPD={1.219414667006681E-8,3.780406044579703E-4},height=0.0014573647178781541,rate=1.0,posterior=0.4151760915453838,height_range={8.731009707990262E-4,0.002258117698874379},length=1.3819624289115726E-4,length_median=1.0449717804097091E-4]:1.1866761683240051E-4,10[&height_95%_HPD={0.0,1.3877787807814457E-17},length_range={8.3963593020841E-4,0.002504478654489119},height_median=6.938893903907228E-18,length_95%_HPD={0.0011230184168739546,0.0019496387365332266},height=5.1588799027827096E-18,rate=1.0,height_range={0.0,2.7755575615628914E-17},length=0.0015142696029729888,length_median=0.0015054840011506196]:0.001565263791518716)[&height_95%_HPD={0.0011956215374318777,0.001974336958441625},length_range={3.49840057727016E-5,0.0015799277776741857},height_median=0.0015652637915187229,length_95%_HPD={9.124202278161715E-5,8.10162721759802E-4},height=0.001574349142792364,rate=1.0,posterior=1.0,height_range={9.63660329084931E-4,0.00250447865448912},length=4.2442168135083824E-4,length_median=3.9484982640389417E-4]:4.1916173058698797E-4)[&height_95%_HPD={0.0015232249775108814,0.0025282159379133376},length_range={1.347774455415598E-4,0.0027712016192834622},height_median=0.001984425522105711,length_95%_HPD={3.7181047697376493E-4,0.0015972435784763549},height=0.001998770824143204,rate=1.0,posterior=1.0,height_range={0.0011940560506807085,0.0031257178369779107},length=9.560071253787421E-4,length_median=9.280429350589509E-4]:0.0010938747857130449,((8[&height_95%_HPD={0.0,1.3877787807814457E-17},length_range={6.164647958356547E-4,0.003198586507170106},height_median=6.938893903907228E-18,length_95%_HPD={0.0010729408006982548,0.002376901097361134},height=5.133440118444421E-18,rate=1.0,height_range={0.0,2.7755575615628914E-17},length=0.0017138585341727193,length_median=0.0016984912147302235]:0.001698491214730223,(3[&height_95%_HPD={0.0,1.3877787807814457E-17},length_range={1.1331511645371175E-5,0.001827401323252289},height_median=6.938893903907228E-18,length_95%_HPD={6.339629805228766E-5,0.0010264127771716612},height=5.133440118444421E-18,rate=1.0,height_range={0.0,2.7755575615628914E-17},length=5.032339827727673E-4,length_median=4.632021904478821E-4]:4.632021904478825E-4,2[&height_95%_HPD={0.0,1.3877787807814457E-17},length_range={1.1331511645371175E-5,0.001827401323252289},height_median=6.938893903907228E-18,length_95%_HPD={6.339629805228766E-5,0.0010264127771716612},height=5.133440118444421E-18,rate=1.0,height_range={0.0,2.7755575615628914E-17},length=5.032339827727673E-4,length_median=4.632021904478821E-4]:4.632021904478825E-4)[&height_95%_HPD={6.339629805229147E-5,0.0010264127771716647},length_range={9.563577234920732E-5,0.003013029684693503},height_median=4.6320219044788946E-4,length_95%_HPD={4.731827078677047E-4,0.001966476042761473},height=5.032339827727725E-4,rate=1.0,posterior=1.0,height_range={1.1331511645375214E-5,0.0018274013232522923},length=0.0012106245513999454,length_median=0.0011987700974999758]:0.0012352890242823406)[&height_95%_HPD={0.001072940800698259,0.0023769010973611407},length_range={2.0966787578779143E-4,0.0032134844550766742},height_median=0.00169849121473023,length_95%_HPD={4.5214207938991174E-4,0.0018161972010666844},height=0.0017138585341727255,rate=1.0,posterior=1.0,height_range={6.164647958356584E-4,0.003198586507170108},length=0.0011195352396019516,length_median=0.0010948672227572803]:0.0010221427123185065,1[&height_95%_HPD={0.0,1.3877787807814457E-17},length_range={0.0017096514871918391,0.00478670169096521},height_median=6.938893903907228E-18,length_95%_HPD={0.0021246115901168688,0.00366941539141344},height=5.111854846884661E-18,rate=1.0,height_range={0.0,2.7755575615628914E-17},length=0.002887840891119259,length_median=0.0028662133125351027]:0.0027206339270487295)[&height_95%_HPD={0.0020805448428385456,0.0034010815421061866},length_range={1.1051391662127846E-7,0.0014199504372342168},height_median=0.0027206339270487365,length_95%_HPD={1.1051391662127846E-7,7.771719024892328E-4},height=0.002728542273238061,rate=1.0,posterior=0.5080546605932674,height_range={0.001709651487191842,0.004078517581769907},length=3.2829123490952947E-4,length_median=2.8188372881419923E-4]:3.576663807700192E-4)[&height_95%_HPD={0.0024423809927502926,0.0038104530484351085},length_range={0.019959668538283758,0.03342681644422786},height_median=0.0030783003078187557,length_95%_HPD={0.023596526246722455,0.029644531176523832},height=0.0031000364992274064,rate=1.0,posterior=1.0,height_range={0.0018577915155433278,0.00484522689798117},length=0.026480310026849634,length_median=0.026461568700539576]:0.026474567885862645,(18[&height_95%_HPD={0.0,1.3877787807814457E-17},length_range={0.0034820188637215187,0.009496579910141379},height_median=6.938893903907228E-18,length_95%_HPD={0.0049929407416150744,0.007921173238479316},height=5.1133966519960724E-18,rate=1.0,height_range={0.0,2.7755575615628914E-17},length=0.006489317984668025,length_median=0.00646586862554049]:0.006465868625540501,17[&height_95%_HPD={0.0,1.3877787807814457E-17},length_range={0.0034820188637215187,0.009496579910141379},height_median=6.938893903907228E-18,length_95%_HPD={0.0049929407416150744,0.007921173238479316},height=5.1133966519960724E-18,rate=1.0,height_range={0.0,2.7755575615628914E-17},length=0.006489317984668025,length_median=0.00646586862554049]:0.006465868625540501)[&height_95%_HPD={0.004992940741615083,0.007921173238479323},length_range={0.01724032906647057,0.029669896103573866},height_median=0.006465868625540508,length_95%_HPD={0.020156643270468802,0.02621034243149844},height=0.0064893179846680325,rate=1.0,posterior=1.0,height_range={0.0034820188637215282,0.009496579910141377},length=0.023091028541409188,length_median=0.02305288012477001]:0.023086999568140892)[&height_95%_HPD={0.02664953267857308,0.0326913511143239},length_range={0.01754669121243233,0.03644846496339549},height_median=0.0295528681936814,length_95%_HPD={0.02163682012344385,0.03171383650026915},height=0.029580346526077283,rate=1.0,posterior=1.0,height_range={0.02355857397969397,0.03627648884155683},length=0.026797571545059587,length_median=0.02680551403156848]:0.02675913143401059)[&height_95%_HPD={0.0512613561901335,0.061244858498809576},height_median=0.05631199962769199,height=0.056377918071136714,posterior=1.0,height_range={0.0473257227606105,0.066005009299686},length=0.0];
End;
