# Supplementary material for: Multicopy gene family evolution on primate Y chromosomes
Source: BMC Genomics. 2016 Feb 29;17:157. doi: 10.1186/s12864-015-2187-8 (PMC4772468; doi:10.1186/s12864-015-2187-8)
Supplement: Additional file 12 — CDY maximum clade credibility tree. Summary of 95 % high posterior density interval information for tree shown in Additional file 1: Figure S1. (TREE 70.9 KB) [file 12864_2015_2187_MOESM12_ESM.tree]

#NEXUS
Begin taxa;
	Dimensions ntax=65;
	Taxlabels
		'Marctoids-143'
		'Mfascicularis-242'
		'Mhecki-PM1014'
		'Mhecki-PM1014-PSEUDO'
		'Mhecki-PM638'
		'Mhecki-PM638-PSEUDO'
		'Mmaura-P001'
		'Mmaura-PM616'
		'Mnemestrina-PM665'
		'Mnemestrina-PM665-PSEUDO'
		'Mnigra-PM661'
		'Mnigrescens-PM655'
		'Mochreata-PM704'
		'MtonkeanaEast-PM545'
		'MtonkeanaWest-PM561'
		'MtonkeanaWest-PM582'
		'MtonkeanaWest-PM604'
		'Zoo Rhesus-PSEUDO'
		'chimpFUNCTIONAL:13619890-13617009'
		'chimpFUNCTIONAL:13755850-13758731'
		'chimpFUNCTIONAL:4974202-4971321'
		'chimpFUNCTIONAL:5135540-5138421'
		'chimpFUNCTIONAL:767967-770848'
		'chimpPSEUDO:13456159-13458055'
		'chimpPSEUDO:13622928-13621727'
		'chimpPSEUDO:13752812-13754013'
		'chimpPSEUDO:13919676-13917780'
		'chimpPSEUDO:4810477-4812373'
		'chimpPSEUDO:4977240-4976039'
		'chimpPSEUDO:5132502-5133703'
		'chimpPSEUDO:5299249-5297353'
		'chimpPSEUDO:764929-766130'
		'chimpPSEUDO:931632-929725'
		'humanFUNCTIONAL:31605304-31602519'
		'humanFUNCTIONAL:33179405-33182190'
		'humanFUNCTIONAL:39235922-39233041'
		'humanFUNCTIONAL:39381445-39384326'
		'humanPSEUDO:31414750-31412905'
		'humanPSEUDO:31608366-31607166'
		'humanPSEUDO:33176343-33177543'
		'humanPSEUDO:33369986-33371831'
		'humanPSEUDO:35514361-35512609'
		'humanPSEUDO:39238978-39237778'
		'humanPSEUDO:39378389-39379589'
		'humanPSEUDO:50367930-50370729'
		'rhesusFUNCTIONAL:8815199-8812889'
		'rhesusFUNCTIONAL:8902450-8904760'
		'rhesusPSEUDO:11008204-11009221'
		'rhesusPSEUDO:11167788-11165930'
		'rhesusPSEUDO:11174030-11171549'
		'rhesusPSEUDO:7909581-7911049'
		'rhesusPSEUDO:7911335-7912689'
		'rhesusPSEUDO:8130773-8128274'
		'rhesusPSEUDO:8136960-8135355'
		'rhesusPSEUDO:8217764-8220088'
		'rhesusPSEUDO:8223272-8226134'
		'rhesusPSEUDO:8334668-8331806'
		'rhesusPSEUDO:8340176-8337852'
		'rhesusPSEUDO:8588987-8591162'
		'rhesusPSEUDO:8820547-8818679'
		'rhesusPSEUDO:8896928-8899355'
		Msphinx
		Panubis
		Zoo_Rhesus
		'marmoset_CDY(FJ526998.1:289-1507)'
		;
End;
Begin trees;
	Translate
		1 'Marctoids-143',
		2 'Mfascicularis-242',
		3 'Mhecki-PM1014',
		4 'Mhecki-PM1014-PSEUDO',
		5 'Mhecki-PM638',
		6 'Mhecki-PM638-PSEUDO',
		7 'Mmaura-P001',
		8 'Mmaura-PM616',
		9 'Mnemestrina-PM665',
		10 'Mnemestrina-PM665-PSEUDO',
		11 'Mnigra-PM661',
		12 'Mnigrescens-PM655',
		13 'Mochreata-PM704',
		14 'MtonkeanaEast-PM545',
		15 'MtonkeanaWest-PM561',
		16 'MtonkeanaWest-PM582',
		17 'MtonkeanaWest-PM604',
		18 'Zoo Rhesus-PSEUDO',
		19 'chimpFUNCTIONAL:13619890-13617009',
		20 'chimpFUNCTIONAL:13755850-13758731',
		21 'chimpFUNCTIONAL:4974202-4971321',
		22 'chimpFUNCTIONAL:5135540-5138421',
		23 'chimpFUNCTIONAL:767967-770848',
		24 'chimpPSEUDO:13456159-13458055',
		25 'chimpPSEUDO:13622928-13621727',
		26 'chimpPSEUDO:13752812-13754013',
		27 'chimpPSEUDO:13919676-13917780',
		28 'chimpPSEUDO:4810477-4812373',
		29 'chimpPSEUDO:4977240-4976039',
		30 'chimpPSEUDO:5132502-5133703',
		31 'chimpPSEUDO:5299249-5297353',
		32 'chimpPSEUDO:764929-766130',
		33 'chimpPSEUDO:931632-929725',
		34 'humanFUNCTIONAL:31605304-31602519',
		35 'humanFUNCTIONAL:33179405-33182190',
		36 'humanFUNCTIONAL:39235922-39233041',
		37 'humanFUNCTIONAL:39381445-39384326',
		38 'humanPSEUDO:31414750-31412905',
		39 'humanPSEUDO:31608366-31607166',
		40 'humanPSEUDO:33176343-33177543',
		41 'humanPSEUDO:33369986-33371831',
		42 'humanPSEUDO:35514361-35512609',
		43 'humanPSEUDO:39238978-39237778',
		44 'humanPSEUDO:39378389-39379589',
		45 'humanPSEUDO:50367930-50370729',
		46 'rhesusFUNCTIONAL:8815199-8812889',
		47 'rhesusFUNCTIONAL:8902450-8904760',
		48 'rhesusPSEUDO:11008204-11009221',
		49 'rhesusPSEUDO:11167788-11165930',
		50 'rhesusPSEUDO:11174030-11171549',
		51 'rhesusPSEUDO:7909581-7911049',
		52 'rhesusPSEUDO:7911335-7912689',
		53 'rhesusPSEUDO:8130773-8128274',
		54 'rhesusPSEUDO:8136960-8135355',
		55 'rhesusPSEUDO:8217764-8220088',
		56 'rhesusPSEUDO:8223272-8226134',
		57 'rhesusPSEUDO:8334668-8331806',
		58 'rhesusPSEUDO:8340176-8337852',
		59 'rhesusPSEUDO:8588987-8591162',
		60 'rhesusPSEUDO:8820547-8818679',
		61 'rhesusPSEUDO:8896928-8899355',
		62 Msphinx,
		63 Panubis,
		64 Zoo_Rhesus,
		65 'marmoset_CDY(FJ526998.1:289-1507)'
		;
tree TREE1 = [&R] ((((((((40[&rate_range={4.947388514952155E-11,2.078107791433346E-8},height_95%_HPD={0.0,4.470348358154297E-8},length_range={0.49091725922639046,4462219.94370501},height_median=1.4901161193847656E-8,length_95%_HPD={0.49091725922639046,833479.0589265103},height=1.7622861096038025E-8,rate=1.8372585557241635E-9,height_range={0.0,1.7881393432617188E-7},rate_median=1.6309445801409022E…
End;
