# Supplementary material for: Multicopy gene family evolution on primate Y chromosomes
Source: BMC Genomics. 2016 Feb 29;17:157. doi: 10.1186/s12864-015-2187-8 (PMC4772468; doi:10.1186/s12864-015-2187-8)
Supplement: Additional file 13 — DAZ maximum clade credibility tree. Summary of 95 % high posterior density interval information for tree shown in Additional file 1: Figure S2. (TREE 48.5 KB) [file 12864_2015_2187_MOESM13_ESM.tree]

#NEXUS
Begin taxa;
	Dimensions ntax=46;
	Taxlabels
		'Marctoids143 DAZ1'
		'Martoids DAZ2'
		'Mfascicularis1929 DAZ1'
		'Mfascicularis242 DAZ1'
		Mfascicularis242_DAZ2
		'Msphinx DAZ1'
		'Msphinx DAZ2'
		'P001 DAZ1'
		P001_DAZ2
		'PM1014 DAZ1'
		'PM1014 DAZ2'
		'PM545 DAZ1'
		'PM545 DAZ2'
		'PM561 DAZ1'
		'PM561 DAZ2'
		'PM582 DAZ1'
		'PM582 DAZ2'
		'PM604 DAZ1'
		'PM604 DAZ2'
		'PM616 DAZ1'
		PM616_DAZ2
		'PM638 DAZ1'
		'PM638 DAZ2'
		'PM655 DAZ1'
		'PM655 DAZ2'
		'PM661 DAZ1'
		'PM661 DAZ2'
		'PM665 DAZ1'
		PM665_DAZ2
		'PM704 DAZ1'
		PM704_DAZ2
		'Zoo Rhesus DAZ1'
		'Zoo rh DAZ2'
		'chimp DAZ1'
		'chimp DAZ2'
		'chimp DAZ3'
		'chimp DAZ4'
		'chimp chr3 DAZL1'
		'human DAZ1'
		'human DAZ2'
		'human DAZ3'
		'human DAZ4'
		'human chr3 DAZL1'
		'rh DAZ2'
		'rhesus DAZ1'
		'rhesus DAZL1'
		;
End;
Begin trees;
	Translate
		1 'Marctoids143 DAZ1',
		2 'Martoids DAZ2',
		3 'Mfascicularis1929 DAZ1',
		4 'Mfascicularis242 DAZ1',
		5 Mfascicularis242_DAZ2,
		6 'Msphinx DAZ1',
		7 'Msphinx DAZ2',
		8 'P001 DAZ1',
		9 P001_DAZ2,
		10 'PM1014 DAZ1',
		11 'PM1014 DAZ2',
		12 'PM545 DAZ1',
		13 'PM545 DAZ2',
		14 'PM561 DAZ1',
		15 'PM561 DAZ2',
		16 'PM582 DAZ1',
		17 'PM582 DAZ2',
		18 'PM604 DAZ1',
		19 'PM604 DAZ2',
		20 'PM616 DAZ1',
		21 PM616_DAZ2,
		22 'PM638 DAZ1',
		23 'PM638 DAZ2',
		24 'PM655 DAZ1',
		25 'PM655 DAZ2',
		26 'PM661 DAZ1',
		27 'PM661 DAZ2',
		28 'PM665 DAZ1',
		29 PM665_DAZ2,
		30 'PM704 DAZ1',
		31 PM704_DAZ2,
		32 'Zoo Rhesus DAZ1',
		33 'Zoo rh DAZ2',
		34 'chimp DAZ1',
		35 'chimp DAZ2',
		36 'chimp DAZ3',
		37 'chimp DAZ4',
		38 'chimp chr3 DAZL1',
		39 'human DAZ1',
		40 'human DAZ2',
		41 'human DAZ3',
		42 'human DAZ4',
		43 'human chr3 DAZL1',
		44 'rh DAZ2',
		45 'rhesus DAZ1',
		46 'rhesus DAZL1'
		;
tree TREE1 = [&R] (((((38[&rate_range={1.1811550081907165E-10,2.2142850072330202E-8},height_95%_HPD={0.0,1.1175870895385742E-8},length_range={135377.19322613557,2.4526260894503232E7},height_median=3.725290298461914E-9,length_95%_HPD={363931.00809557573,4793117.731086453},height=4.7882024660191885E-9,rate=2.075794768904078E-9,height_range={0.0,4.470348358154297E-8},rate_median=1.7826024206979471E-…
End;
