# Supplementary material for: Multicopy gene family evolution on primate Y chromosomes
Source: BMC Genomics. 2016 Feb 29;17:157. doi: 10.1186/s12864-015-2187-8 (PMC4772468; doi:10.1186/s12864-015-2187-8)
Supplement: Additional file 14 — HSFY maximum clade credibility tree. Summary of 95 % high posterior density interval information for tree shown in Additional file 1: Figure S3. (TREE 94.2 KB) [file 12864_2015_2187_MOESM14_ESM.tree]

#NEXUS
Begin taxa;
	Dimensions ntax=87;
	Taxlabels
		'BLASTchimpY:11747427-11748472'
		'BLASTchimpY:11748527-11749019'
		'BLASTchimpY:12151552-12152263'
		'BLASTchimpY:13048001-13047290'
		'BLASTchimpY:17293097-17293810'
		'BLASTchimpY:17893338-17894013'
		'BLASTchimpY:26102721-26103602'
		'BLASTchimpY:26103949-26105087'
		'BLASTchimpY:3071546-3072586'
		'BLASTchimpY:3072641-3073133'
		'BLASTchimpY:3478439-3479150'
		'BLASTchimpY:4402267-4401556'
		'BLASTchimpY:8143786-8141742'
		'BLASTchimpY:951100-952144'
		'BLASTchimpY:952199-952691'
		'BLASThumanY:31215899-31215190'
		'BLASThumanY:33568865-33569574'
		'BLASThumanY:34690287-34689578'
		'BLASThumanY:35178159-35178868'
		'BLASThumanY:36399772-36400486'
		'BLASThumanY:56623010-56624148'
		'BLASTrhesusY:168103-166280'
		'BLASTrhesusY:7692258-7693055'
		'BLASTrhesusY:7693959-7695112'
		'humanFUNCTIONAL:38437962-38440058'
		'humanFUNCTIONAL:38664994-38662898'
		'rhesus ps_ex1_ex2:7692421-7694827'
		'rhesusFUNCTIONALa:8384825-8386919'
		'rhesusFUNCTIONALa:8555200-8553106'
		'rhesusFUNCTIONALb:8008280-8006186'
		Marctoids143--F/R2
		Marctoids143--F/R3
		Mfascicularis242--F/R2
		Mfascicularis242--F/R3
		Msphinx-Acopy
		Msphinx-Bcopy
		Msphinx-ps1_ex1
		Msphinx-ps_ex2
		P001--F/R2
		P001--F/R3
		PM1014-Acopy
		PM1014-Bcopy
		PM1014-ps1_ex1
		PM1014-ps_ex2
		PM545-Acopy
		PM545-Bcopy
		PM545-ps1_ex1
		PM545-ps2_ex1ex2
		PM561-Acopy
		PM561-Bcopy
		PM561-ps1_ex1
		PM561-ps2_ex1ex2
		PM582-Acopy
		PM582-Bcopy
		PM604-Acopy
		PM604-Bcopy
		PM604-ps1_ex1
		PM604-ps2_ex1ex2
		PM616--F/R2
		PM616--F/R3
		PM638-Acopy
		PM638-Bcopy
		PM638-ps1_ex1
		PM638-ps2_ex1ex2
		PM655-Acopy
		PM655-Bcopy
		PM655-ps_ex2
		PM661-Acopy
		PM661-Bcopy
		PM661-ps1_ex1
		PM661-ps2_ex1ex2
		PM665-Acopy
		PM665-Bcopy
		PM665-ps1_ex1
		PM665-ps2_ex1ex2
		PM704-Acopy
		PM704-Bcopy
		PM704-ps1_ex1
		PM704-ps_ex2
		Panubis-Acopy
		Panubis-Bcopy
		Panubis-ps1_ex1
		Panubis-ps_ex2
		ZooRhesus-Acopy
		ZooRhesus-Bcopy
		ZooRhesus-ps1_ex1
		ZooRhesus-ps2_ex1ex2
		;
End;
Begin trees;
	Translate
		1 'BLASTchimpY:11747427-11748472',
		2 'BLASTchimpY:11748527-11749019',
		3 'BLASTchimpY:12151552-12152263',
		4 'BLASTchimpY:13048001-13047290',
		5 'BLASTchimpY:17293097-17293810',
		6 'BLASTchimpY:17893338-17894013',
		7 'BLASTchimpY:26102721-26103602',
		8 'BLASTchimpY:26103949-26105087',
		9 'BLASTchimpY:3071546-3072586',
		10 'BLASTchimpY:3072641-3073133',
		11 'BLASTchimpY:3478439-3479150',
		12 'BLASTchimpY:4402267-4401556',
		13 'BLASTchimpY:8143786-8141742',
		14 'BLASTchimpY:951100-952144',
		15 'BLASTchimpY:952199-952691',
		16 'BLASThumanY:31215899-31215190',
		17 'BLASThumanY:33568865-33569574',
		18 'BLASThumanY:34690287-34689578',
		19 'BLASThumanY:35178159-35178868',
		20 'BLASThumanY:36399772-36400486',
		21 'BLASThumanY:56623010-56624148',
		22 'BLASTrhesusY:168103-166280',
		23 'BLASTrhesusY:7692258-7693055',
		24 'BLASTrhesusY:7693959-7695112',
		25 'humanFUNCTIONAL:38437962-38440058',
		26 'humanFUNCTIONAL:38664994-38662898',
		27 'rhesus ps_ex1_ex2:7692421-7694827',
		28 'rhesusFUNCTIONALa:8384825-8386919',
		29 'rhesusFUNCTIONALa:8555200-8553106',
		30 'rhesusFUNCTIONALb:8008280-8006186',
		31 Marctoids143--F/R2,
		32 Marctoids143--F/R3,
		33 Mfascicularis242--F/R2,
		34 Mfascicularis242--F/R3,
		35 Msphinx-Acopy,
		36 Msphinx-Bcopy,
		37 Msphinx-ps1_ex1,
		38 Msphinx-ps_ex2,
		39 P001--F/R2,
		40 P001--F/R3,
		41 PM1014-Acopy,
		42 PM1014-Bcopy,
		43 PM1014-ps1_ex1,
		44 PM1014-ps_ex2,
		45 PM545-Acopy,
		46 PM545-Bcopy,
		47 PM545-ps1_ex1,
		48 PM545-ps2_ex1ex2,
		49 PM561-Acopy,
		50 PM561-Bcopy,
		51 PM561-ps1_ex1,
		52 PM561-ps2_ex1ex2,
		53 PM582-Acopy,
		54 PM582-Bcopy,
		55 PM604-Acopy,
		56 PM604-Bcopy,
		57 PM604-ps1_ex1,
		58 PM604-ps2_ex1ex2,
		59 PM616--F/R2,
		60 PM616--F/R3,
		61 PM638-Acopy,
		62 PM638-Bcopy,
		63 PM638-ps1_ex1,
		64 PM638-ps2_ex1ex2,
		65 PM655-Acopy,
		66 PM655-Bcopy,
		67 PM655-ps_ex2,
		68 PM661-Acopy,
		69 PM661-Bcopy,
		70 PM661-ps1_ex1,
		71 PM661-ps2_ex1ex2,
		72 PM665-Acopy,
		73 PM665-Bcopy,
		74 PM665-ps1_ex1,
		75 PM665-ps2_ex1ex2,
		76 PM704-Acopy,
		77 PM704-Bcopy,
		78 PM704-ps1_ex1,
		79 PM704-ps_ex2,
		80 Panubis-Acopy,
		81 Panubis-Bcopy,
		82 Panubis-ps1_ex1,
		83 Panubis-ps_ex2,
		84 ZooRhesus-Acopy,
		85 ZooRhesus-Bcopy,
		86 ZooRhesus-ps1_ex1,
		87 ZooRhesus-ps2_ex1ex2
		;
tree TREE1 = [&R] (((((21[&rate_range={6.326265477112808E-11,1.005362240758671E-8},height_95%_HPD={0.0,4.470348358154297E-8},length_range={58.70962600371841,3.183000146254828E7},height_median=1.4901161193847656E-8,length_95%_HPD={58.70962600371841,9790104.877184177},height=2.0576091057674438E-8,rate=1.2780454002134034E-9,height_range={0.0,1.1920928955078125E-7},rate_median=1.1348321554252208E-9,l…
End;
