# Supplementary material for: Multicopy gene family evolution on primate Y chromosomes
Source: BMC Genomics. 2016 Feb 29;17:157. doi: 10.1186/s12864-015-2187-8 (PMC4772468; doi:10.1186/s12864-015-2187-8)
Supplement: Additional file 15 — RBMY maximum clade credibility tree. Summary of 95 % high posterior density interval information for tree shown in Additional file 1: Figure S4. (TREE 157 KB) [file 12864_2015_2187_MOESM15_ESM.tree]

#NEXUS
Begin taxa;
	Dimensions ntax=143;
	Taxlabels
		'M. arctoides F1R1_F1R1'
		'M. arctoides F2R3_F3R3'
		'M. arctoides F4R4_F5R5'
		'M. arctoides ex3F6R6'
		'M. fascicularis (1929) F4R4_F5R5'
		'M. fascicularis (1929) ex1to2F2R3'
		'M. fascicularis (1929) ex3F1R1'
		'M. fascicularis (1929) ex3F6R6'
		'M. fascicularis (242) F1R1_F1R1'
		'M. fascicularis (242) F4R4_F5R5'
		'M. fascicularis (242) ex1to2F2R3'
		'M. fascicularis (242) ex3F6R6'
		'M. sphinx F1R1_F1R1'
		'M. sphinx ex1to2F2R3'
		'M. sphinx ex3F5R5'
		'M. maura (P001) F1R1_F1R1'
		'M. maura (P001) F2R3_F3R3'
		'M. maura (P001) F4R4_F5R5'
		'M. maura (P001) ex3F6R6'
		'M. hecki (PM1014) F1R1_F1R1'
		'M. hecki (PM1014) F4R4_F4R4'
		'M. hecki (PM1014) ex3F3R3'
		'M. hecki (PM1014) ex3F6R6'
		'M. tonkeana east F1R1_F1R1'
		'M. tonkeana east F2R3_F3R3'
		'M. tonkeana east F4R4_F4R4'
		'M. tonkeana east ex3F6R6'
		'M. tonkeana west (PM561) F1R1_F1R1'
		'M. tonkeana west (PM561) F2R3_F3R3'
		'M. tonkeana west (PM561) F4R4_F4R4'
		'M. tonkeana west (PM561) ex3F6R6'
		'M. tonkeana west (PM582) ex1-2F4R4'
		'M. tonkeana west (PM582) ex3F3R3'
		'M. tonkeana west (PM582) ex3F6R6'
		'M. tonkeana west (PM604) F1R1_F1R1'
		'M. tonkeana west (PM604) F2R3_F3R3'
		'M. tonkeana west (PM604) F4R4_F4R4'
		'M. tonkeana west (PM604) ex3F6R6'
		'M. maura (PM616) F1R1_F1R1'
		'M. maura (PM616) F2R3_F3R3'
		'M. maura (PM616) F4R4_F5R5'
		'M. maura (PM616) ex3F6R6'
		'M. hecki (PM638) F1R1_F1R1'
		'M. hecki (PM638) F2R3_F3R3'
		'M. hecki (PM638) F4R4_F4R4'
		'M. hecki (PM638) ex3F6R6'
		'M. nigrescens ex1-2F4R4'
		'M. nigrescens F2R3_F3R3'
		'M. nigra F1R1_F1R1'
		'M. nigra F2R3_F3R3'
		'M. nigra F4R4_F4R4'
		'M. nigra ex3F6R6'
		'M. nemestrina F1R1_F1R1'
		'M. nemestrina F2R3_F3R3'
		'M. nemestrina F4R4_F5R5'
		'M. ochreata F1R1_F1R1'
		'M. ochreata F2R3_F3R3'
		'M. ochreata F4R4_F4R4'
		'M. ochreata ex3F6R6'
		'P. anubis F1R1_F1R1'
		'P. anubis F4R4_F5R5'
		'M. mulatta (zoo) F1R1_F1R1'
		'M. mulatta (zoo) F2R3_F3R3'
		'M. mulatta (zoo) F4R4_F5R5'
		'M. mulatta (zoo) ex3F6R6'
		'P. troglodytes ps 10.098 Mbp'
		'P. troglodytes ps 10.102 Mbp'
		'P. troglodytes ps 10.17 Mbp'
		'P. troglodytes ps 10.21 Mbp'
		'P. troglodytes ps 10.43 Mbp'
		'P. troglodytes ps 10.52 Mbp'
		'P. troglodytes 10.53 Mbp'
		'P. troglodytes ps 10.83 Mbp'
		'P. troglodytes ps 12.27 Mbp'
		'P. troglodytes ps 12.39 Mbp'
		'P. troglodytes ps 14.74 Mbp'
		'P. troglodytes ps 15.02 Mbp'
		'P. troglodytes ps 16.46 Mbp'
		'P. troglodytes 16.76 Mbp'
		'P. troglodytes ps 16.78 Mbp'
		'P. troglodytes ps 16.84 Mbp'
		'P. troglodytes ps 16.96 Mbp'
		'P. troglodytes ps 1.76 Mbp'
		'P. troglodytes 2.05 Mbp'
		'P. troglodytes ps 4.17 Mbp'
		'P. troglodytes ps 4.28 Mbp'
		'P. troglodytes ps 6.11 Mbp'
		'P. troglodytes ps 6.68 Mbp'
		'P. troglodytes ps 8.42 Mbp'
		'P. troglodytes ps 8.629 Mbp'
		'P. troglodytes ps 8.632 Mbp'
		'P. troglodytes ps 8.65 Mbp'
		'P. troglodytes ps 8.70 Mbp'
		'P. troglodytes ps 8.74 Mbp'
		'P. troglodytes ps 8.96 Mbp'
		'P. troglodytes ps 8.99 Mbp'
		'P. troglodytes ps 9.05 Mbp'
		'P. troglodytes 9.06 Mbp'
		'P. troglodytes 9.36 Mbp'
		'P. troglodytes ps 9.38 Mbp'
		'P. troglodytes ps 9.44 Mbp'
		'P. troglodytes ps 9.48 Mbp'
		'P. troglodytes ps 9.69 Mbp'
		'P. troglodytes ps 9.73 Mbp'
		'P. troglodytes ps 9.79 Mbp'
		'P. troglodytes 9.80 Mbp'
		'H. sapiens ps 31.10 Mbp'
		'H. sapiens ps 31.96 Mbp'
		'H. sapiens ps 32.83 Mbp'
		'H. sapiens ps 33.68 Mbp'
		'H. sapiens ps 34.46 Mbp'
		'H. sapiens ps 34.57 Mbp'
		'H. sapiens 34.82 Mbp'
		'H. sapiens ps 34.91 Mbp'
		'H. sapiens ps 35.01 Mbp'
		'H. sapiens 35.05 Mbp'
		'H. sapiens ps 35.29'
		'H. sapiens 35.31 Mbp'
		'H. sapiens 35.33 Mbp'
		'H. sapiens 35.67 Mbp'
		'H. sapiens 35.69 Mbp'
		'H. sapiens ps 35.72 Mbp'
		'H. sapiens ps 35.77 Mbp'
		'H. sapiens ps 35.81 Mbp'
		'H. sapiens ps 35.90 Mbp'
		'H. sapiens ps 49.50 Mbp'
		'H. sapiens ps 49.69 Mbp'
		'H. sapiens ps 49.87 Mbp'
		'H. sapiens ps 49.91 Mbp'
		'H. sapiens ps 50.21 Mbp'
		'H. sapiens ps 50.60 Mbp'
		'H. sapiens ps 51.23 Mbp'
		'H. sapiens ps 51.83 Mbp'
		'H. sapiens ps 53.01 Mbp'
		'H. sapiens ps 53.18 Mbp'
		'C. jacchus'
		'M. mulatta ps 10.10 Mbp'
		'M. mulatta 6.28 Mbp'
		'M. mulatta ps 6.33 Mbp'
		'M. mulatta ps 6.87 Mbp'
		'M. mulatta ps 7.13 Mbp'
		'M. mulatta ps 7.52 Mbp'
		'M. mulatta ps 9.82 Mbp'
		;
End;
Begin trees;
	Translate
		1 'M. arctoides F1R1_F1R1',
		2 'M. arctoides F2R3_F3R3',
		3 'M. arctoides F4R4_F5R5',
		4 'M. arctoides ex3F6R6',
		5 'M. fascicularis (1929) F4R4_F5R5',
		6 'M. fascicularis (1929) ex1to2F2R3',
		7 'M. fascicularis (1929) ex3F1R1',
		8 'M. fascicularis (1929) ex3F6R6',
		9 'M. fascicularis (242) F1R1_F1R1',
		10 'M. fascicularis (242) F4R4_F5R5',
		11 'M. fascicularis (242) ex1to2F2R3',
		12 'M. fascicularis (242) ex3F6R6',
		13 'M. sphinx F1R1_F1R1',
		14 'M. sphinx ex1to2F2R3',
		15 'M. sphinx ex3F5R5',
		16 'M. maura (P001) F1R1_F1R1',
		17 'M. maura (P001) F2R3_F3R3',
		18 'M. maura (P001) F4R4_F5R5',
		19 'M. maura (P001) ex3F6R6',
		20 'M. hecki (PM1014) F1R1_F1R1',
		21 'M. hecki (PM1014) F4R4_F4R4',
		22 'M. hecki (PM1014) ex3F3R3',
		23 'M. hecki (PM1014) ex3F6R6',
		24 'M. tonkeana east F1R1_F1R1',
		25 'M. tonkeana east F2R3_F3R3',
		26 'M. tonkeana east F4R4_F4R4',
		27 'M. tonkeana east ex3F6R6',
		28 'M. tonkeana west (PM561) F1R1_F1R1',
		29 'M. tonkeana west (PM561) F2R3_F3R3',
		30 'M. tonkeana west (PM561) F4R4_F4R4',
		31 'M. tonkeana west (PM561) ex3F6R6',
		32 'M. tonkeana west (PM582) ex1-2F4R4',
		33 'M. tonkeana west (PM582) ex3F3R3',
		34 'M. tonkeana west (PM582) ex3F6R6',
		35 'M. tonkeana west (PM604) F1R1_F1R1',
		36 'M. tonkeana west (PM604) F2R3_F3R3',
		37 'M. tonkeana west (PM604) F4R4_F4R4',
		38 'M. tonkeana west (PM604) ex3F6R6',
		39 'M. maura (PM616) F1R1_F1R1',
		40 'M. maura (PM616) F2R3_F3R3',
		41 'M. maura (PM616) F4R4_F5R5',
		42 'M. maura (PM616) ex3F6R6',
		43 'M. hecki (PM638) F1R1_F1R1',
		44 'M. hecki (PM638) F2R3_F3R3',
		45 'M. hecki (PM638) F4R4_F4R4',
		46 'M. hecki (PM638) ex3F6R6',
		47 'M. nigrescens ex1-2F4R4',
		48 'M. nigrescens F2R3_F3R3',
		49 'M. nigra F1R1_F1R1',
		50 'M. nigra F2R3_F3R3',
		51 'M. nigra F4R4_F4R4',
		52 'M. nigra ex3F6R6',
		53 'M. nemestrina F1R1_F1R1',
		54 'M. nemestrina F2R3_F3R3',
		55 'M. nemestrina F4R4_F5R5',
		56 'M. ochreata F1R1_F1R1',
		57 'M. ochreata F2R3_F3R3',
		58 'M. ochreata F4R4_F4R4',
		59 'M. ochreata ex3F6R6',
		60 'P. anubis F1R1_F1R1',
		61 'P. anubis F4R4_F5R5',
		62 'M. mulatta (zoo) F1R1_F1R1',
		63 'M. mulatta (zoo) F2R3_F3R3',
		64 'M. mulatta (zoo) F4R4_F5R5',
		65 'M. mulatta (zoo) ex3F6R6',
		66 'P. troglodytes ps 10.098 Mbp',
		67 'P. troglodytes ps 10.102 Mbp',
		68 'P. troglodytes ps 10.17 Mbp',
		69 'P. troglodytes ps 10.21 Mbp',
		70 'P. troglodytes ps 10.43 Mbp',
		71 'P. troglodytes ps 10.52 Mbp',
		72 'P. troglodytes 10.53 Mbp',
		73 'P. troglodytes ps 10.83 Mbp',
		74 'P. troglodytes ps 12.27 Mbp',
		75 'P. troglodytes ps 12.39 Mbp',
		76 'P. troglodytes ps 14.74 Mbp',
		77 'P. troglodytes ps 15.02 Mbp',
		78 'P. troglodytes ps 16.46 Mbp',
		79 'P. troglodytes 16.76 Mbp',
		80 'P. troglodytes ps 16.78 Mbp',
		81 'P. troglodytes ps 16.84 Mbp',
		82 'P. troglodytes ps 16.96 Mbp',
		83 'P. troglodytes ps 1.76 Mbp',
		84 'P. troglodytes 2.05 Mbp',
		85 'P. troglodytes ps 4.17 Mbp',
		86 'P. troglodytes ps 4.28 Mbp',
		87 'P. troglodytes ps 6.11 Mbp',
		88 'P. troglodytes ps 6.68 Mbp',
		89 'P. troglodytes ps 8.42 Mbp',
		90 'P. troglodytes ps 8.629 Mbp',
		91 'P. troglodytes ps 8.632 Mbp',
		92 'P. troglodytes ps 8.65 Mbp',
		93 'P. troglodytes ps 8.70 Mbp',
		94 'P. troglodytes ps 8.74 Mbp',
		95 'P. troglodytes ps 8.96 Mbp',
		96 'P. troglodytes ps 8.99 Mbp',
		97 'P. troglodytes ps 9.05 Mbp',
		98 'P. troglodytes 9.06 Mbp',
		99 'P. troglodytes 9.36 Mbp',
		100 'P. troglodytes ps 9.38 Mbp',
		101 'P. troglodytes ps 9.44 Mbp',
		102 'P. troglodytes ps 9.48 Mbp',
		103 'P. troglodytes ps 9.69 Mbp',
		104 'P. troglodytes ps 9.73 Mbp',
		105 'P. troglodytes ps 9.79 Mbp',
		106 'P. troglodytes 9.80 Mbp',
		107 'H. sapiens ps 31.10 Mbp',
		108 'H. sapiens ps 31.96 Mbp',
		109 'H. sapiens ps 32.83 Mbp',
		110 'H. sapiens ps 33.68 Mbp',
		111 'H. sapiens ps 34.46 Mbp',
		112 'H. sapiens ps 34.57 Mbp',
		113 'H. sapiens 34.82 Mbp',
		114 'H. sapiens ps 34.91 Mbp',
		115 'H. sapiens ps 35.01 Mbp',
		116 'H. sapiens 35.05 Mbp',
		117 'H. sapiens ps 35.29',
		118 'H. sapiens 35.31 Mbp',
		119 'H. sapiens 35.33 Mbp',
		120 'H. sapiens 35.67 Mbp',
		121 'H. sapiens 35.69 Mbp',
		122 'H. sapiens ps 35.72 Mbp',
		123 'H. sapiens ps 35.77 Mbp',
		124 'H. sapiens ps 35.81 Mbp',
		125 'H. sapiens ps 35.90 Mbp',
		126 'H. sapiens ps 49.50 Mbp',
		127 'H. sapiens ps 49.69 Mbp',
		128 'H. sapiens ps 49.87 Mbp',
		129 'H. sapiens ps 49.91 Mbp',
		130 'H. sapiens ps 50.21 Mbp',
		131 'H. sapiens ps 50.60 Mbp',
		132 'H. sapiens ps 51.23 Mbp',
		133 'H. sapiens ps 51.83 Mbp',
		134 'H. sapiens ps 53.01 Mbp',
		135 'H. sapiens ps 53.18 Mbp',
		136 'C. jacchus',
		137 'M. mulatta ps 10.10 Mbp',
		138 'M. mulatta 6.28 Mbp',
		139 'M. mulatta ps 6.33 Mbp',
		140 'M. mulatta ps 6.87 Mbp',
		141 'M. mulatta ps 7.13 Mbp',
		142 'M. mulatta ps 7.52 Mbp',
		143 'M. mulatta ps 9.82 Mbp'
		;
tree TREE1 = [&R] (136[&rate_range={4.958059867033933E-10,7.563589838070747E-9},height_95%_HPD={1.4901161193847656E-8,4.470348358154297E-8},length_range={3.232356810163904E7,2.4836790528501165E8},height_median=2.9802322387695312E-8,length_95%_HPD={6.6925296374044016E7,1.2661489992197344E8},height=2.3876663519243678E-8,rate=1.917973496637846E-9,height_range={0.0,1.1920928955078125E-7},rate_median=…
End;
