# Supplementary material for: Multicopy gene family evolution on primate Y chromosomes
Source: BMC Genomics. 2016 Feb 29;17:157. doi: 10.1186/s12864-015-2187-8 (PMC4772468; doi:10.1186/s12864-015-2187-8)
Supplement: Additional file 18 — TSPY 3 ′ half maximum clade credibility tree. Summary of 95 % high posterior density interval information for right tree shown in Additional file 1: Figure S6. (TREE 106 KB) [file 12864_2015_2187_MOESM18_ESM.tree]

#NEXUS
Begin taxa;
	Dimensions ntax=98;
	Taxlabels
		'BCN60982 -- TSPYex3-5Ra1 PM616'
		'BCN60983 -- TSPYex3-5Ra1 Mfascicularis1929'
		'BLASTchimpY:10141989-10138781'
		'BLASTchimpY:10492481-10495689'
		'BLASTchimpY:10851818-10855053'
		'BLASTchimpY:10894849-10898115'
		'BLASTchimpY:10967458-10965258'
		'BLASTchimpY:14715208-14712600'
		'BLASTchimpY:15039538-15042888'
		'BLASTchimpY:15072061-15075327'
		'BLASTchimpY:15144504-15142304'
		'BLASTchimpY:16377349-16379549'
		'BLASTchimpY:16449789-16446523'
		'BLASTchimpY:16805680-16802451'
		'BLASTchimpY:1734402-1731794'
		'BLASTchimpY:2069791-2073141'
		'BLASTchimpY:2080553-2083903'
		'BLASTchimpY:2091315-2094665'
		'BLASTchimpY:2123582-2126848'
		'BLASTchimpY:2196140-2193940'
		'BLASTchimpY:6093375-6090767'
		'BLASTchimpY:6669777-6672997'
		'BLASTchimpY:8673512-8670304'
		'BLASTchimpY:9023959-9027167'
		'BLASTchimpY:9409364-9406155'
		'BLASTchimpY:9759897-9763106'
		'BLASThumanY:35743989-35740800'
		'BLASThumanY:49467069-49469256'
		'BLASThumanY:49627331-49630501'
		'BLASThumanY:49988332-49985075'
		'BLASThumanY:50008517-50005272'
		'BLASThumanY:50028847-50025585'
		'BLASThumanY:50049130-50045867'
		'BLASThumanY:50069443-50066199'
		'BLASThumanY:50137976-50134731'
		'BLASThumanY:50158322-50155077'
		'BLASThumanY:50178600-50175355'
		'BLASThumanY:50198933-50195670'
		'BLASThumanY:51815515-51818735'
		'BLASThumanY:53239418-53236251'
		'Mhecki-AF284256.2'
		'Mmaura-AF284257.2'
		'Mnigra-AF284267.2'
		'Mnigrescens-AF284268.2'
		'Mochreata-AF284269.2'
		'Mtonkeana-AF284235.2'
		'Mtonkeana-AF284236.2'
		'TSPYex3-5F/Ra1 Marctoids143'
		'TSPYex3-5F/Ra1 Mfascicularis242'
		'TSPYex3-5F/Ra1 P001'
		'TSPYex3-5F/Rb1 Mfascicularis1929'
		'TSPYex3-5F/Rb1 PM616'
		'TSPYex3-5Fb2/Rb2 Marctoids143'
		'TSPYex3-5Fb2/Rb2 Mfascicularis242'
		'TSPYex3-5Fb2/Rb2 P001'
		'Zoo Rhesus-a'
		'Zoo Rhesus-b'
		'chimpFUNCTIONAL:10862558-10865908'
		'humanFUNCTIONAL:53259745-53256503'
		'marmoset TSPY(AC234250.2:144526-143951)'
		'rhesusFUNCTIONAL:6309641-6307672'
		'rhesusFUNCTIONAL:9881925-9880199'
		'rhesusFUNCTIONAL:9898301-9896575'
		'rhesusFUNCTIONAL:9914702-9912976'
		'rhesusFUNCTIONAL:9931099-9929373'
		'rhesusPSEUDO:10066914-10068378'
		Msphinx_a1
		Msphinx_b1
		PM1008_a1
		PM1008_b1
		PM1010_b1
		PM1011_a1
		PM1011_b1
		PM1014_a1
		PM545_a1
		PM561_a1
		PM561_b1
		PM582_a1
		PM582_b1
		PM604_a1
		PM604_b1
		PM638_a1
		PM638_b1
		PM652_a1
		PM652_b1
		PM653_a1
		PM653_b1
		PM654_a1
		PM654_b1
		PM655_a1
		PM655_b1
		PM661_a1
		PM661_b1
		PM665_a1
		PM665_b1
		PM704_a1
		PM704_b1
		Panubis_a1
		;
End;
Begin trees;
	Translate
		1 'BCN60982 -- TSPYex3-5Ra1 PM616',
		2 'BCN60983 -- TSPYex3-5Ra1 Mfascicularis1929',
		3 'BLASTchimpY:10141989-10138781',
		4 'BLASTchimpY:10492481-10495689',
		5 'BLASTchimpY:10851818-10855053',
		6 'BLASTchimpY:10894849-10898115',
		7 'BLASTchimpY:10967458-10965258',
		8 'BLASTchimpY:14715208-14712600',
		9 'BLASTchimpY:15039538-15042888',
		10 'BLASTchimpY:15072061-15075327',
		11 'BLASTchimpY:15144504-15142304',
		12 'BLASTchimpY:16377349-16379549',
		13 'BLASTchimpY:16449789-16446523',
		14 'BLASTchimpY:16805680-16802451',
		15 'BLASTchimpY:1734402-1731794',
		16 'BLASTchimpY:2069791-2073141',
		17 'BLASTchimpY:2080553-2083903',
		18 'BLASTchimpY:2091315-2094665',
		19 'BLASTchimpY:2123582-2126848',
		20 'BLASTchimpY:2196140-2193940',
		21 'BLASTchimpY:6093375-6090767',
		22 'BLASTchimpY:6669777-6672997',
		23 'BLASTchimpY:8673512-8670304',
		24 'BLASTchimpY:9023959-9027167',
		25 'BLASTchimpY:9409364-9406155',
		26 'BLASTchimpY:9759897-9763106',
		27 'BLASThumanY:35743989-35740800',
		28 'BLASThumanY:49467069-49469256',
		29 'BLASThumanY:49627331-49630501',
		30 'BLASThumanY:49988332-49985075',
		31 'BLASThumanY:50008517-50005272',
		32 'BLASThumanY:50028847-50025585',
		33 'BLASThumanY:50049130-50045867',
		34 'BLASThumanY:50069443-50066199',
		35 'BLASThumanY:50137976-50134731',
		36 'BLASThumanY:50158322-50155077',
		37 'BLASThumanY:50178600-50175355',
		38 'BLASThumanY:50198933-50195670',
		39 'BLASThumanY:51815515-51818735',
		40 'BLASThumanY:53239418-53236251',
		41 'Mhecki-AF284256.2',
		42 'Mmaura-AF284257.2',
		43 'Mnigra-AF284267.2',
		44 'Mnigrescens-AF284268.2',
		45 'Mochreata-AF284269.2',
		46 'Mtonkeana-AF284235.2',
		47 'Mtonkeana-AF284236.2',
		48 'TSPYex3-5F/Ra1 Marctoids143',
		49 'TSPYex3-5F/Ra1 Mfascicularis242',
		50 'TSPYex3-5F/Ra1 P001',
		51 'TSPYex3-5F/Rb1 Mfascicularis1929',
		52 'TSPYex3-5F/Rb1 PM616',
		53 'TSPYex3-5Fb2/Rb2 Marctoids143',
		54 'TSPYex3-5Fb2/Rb2 Mfascicularis242',
		55 'TSPYex3-5Fb2/Rb2 P001',
		56 'Zoo Rhesus-a',
		57 'Zoo Rhesus-b',
		58 'chimpFUNCTIONAL:10862558-10865908',
		59 'humanFUNCTIONAL:53259745-53256503',
		60 'marmoset TSPY(AC234250.2:144526-143951)',
		61 'rhesusFUNCTIONAL:6309641-6307672',
		62 'rhesusFUNCTIONAL:9881925-9880199',
		63 'rhesusFUNCTIONAL:9898301-9896575',
		64 'rhesusFUNCTIONAL:9914702-9912976',
		65 'rhesusFUNCTIONAL:9931099-9929373',
		66 'rhesusPSEUDO:10066914-10068378',
		67 Msphinx_a1,
		68 Msphinx_b1,
		69 PM1008_a1,
		70 PM1008_b1,
		71 PM1010_b1,
		72 PM1011_a1,
		73 PM1011_b1,
		74 PM1014_a1,
		75 PM545_a1,
		76 PM561_a1,
		77 PM561_b1,
		78 PM582_a1,
		79 PM582_b1,
		80 PM604_a1,
		81 PM604_b1,
		82 PM638_a1,
		83 PM638_b1,
		84 PM652_a1,
		85 PM652_b1,
		86 PM653_a1,
		87 PM653_b1,
		88 PM654_a1,
		89 PM654_b1,
		90 PM655_a1,
		91 PM655_b1,
		92 PM661_a1,
		93 PM661_b1,
		94 PM665_a1,
		95 PM665_b1,
		96 PM704_a1,
		97 PM704_b1,
		98 Panubis_a1
		;
tree TREE1 = [&R] ((((60[&rate_range={5.60702198415317E-11,1.0508778470195937E-8},height_95%_HPD={3.725290298461914E-9,1.4901161193847656E-8},length_range={1561.6879608463596,1.5825238946402663E8},height_median=7.450580596923828E-9,length_95%_HPD={1.2242268820203906E7,4.649387409878965E7},height=9.092859642836136E-9,rate=2.2494329187495886E-9,height_range={0.0,5.9604644775390625E-8},rate_median=2…
End;
