# Supplementary material for: Multicopy gene family evolution on primate Y chromosomes
Source: BMC Genomics. 2016 Feb 29;17:157. doi: 10.1186/s12864-015-2187-8 (PMC4772468; doi:10.1186/s12864-015-2187-8)
Supplement: Additional file 19 — XKRY maximum clade credibility tree. Summary of 95 % high posterior density interval information for tree shown in Additional file 1: Figure S7. (TREE 52.4 KB) [file 12864_2015_2187_MOESM19_ESM.tree]

#NEXUS
Begin taxa;
	Dimensions ntax=49;
	Taxlabels
		'Msphinx-ps'
		'PM1014-ps'
		'PM545-ps'
		'PM582-ps'
		'PM604-ps'
		'PM638-ps'
		'PM655-ps'
		'PM661-ps'
		'PM665-ps'
		'PM704-ps'
		'Zoo Rhesus-ps'
		'chimpPSEUDO:12092717-12094108'
		'chimpPSEUDO:13106880-13105490'
		'chimpPSEUDO:13505429-13504061'
		'chimpPSEUDO:13870418-13871786'
		'chimpPSEUDO:3419631-3421022'
		'chimpPSEUDO:4461086-4459695'
		'chimpPSEUDO:4859717-4858349'
		'chimpPSEUDO:5249979-5251347'
		'chimpPSEUDO:8186362-8187559'
		'chimpPSEUDO:882325-883693'
		'humanFUNCTIONAL:39076025-39074651'
		'humanFUNCTIONAL:39491334-39492708'
		'humanPSEUDO:31274523-31273133'
		'humanPSEUDO:31475491-31474105'
		'humanPSEUDO:33309238-33310624'
		'humanPSEUDO:33510242-33511633'
		'humanPSEUDO:38399397-38400783'
		'humanPSEUDO:38703559-38702173'
		'rhesusFUNCTIONAL:7642747-7641554'
		'rhesusPSEUDO:9011715-9012910'
		Hsapiens_XKR3_chr22_ENSE00001305313
		Marctoids143
		Mfascicularis1929
		Mfascicularis242
		Msphinx
		P001
		PM1014
		PM545
		PM561
		PM582
		PM604
		PM616
		PM638
		PM661
		PM665
		PM704
		Panubis
		Zoo_Rhesus
		;
End;
Begin trees;
	Translate
		1 'Msphinx-ps',
		2 'PM1014-ps',
		3 'PM545-ps',
		4 'PM582-ps',
		5 'PM604-ps',
		6 'PM638-ps',
		7 'PM655-ps',
		8 'PM661-ps',
		9 'PM665-ps',
		10 'PM704-ps',
		11 'Zoo Rhesus-ps',
		12 'chimpPSEUDO:12092717-12094108',
		13 'chimpPSEUDO:13106880-13105490',
		14 'chimpPSEUDO:13505429-13504061',
		15 'chimpPSEUDO:13870418-13871786',
		16 'chimpPSEUDO:3419631-3421022',
		17 'chimpPSEUDO:4461086-4459695',
		18 'chimpPSEUDO:4859717-4858349',
		19 'chimpPSEUDO:5249979-5251347',
		20 'chimpPSEUDO:8186362-8187559',
		21 'chimpPSEUDO:882325-883693',
		22 'humanFUNCTIONAL:39076025-39074651',
		23 'humanFUNCTIONAL:39491334-39492708',
		24 'humanPSEUDO:31274523-31273133',
		25 'humanPSEUDO:31475491-31474105',
		26 'humanPSEUDO:33309238-33310624',
		27 'humanPSEUDO:33510242-33511633',
		28 'humanPSEUDO:38399397-38400783',
		29 'humanPSEUDO:38703559-38702173',
		30 'rhesusFUNCTIONAL:7642747-7641554',
		31 'rhesusPSEUDO:9011715-9012910',
		32 Hsapiens_XKR3_chr22_ENSE00001305313,
		33 Marctoids143,
		34 Mfascicularis1929,
		35 Mfascicularis242,
		36 Msphinx,
		37 P001,
		38 PM1014,
		39 PM545,
		40 PM561,
		41 PM582,
		42 PM604,
		43 PM616,
		44 PM638,
		45 PM661,
		46 PM665,
		47 PM704,
		48 Panubis,
		49 Zoo_Rhesus
		;
tree TREE1 = [&R] (((27[&rate_range={2.183844454892921E-12,8.568309735336165E-8},height_95%_HPD={0.0,1.4901161193847656E-8},length_range={806.6904103374109,5.315635991063114E7},height_median=7.450580596923828E-9,length_95%_HPD={7575.87055810987,2940351.2704990627},height=7.084008129641852E-9,rate=2.288282900182224E-9,height_range={0.0,2.384185791015625E-7},rate_median=1.6709504101148202E-9,length…
End;
